# Supplementary material for: Gene duplication of type-B ARR transcription factors systematically extends transcriptional regulatory structures in Arabidopsis
Source: Sci Rep. 2014 Nov 26;4:7197. doi: 10.1038/srep07197 (PMC4244629; doi:10.1038/srep07197)
Supplement: Supplementary Information — Dataset 1 [file srep07197-s2.xls]

## Sheet: Down-regulated genes
Title: The down regulated gene list in clusters 1-15 (The gene list in each cluster shown in Fig. 1B)
Annotation					P-value							log2-fold-change
Group	Cluster	TAIR ID	Gene Symbol	Gene Description	WT vs arr1	WT vs arr10	WT vs arr12	WT vs arr1/10	WT vs arr1/12	WT vs arr10/12	WT vs arr1/10/12	WT vs arr1	WT vs arr10	WT vs arr12	WT vs arr1/10	WT vs arr1/12	WT vs arr10/12	WT vs arr1/10/12
Group 1	Cluster 1	AT1G02430	ARFD1B	ADP-ribosylation factor D1B (ATARFD1B)	0.01258	0.017151	0.10502	0.40344	0.12124	0.81353	0.93181	-0.5276	-0.1931	-0.26601	-0.27369	-0.34518	-0.10293	0.04437
Group 1	Cluster 1	AT1G12010	AT1G12010	1-aminocyclopropane-1-carboxylate oxidase, putative / ACC oxidase, putative	0.030818	0.087566	0.030572	0.067386	0.9588	0.092082	0.0084366	-0.51712	-0.34488	-0.47238	-0.56587	0.03255	-0.48888	-2.4747
Group 1	Cluster 1	AT1G12740	CYP87A2	CYP87A2	0.0060319	0.96062	0.28932	0.0033687	0.01153	0.097364	0.003644	-0.70493	-0.028486	-0.16022	-1.1725	-0.81113	-0.40457	-2.0755
Group 1	Cluster 1	AT1G13130	AT1G13130	glycosyl hydrolase family 5 protein / cellulase family protein	0.02615	0.29653	0.53753	0.03294	0.01528	0.77633	0.34045	-0.55759	-0.23421	-0.13017	-0.72081	-0.93446	0.10286	-0.69208
Group 1	Cluster 1	AT1G15580	IAA5	INDOLE-3-ACETIC ACID INDUCIBLE 5 (IAA5)	0.014004	0.63918	0.067558	0.03384	0.0083508	0.83107	0.012585	-0.61763	-0.12267	-0.32676	-0.66077	-0.97621	0.081335	-1.6636
Group 1	Cluster 1	AT1G16370	ATOCT6	ORGANIC CATION/CARNITINE TRANSPORTER 6 (OCT6)	0.033603	0.53469	0.11891	0.015191	0.0083867	0.1059	0.050566	-0.54892	-0.17421	-0.33215	-1.0509	-1.1273	-0.50812	-1.2222
Group 1	Cluster 1	AT1G16530	ASL9	ASYMMETRIC LEAVES 2 LIKE 9 (ASL9)	0.0016938	0.88025	0.68576	0.0014295	0.0016766	0.35389	0.0012167	-1.0105	0.036233	0.068657	-1.3429	-1.3248	-0.19704	-3.3315
Group 1	Cluster 1	AT1G19050	ARR7	RESPONSE REGULATOR 7 (ARR7)	0.00182	0.46865	0.028916	0.0017851	0.0065934	0.2628	0.00020568	-0.81016	-0.092581	-0.35392	-1.0845	-0.74305	-0.20928	-4.307
Group 1	Cluster 1	AT1G26945	KDR	KIDARI (KDR)	0.0024102	0.015725	0.011519	0.90985	0.0078329	0.92115	0.59861	-0.54841	-0.37865	-0.44324	0.029849	-0.67912	0.025219	0.14006
Group 1	Cluster 1	AT1G55205	AT1G55205	unknown protein	0.047457	0.12284	0.14696	0.9873	0.44525	0.8598	0.99724	-0.53062	-0.36499	-0.31376	-0.044797	-0.27418	-0.11141	-0.068509
Group 1	Cluster 1	AT1G64625	AT1G64625	transcription factor	0.0081476	0.97391	0.046138	0.043289	0.013296	0.10177	0.0041602	-0.573	-0.029282	-0.4171	-0.52409	-0.91188	-0.35713	-1.7588
Group 1	Cluster 1	AT1G65370	AT1G65370	meprin and TRAF homology domain-containing protein / MATH domain-containing protein	0.022651	0.083709	0.11126	0.80642	0.74467	0.12135	0.018162	-0.79641	-0.46554	-0.48693	0.10832	-0.15798	0.52467	-1.9255
Group 1	Cluster 1	AT1G65570	AT1G65570	polygalacturonase, putative / pectinase, putative	0.0016315	0.058878	0.12496	0.0026583	0.0023682	0.026111	0.0016537	-0.64993	-0.28072	-0.25401	-0.78939	-0.60833	-0.30596	-2.406
Group 1	Cluster 1	AT1G65670	CYP702A1	CYP702A1	0.0013521	0.23954	0.10837	0.0029036	0.0048968	0.99431	0.0031836	-0.73754	0.12401	0.14961	-0.92913	-0.77337	-0.024444	-1.5858
Group 1	Cluster 1	AT1G65680	EXPB2	ARABIDOPSIS THALIANA EXPANSIN B2 (ATEXPB2)	0.0011452	0.02185	0.03431	0.0044559	0.0028397	0.1561	0.012998	-0.9901	0.41424	0.32285	-1.0791	-1.0845	0.24912	-1.277
Group 1	Cluster 1	AT1G68790	LINC3	LITTLE NUCLEI3 (LINC3)	0.046646	0.099141	0.077282	0.48949	0.2018	0.44949	0.78855	-0.7698	-0.5676	-0.62356	-0.36164	-0.61921	-0.37185	0.24772
Group 1	Cluster 1	AT1G77525	AT1G77525	unknown protein	0.0076885	0.014519	0.014104	0.00085303	0.0036292	0.066363	0.0017482	-0.53245	-0.33994	-0.49454	-0.86344	-0.96182	-0.36507	-2.6474
Group 1	Cluster 1	AT2G01008	AT2G01008	other RNA	0.013889	0.061906	0.029983	0.99317	0.065151	0.65612	0.024659	-0.52069	-0.49995	-0.3863	-0.024599	-0.44997	-0.12383	1.0429
Group 1	Cluster 1	AT2G03972	AT2G03972	pseudogene of heat shock protein	0.033378	0.076794	0.089977	0.13437	0.073591	0.090878	0.42882	-0.51159	-0.4785	1.0774	-0.47989	-0.63238	-0.57903	-0.61293
Group 1	Cluster 1	AT2G15690	AT2G15690	pentatricopeptide (PPR) repeat-containing protein	0.043045	0.17792	0.25749	0.16234	0.20659	0.25234	0.8378	-0.57508	-0.32999	-0.26013	-0.50874	-0.45394	-0.40029	-0.24735
Group 1	Cluster 1	AT2G28180	ATCHX8	ATCHX8	0.048398	0.094117	0.060516	0.21011	0.1225	0.15914	0.32756	-0.73986	-0.57063	-0.61229	-0.61067	-0.73969	-0.65764	-0.8764
Group 1	Cluster 1	AT2G36650	AT2G36650	molecular_function unknown	0.005349	0.0035686	0.066992	0.16597	0.0070084	0.080401	0.0025432	-0.56539	-0.51001	-0.43179	-0.2469	-0.58696	-0.2551	-3.3043
Group 1	Cluster 1	AT2G39090	AT2G39090	tetratricopeptide repeat (TPR)-containing protein	0.049608	0.10612	0.11424	0.89696	0.76272	0.99972	0.43973	-0.51793	-0.35936	-0.35991	0.061457	-0.13484	-0.0083551	-0.49498
Group 1	Cluster 1	AT2G43535	AT2G43535	trypsin inhibitor, putative	0.018143	0.019126	0.18481	0.05994	0.025715	0.99973	0.049749	-0.60366	-0.39753	-0.1721	-0.53106	-0.75785	-0.0083134	-1.6889
Group 1	Cluster 1	AT3G02242	AT3G02242	unknown protein	0.027578	0.38663	0.088947	0.058523	0.097455	0.10833	0.065058	-0.51098	-0.22389	-0.31885	-0.55492	-0.4478	-0.47425	-1.0981
Group 1	Cluster 1	AT3G18730	TSK	TONSOKU (TSK)	0.03696	0.073261	0.055766	0.49443	0.29888	0.44377	0.31946	-0.95266	-0.74308	-0.75973	-0.40234	-0.57056	-0.42032	-1.0355
Group 1	Cluster 1	AT3G46150	AT3G46150	unknown protein	0.041391	0.082643	0.03722	0.1218	0.12064	0.058683	0.34353	-0.51192	-0.39074	-0.46125	-0.48339	-0.53491	-0.58966	-0.54233
Group 1	Cluster 1	AT3G48100	RR5	ARABIDOPSIS RESPONSE REGULATOR 5 (ARR5)	0.0092762	0.71766	0.068607	0.003178	0.0070304	0.52196	0.00087484	-0.57451	-0.070456	-0.2501	-1.0647	-0.81723	-0.13901	-2.8485
Group 1	Cluster 1	AT3G48710	AT3G48710	EXPRESSED IN: 22 plant structures	0.039282	0.047264	0.072906	0.99421	0.88736	0.91759	0.16386	-0.51133	-0.45196	-0.37882	-0.031563	-0.092464	-0.075624	-1.0888
Group 1	Cluster 1	AT3G51720	AT3G51720	unknown protein	0.011332	0.13753	0.17337	0.99402	0.4666	0.9993	0.054993	-0.51392	-0.20136	-0.19603	0.0012977	-0.1536	-0.0051936	-1.1535
Group 1	Cluster 1	AT3G55870	AT3G55870	anthranilate synthase, alpha subunit, putative	0.037692	0.10292	0.09387	0.07836	0.21072	0.12513	0.16101	-0.71845	-0.50146	-0.48213	-0.81205	-0.53595	-0.6507	-1.138
Group 1	Cluster 1	AT3G56210	-	-	0.0021433	0.024401	0.12378	0.0090379	0.010282	0.32238	0.32178	-0.85399	0.41993	-0.28351	-1.151	-0.75438	-0.20247	-0.5156
Group 1	Cluster 1	AT3G56590	AT3G56590	hydroxyproline-rich glycoprotein family protein	0.048691	0.083921	0.069995	0.15407	0.11834	0.11769	0.25234	-0.75223	-0.60379	-0.59868	-0.71425	-0.76746	-0.75588	-1.0274
Group 1	Cluster 1	AT4G00780	AT4G00780	meprin and TRAF homology domain-containing protein / MATH domain-containing protein	0.00041817	0.020737	0.20441	0.028715	0.0081946	0.18409	0.029715	-0.61737	-0.37508	-0.16721	-0.61609	-0.41116	-0.1947	-1.9444
Group 1	Cluster 1	AT4G02850	AT4G02850	phenazine biosynthesis PhzC/PhzF family protein	0.0019145	0.23539	0.17435	0.0033502	0.0098244	0.77219	0.00016746	-0.76087	-0.14972	-0.19727	-0.86292	-0.61944	0.065352	-3.8526
Group 1	Cluster 1	AT4G10850	AT4G10850	nodulin MtN3 family protein	0.011641	0.19145	0.9853	0.01413	0.03028	0.20702	0.056602	-0.63256	-0.22741	0.0093495	-0.83431	-0.63927	-0.33022	-0.98178
Group 1	Cluster 1	AT4G14670	CLPB2	CLPB2	0.046953	0.15921	0.56102	0.11644	0.05082	0.19721	0.58564	-0.63656	-0.3986	-0.21891	-0.68638	-0.85363	-0.54228	-0.52364
Group 1	Cluster 1	AT4G21760	BGLU47	Beta-glucosidase 47 (BGLU47)	0.0012849	0.0092375	0.045894	0.0068338	0.0035305	0.9032	0.13078	-0.71761	0.37637	0.33904	-1.015	-1.3064	0.032352	-2.0208
Group 1	Cluster 1	AT5G03870	AT5G03870	glutaredoxin family protein	0.02766	0.068957	0.066924	0.67616	0.49873	0.79166	0.11167	-0.5735	-0.38212	-0.35009	-0.18407	-0.25894	-0.13378	-1.224
Group 1	Cluster 1	AT5G12220	AT5G12220	las1-like family protein	0.030455	0.037583	0.043125	0.95021	0.71778	0.90264	0.73612	-0.51686	-0.4879	-0.40307	-0.068406	-0.1374	-0.077805	-0.27657
Group 1	Cluster 1	AT5G20240	PI	PISTILLATA (PI)	0.024568	0.053867	0.046137	0.0091212	0.036572	0.60234	0.1042	-0.55249	-0.44174	-0.39465	-1.0108	-0.7994	-0.18572	0.95244
Group 1	Cluster 1	AT5G21010	BPM5	BTB-POZ and MATH domain 5 (ATBPM5)	0.016686	0.50393	0.68094	0.50071	0.60088	0.41555	0.47256	-0.56256	-0.11621	-0.10299	-0.18006	-0.15063	-0.20049	0.25915
Group 1	Cluster 1	AT5G21020	AT5G21020	unknown protein	3.01e-05	0.041501	0.013312	0.82628	0.3411	0.25656	0.06668	-1.8438	-0.17029	-0.2655	-0.080757	-0.082397	-0.24327	0.85429
Group 1	Cluster 1	AT5G39580	AT5G39580	peroxidase, putative	0.045444	0.23587	0.1091	0.033464	0.1127	0.16081	0.35147	-0.51222	-0.25221	-0.38087	-0.76386	-0.48194	-0.41028	0.60251
Group 1	Cluster 1	AT5G40080	AT5G40080	60S ribosomal protein-related	0.014809	0.034254	0.022951	0.45215	0.22339	0.99113	0.90419	-0.55684	-0.39845	-0.41313	-0.16717	-0.31785	-0.021977	-0.13787
Group 1	Cluster 1	AT5G45700	AT5G45700	NLI interacting factor (NIF) family protein	0.0091543	0.0073965	0.055533	0.28701	0.063472	0.52896	0.92874	-0.5489	-0.45071	-0.29661	-0.32767	-0.44982	-0.18877	-0.15472
Group 1	Cluster 1	AT5G47600	AT5G47600	heat shock protein-related	0.021672	0.142	0.055927	0.59822	0.076575	0.2796	0.029606	-0.63768	-0.37875	-0.45885	-0.22965	-0.56751	0.35013	1.5185
Group 1	Cluster 1	AT5G48510	AT5G48510	speckle-type POZ protein-related	0.0066968	0.043421	0.009672	0.1337	0.058729	0.2369	0.051936	-0.63947	-0.22463	-0.34255	-0.35156	-0.50417	-0.31922	-1.0229
Group 1	Cluster 1	AT5G53980	HB52	ARABIDOPSIS THALIANA HOMEOBOX PROTEIN 52 (ATHB52)	0.041014	0.23753	0.081313	0.056128	0.089054	0.18722	0.12011	-0.5396	-0.28551	-0.39515	-0.68721	-0.57397	-0.43136	1.1098
Group 1	Cluster 1	AT5G59660	AT5G59660	leucine-rich repeat protein kinase, putative	0.012589	0.09016	0.024257	0.16862	0.17695	0.33038	0.0042611	-0.52841	-0.31817	-0.44679	-0.3286	-0.32794	-0.19263	-2.0268
Group 1	Cluster 1	AT5G59845	AT5G59845	gibberellin-regulated family protein	0.006994	0.11907	0.014064	0.0032657	0.019724	0.50527	0.11823	-0.52932	-0.28856	-0.37933	-0.40372	-0.72784	0.066005	-0.91881
Group 1	Cluster 1	AT5G64420	AT5G64420	DNA polymerase V family	0.017305	0.14578	0.049816	0.99128	0.5258	0.35426	0.93953	-0.65121	-0.34136	-0.42008	-0.035783	-0.22962	-0.28375	0.063161
Group 1	Cluster 2	AT1G05835	AT1G05835	unknown protein	0.11678	0.03052	0.058318	0.18268	0.38602	0.70116	0.68132	-0.29501	-0.57099	-0.47587	-0.3178	-0.17013	-0.13017	-0.2819
Group 1	Cluster 2	AT1G08125	AT1G08125	Expressed protein	0.057391	0.042583	0.19899	0.98536	0.4548	0.97276	0.34502	-0.22291	-0.54217	-0.12531	-0.021936	-0.09949	0.011956	-0.54146
Group 1	Cluster 2	AT1G18910	AT1G18910	protein binding / zinc ion binding	0.37594	0.029989	0.99997	0.61171	0.13964	0.64883	0.99767	0.11191	-1.6071	-0.0024146	0.11439	0.1569	0.11398	-0.014851
Group 1	Cluster 2	AT1G22400	UGT85A1	UGT85A1	0.056387	0.00035226	0.11954	0.27208	0.91343	0.11849	0.049361	-0.17667	-0.63383	-0.28948	0.15822	-0.050646	0.18419	1.5426
Group 1	Cluster 2	AT1G23160	AT1G23160	auxin-responsive GH3 family protein	0.059911	0.0075085	0.42235	0.029385	0.28913	0.18099	0.00028199	-0.36771	-0.56747	-0.18169	-0.5065	-0.17622	-0.42507	-2.9357
Group 1	Cluster 2	AT1G31530	AT1G31530	endonuclease/exonuclease/phosphatase family protein	0.15051	0.046296	0.08694	0.35686	0.81994	0.71297	0.75449	-0.50926	-0.73122	-0.55001	-0.45684	0.14468	-0.22917	-0.40624
Group 1	Cluster 2	AT1G42210	AT1G42210	CACTA-like transposase family (Ptta/En/Spm), has a 6.3e-57 P-value blast match to At1g36190.1/92-340 CACTA-like transposase family (Ptta/En/Spm) (CACTA-element) (Arabidopsis thaliana)	0.23293	0.037401	0.85104	0.47013	0.2748	0.21072	0.39763	-0.28212	-0.69169	0.070231	-0.28132	-0.3773	-0.50715	-0.31511
Group 1	Cluster 2	AT1G45211	AT1G45211	Encodes a ECA1 gametogenesis related family protein [pseudogene]	0.22984	0.034398	0.51849	0.35171	0.16046	0.20347	0.91565	-0.46087	-0.6514	-0.24007	-0.5085	-0.70194	-0.70496	-0.30077
Group 1	Cluster 2	AT1G54540	AT1G54540	molecular_function unknown	0.99216	0.038111	0.7728	0.070319	0.10792	0.081631	0.01585	-0.017916	-1.1106	-0.09529	-0.42675	-0.41926	-0.39515	-1.0575
Group 1	Cluster 2	AT1G61060	AT1G61060	F-box family protein	0.10121	0.036176	0.058106	0.47625	0.10168	0.092337	0.036389	-0.38806	-0.60335	-0.24232	-0.15163	-0.3308	-0.34906	0.97319
Group 1	Cluster 2	AT1G74590	GSTU10	GLUTATHIONE S-TRANSFERASE TAU 10 (GSTU10)	0.96204	0.045918	0.14942	0.28293	0.18865	0.058354	0.712	-0.027546	-1.0665	-0.19424	-0.2757	-0.23075	-0.37633	0.18543
Group 1	Cluster 2	AT2G21640	AT2G21640	molecular_function unknown	0.043341	0.0030639	0.97551	0.81739	0.14012	0.62303	0.25351	-0.34985	-0.66345	0.012461	-0.12894	-0.29912	-0.13967	0.28531
Group 1	Cluster 2	AT2G25590	AT2G25590	agenet domain-containing protein	0.17783	0.043759	0.088306	0.38812	0.81664	0.67747	0.044547	-0.34148	-0.53975	-0.45621	0.28192	0.10284	0.149	-1.5634
Group 1	Cluster 2	AT2G30540	AT2G30540	glutaredoxin family protein	0.21632	0.020938	0.026187	0.030072	0.19184	0.025672	0.24791	-0.25108	-0.55899	-0.48625	-0.7362	0.35337	-0.78123	-0.58544
Group 1	Cluster 2	AT2G44370	AT2G44370	DC1 domain-containing protein	0.39979	0.036195	0.9866	0.34157	0.51659	0.2022	0.0057958	-0.16056	-1.0679	0.010366	-0.23361	-0.19122	-0.16475	1.0871
Group 1	Cluster 2	AT3G05770	AT3G05770	unknown protein	0.022675	0.017735	0.041978	0.0048704	0.23062	0.058477	0.25848	-0.42464	-0.6332	-0.43136	-0.64258	0.78872	-0.37439	0.64607
Group 1	Cluster 2	AT3G09680	AT3G09680	40S ribosomal protein S23 (RPS23A)	0.01159	0.020581	0.096941	0.66068	0.81051	0.59597	0.95021	-0.32499	-1.0076	-0.16658	0.13828	0.052358	0.15638	0.020536
Group 1	Cluster 2	AT3G10500	NAC053	Arabidopsis NAC domain containing protein 53 (anac053)	0.09213	0.0292	0.98484	0.45855	0.83196	0.20337	0.028419	0.15686	-1.5929	0.0066912	0.053665	0.061657	0.13804	0.52642
Group 1	Cluster 2	AT3G12690	AGC1.5	AGC KINASE 1.5 (AGC1.5)	0.10061	0.049145	0.058515	0.25616	0.11937	0.34306	0.56841	-0.60984	-0.82357	-0.70453	-0.55637	-0.78459	-0.4813	0.47498
Group 1	Cluster 2	AT3G20210	DELTA-VPE	DELTA-VPE	0.9834	0.047021	0.75009	0.30229	0.093929	0.98341	0.0095937	-0.04136	-0.65386	-0.13231	-0.61507	-0.76247	0.018518	3.55
Group 1	Cluster 2	AT3G43690	AT3G43690	copia-like retrotransposon family protein, has a 1.4e-29 P-value blast match to gb|AAG52950.1| putative envelope protein (Endovir1-1) (Arabidopsis thaliana) (Ty1_Copia-family)	0.027148	0.028913	0.65598	0.15228	0.91353	0.31647	0.046295	-0.48501	-0.54053	-0.13223	0.36797	0.047869	0.24228	-1.3567
Group 1	Cluster 2	AT3G44245	AT3G44245	pseudogene, hypothetical protein	0.26466	0.042148	0.056998	0.18123	0.068642	0.050326	0.16192	-0.31827	-0.60643	-0.51156	-0.50304	-0.71608	-0.75972	-0.95106
Group 1	Cluster 2	AT3G47800	AT3G47800	aldose 1-epimerase family protein	0.087732	0.0043562	0.071009	0.74029	0.096657	0.061751	0.0049529	-0.4755	-1.0851	-0.55767	-0.17725	-0.64199	-0.71991	2.852
Group 1	Cluster 2	AT3G56570	AT3G56570	SET domain-containing protein	0.16871	0.022962	0.70309	0.13182	0.30457	0.18745	0.48589	-0.20956	-0.95514	-0.11153	0.36577	0.20096	0.2462	0.30299
Group 1	Cluster 2	AT4G00238	AT4G00238	DNA-binding storekeeper protein-related	0.070815	0.039302	0.23549	0.66883	0.36206	0.66739	0.91744	-0.50807	-0.53017	-0.29451	-0.20755	-0.34255	-0.19772	0.096264
Group 1	Cluster 2	AT4G19060	AT4G19060	disease resistance protein-related	0.015769	0.042522	0.084066	0.7784	0.115	0.31019	0.020411	-0.46965	-0.80003	-0.31542	-0.092448	-0.33401	-0.28749	-1.5084
Group 1	Cluster 2	AT4G22230	AT4G22230	endomembrane system	0.011775	0.0013104	0.26669	0.016544	0.10587	0.8063	0.0028249	-0.43715	-0.56503	-0.21149	-0.40184	-0.41345	0.042376	-1.3081
Group 1	Cluster 2	AT4G22235	AT4G22235	molecular_function unknown	0.046745	0.0068108	0.015475	0.80768	0.24928	0.55806	0.24419	-0.33293	-0.59604	-0.37831	-0.12288	-0.25719	-0.18634	-0.45823
Group 1	Cluster 2	AT4G31920	RR10	ARABIDOPSIS RESPONSE REGULATOR 10 (ARR10)	0.48561	1.4093e-06	0.20805	1.0352e-06	0.38565	1.0917e-06	3.5868e-05	0.13761	-5.0006	0.20746	-5.7324	0.21242	-5.6747	-7.1324
Group 1	Cluster 2	AT4G33800	AT4G33800	unknown protein	0.029966	0.016761	0.16141	0.092083	0.80272	0.16306	0.37018	-0.45472	-0.53546	-0.30452	0.48143	0.079481	0.29551	-0.47633
Group 1	Cluster 2	AT4G35720	AT4G35720	unknown protein	0.029377	0.028707	0.0057284	0.0017295	0.039877	0.021546	0.0013878	-0.39775	-0.53513	-0.49895	-1.1143	-0.47607	-0.42672	-1.1607
Group 1	Cluster 2	AT4G36268	AT4G36268	unknown protein	0.17546	0.046711	0.073718	0.49634	0.17271	0.40301	0.70077	-0.63444	-1.1309	-0.82676	-0.42637	-0.85512	-0.51072	0.38579
Group 1	Cluster 2	AT5G05640	AT5G05640	nucleoprotein-related	0.07185	0.03152	0.053474	0.75649	0.69919	0.98275	0.17307	-0.1979	-0.76653	-0.26338	0.072665	-0.080547	-0.021534	0.5085
Group 1	Cluster 2	AT5G09370	AT5G09370	protease inhibitor/seed storage/lipid transfer protein (LTP) family protein	0.10427	0.036391	0.051521	0.079374	0.14719	0.099418	0.80512	-0.49463	-0.67479	-0.62124	-0.81352	-0.58877	-0.71569	-0.30072
Group 1	Cluster 2	AT5G10770	AT5G10770	chloroplast nucleoid DNA-binding protein, putative	0.98996	0.020988	0.92115	0.98929	0.11152	0.10426	0.087528	-0.0252	-0.61081	-0.054562	0.0078055	-0.53736	-0.52663	-1.0128
Group 1	Cluster 2	AT5G12410	AT5G12410	THUMP domain-containing protein	0.5572	0.03343	0.53513	0.096394	0.098213	0.046796	0.6481	0.059235	-1.023	0.091982	0.38008	0.27936	0.30733	0.15589
Group 1	Cluster 2	AT5G25400	AT5G25400	phosphate translocator-related	0.026315	0.043252	0.0055482	0.0028256	0.22828	0.028071	0.90685	-0.34001	-0.55606	-0.41205	-0.41438	-0.37408	-0.40501	-0.1155
Group 1	Cluster 2	AT5G33355	AT5G33355	endomembrane system	0.031433	0.024974	0.057699	0.021903	0.085382	0.50656	0.16937	-0.48728	-0.54975	-0.36278	-0.74157	-0.45652	-0.19339	0.73148
Group 1	Cluster 2	AT5G62110	AT5G62110	DNA binding	0.055082	0.025254	0.052732	0.064937	0.081598	0.057289	0.32838	-0.70288	-0.8313	-0.62891	-0.91775	-0.82662	-0.91577	-0.8541
Group 1	Cluster 2	AT5G65860	AT5G65860	ankyrin repeat family protein	0.021707	0.01565	0.052349	0.74298	0.54051	0.93555	0.95769	-0.49904	-0.52139	-0.41092	0.095243	-0.16073	-0.052143	-0.090997
Group 1	Cluster 2	ATMG00980	-	-	0.17931	0.039708	0.010085	0.013446	0.054842	0.026224	0.90783	-0.16282	-0.51539	-0.38906	-0.53534	-0.53992	-0.42977	-0.081139
Group 1	Cluster 3	AT1G06800	PLA-I{gamma}1	lipase class 3 family protein	0.71094	0.85639	0.020916	0.044694	0.14574	0.28561	0.86385	0.068414	-0.045927	-0.68513	-0.48699	-0.28709	-0.24134	0.081795
Group 1	Cluster 3	AT1G08465	YAB2	YABBY2 (YAB2)	0.12969	0.079323	0.034447	0.08969	0.10674	0.089962	0.18006	-0.63822	-0.72443	-0.86653	-1.0253	-0.9349	-0.97425	1.775
Group 1	Cluster 3	AT1G10330	AT1G10330	pentatricopeptide (PPR) repeat-containing protein	0.076812	0.047653	0.018661	0.63796	0.2729	0.60033	0.25851	-0.23092	-0.26365	-1.0593	-0.11157	-0.21183	-0.11234	0.31223
Group 1	Cluster 3	AT1G12320	AT1G12320	unknown protein	0.013591	0.0084546	0.0014565	0.99275	0.29746	0.9653	0.364	-0.33227	-0.34253	-0.53103	0.0029026	-0.25636	0.01449	-0.47873
Group 1	Cluster 3	AT1G14200	AT1G14200	zinc finger (C3HC4-type RING finger) family protein	0.66442	0.0004356	0.016634	0.15983	0.24135	0.013737	0.0005639	-0.093229	-0.48901	-0.57871	-0.22566	-0.27285	-0.97395	0.74843
Group 1	Cluster 3	AT1G15175	AT1G15175	other RNA	0.8513	0.55348	0.023481	0.049778	0.89883	0.82618	0.18707	0.035752	-0.1159	-1.1188	-0.29493	-0.048562	-0.046718	0.074936
Group 1	Cluster 3	AT1G17720	ATB BETA	ATB BETA	0.061815	0.097166	0.03047	0.11766	0.050084	0.042947	0.0053708	-0.2717	-0.5014	-0.63601	-0.71156	-0.48543	-0.49078	0.79628
Group 1	Cluster 3	AT1G18540	AT1G18540	60S ribosomal protein L6 (RPL6A)	0.19075	0.11521	0.00019148	0.062493	0.53129	0.11761	0.97689	-0.21193	-0.10568	-5.786	0.29122	0.1494	0.23766	0.012173
Group 1	Cluster 3	AT1G20065	AT1G20065	other RNA	0.52451	0.24775	0.039634	0.37125	0.86027	0.60706	0.13583	-0.16166	-0.29249	-0.90876	0.32085	0.080582	0.18483	-0.9438
Group 1	Cluster 3	AT1G21240	WAK3	wall associated kinase 3 (WAK3)	0.14936	0.066798	0.041325	0.16993	0.046915	0.045177	0.22026	-0.44246	-0.5569	-0.62436	-0.63836	-0.90798	-0.87598	-0.92872
Group 1	Cluster 3	AT1G22140	AT1G22140	unknown protein	0.025788	0.039875	0.01111	0.0066768	0.055743	0.0072762	0.85146	-0.25919	-0.26258	-0.51526	-0.48484	-0.44239	-0.53284	-0.11319
Group 1	Cluster 3	AT1G26800	AT1G26800	zinc finger (C3HC4-type RING finger) family protein	0.84469	0.014151	0.023592	0.044547	0.38923	0.015425	0.024769	0.053529	-0.3664	-0.54026	-0.42091	-0.28121	-0.87398	1.1915
Group 1	Cluster 3	AT1G29750	RKF1	RECEPTOR-LIKE KINASE IN FLOWERS 1 (RKF1)	0.058189	0.072332	0.017354	0.036018	0.061436	0.057749	0.66351	0.25697	0.1919	-1.935	0.426	0.29374	0.30377	-0.14934
Group 1	Cluster 3	AT1G29990	PFD6	PREFOLDIN 6 (PDF6)	0.090788	0.12188	0.00079432	0.95198	0.9517	0.95056	0.46245	-0.29216	-0.27212	-4.5899	0.030348	0.031139	0.030708	-0.47905
Group 1	Cluster 3	AT1G30835	SADHU1-2	transposable element gene	0.40047	0.088651	0.0092323	0.13873	0.3428	0.24034	0.64207	-0.18815	-0.34201	-2.303	0.40779	0.25954	0.30816	-0.33971
Group 1	Cluster 3	AT1G47450	AT1G47450	unknown protein	0.048797	0.10828	0.0025256	0.84565	0.017778	0.05081	0.37925	-0.27767	0.29739	-0.52922	0.14141	-0.49779	-0.54239	0.35308
Group 1	Cluster 3	AT1G53023	-	-	0.20699	0.38083	0.034275	0.99996	0.34807	0.94694	0.48987	0.16813	0.13905	-1.1872	-0.0099953	0.22175	-0.04033	-0.41358
Group 1	Cluster 3	AT1G53540	AT1G53540	17.6 kDa class I small heat shock protein (HSP17.6C-CI) (AA 1-156)	0.069451	0.10469	0.0093302	0.73084	0.81009	0.98631	0.34492	-0.33244	-0.27539	-0.5811	-0.12696	-0.10767	0.0087582	0.6601
Group 1	Cluster 3	AT1G53850	PAE1	PAE1	0.92537	0.99235	0.00079505	0.7478	0.99848	0.79806	0.6417	-0.045686	-0.013909	-4.5303	0.084084	-0.0018242	0.077505	-0.24537
Group 1	Cluster 3	AT1G54355	AT1G54355	other RNA	0.071734	0.068397	0.022576	0.28893	0.065382	0.07177	0.39457	-0.58513	-0.56573	-0.74673	-0.55756	-0.83399	-0.8191	-0.70246
Group 1	Cluster 3	AT1G56450	PBG1	PBG1	0.30302	0.40393	0.010647	0.80737	0.51375	0.83482	0.98316	-0.23941	-0.18518	-1.5699	-0.13067	-0.22049	-0.10897	-0.08201
Group 1	Cluster 3	AT1G58120	-	-	0.014166	0.020249	0.0014772	0.14221	0.0013281	0.018663	0.0064387	-0.31746	-0.31974	-0.61093	-0.43922	-0.8006	-0.56923	-1.0328
Group 1	Cluster 3	AT1G58225	AT1G58225	unknown protein	0.12212	0.15977	0.015824	0.13887	0.94054	0.062616	0.12426	-0.28978	-0.27742	-0.52512	-0.37569	-0.096474	-0.49125	-0.8225
Group 1	Cluster 3	AT1G60390	PG1	BURP domain-containing protein / polygalacturonase, putative	0.070245	0.07376	0.036334	0.15678	0.075297	0.10934	0.014017	-0.43769	-0.41898	-0.53243	-0.45471	-0.5831	-0.50799	-1.8336
Group 1	Cluster 3	AT1G61130	SCPL32	SERINE CARBOXYPEPTIDASE-LIKE 32 (SCPL32)	0.46138	0.13163	0.0099811	0.31619	0.0055684	0.25865	0.00059991	-0.16346	0.26242	-2.0728	-0.26733	-1.1906	-0.20233	-2.5938
Group 1	Cluster 3	AT1G61890	AT1G61890	MATE efflux family protein	0.33305	0.84149	0.0025093	0.30677	0.61941	0.62119	0.94827	0.20213	0.058201	-3.4983	0.29107	0.17854	0.15278	-0.13276
Group 1	Cluster 3	AT1G64180	AT1G64180	intracellular protein transport protein USO1-related	0.020777	0.026762	0.0086056	0.033616	0.039014	0.048704	0.73203	-0.3468	-0.33357	-0.51906	-0.37615	-0.40109	-0.37616	-0.099501
Group 1	Cluster 3	AT1G67390	AT1G67390	F-box family protein	0.070385	0.067421	0.033561	0.067955	0.055986	0.068062	0.26252	-0.89055	-0.85918	-0.98571	-1.2613	-1.2975	-1.2051	-1.296
Group 1	Cluster 3	AT1G67920	AT1G67920	unknown protein	0.21853	0.053946	0.034833	0.025962	0.05285	0.011497	0.15615	-0.15293	-0.30822	-0.54973	-0.48838	-0.52334	-0.60293	-0.4416
Group 1	Cluster 3	AT1G68290	ENDO 2	endonuclease 2 (ENDO 2)	0.86338	0.30122	0.042491	0.47565	0.72697	0.055314	0.00042687	-0.064741	-0.16896	-0.51125	0.16952	0.12199	0.58892	3.6402
Group 1	Cluster 3	AT1G68850	AT1G68850	peroxidase, putative	0.98384	0.81934	0.0038774	0.012985	0.32468	0.011776	0.018437	-0.011555	-0.013591	-2.8935	-0.26213	-0.16725	-0.27872	-1.1745
Group 1	Cluster 3	AT1G69710	AT1G69710	zinc finger protein, putative / regulator of chromosome condensation (RCC1) family protein	0.11985	0.050496	0.0065486	0.70153	0.91123	0.70512	0.13424	-0.26103	-0.27265	-1.6005	0.065333	-0.064688	0.075776	-0.52799
Group 1	Cluster 3	AT1G71790	AT1G71790	F-actin capping protein beta subunit family protein	0.38464	0.3325	0.010359	0.78637	0.4432	0.24529	0.62537	-0.11564	-0.19316	-1.859	-0.096614	-0.16147	-0.21837	-0.32007
Group 1	Cluster 3	AT1G73165	CLE1	CLAVATA3/ESR-RELATED 1 (CLE1)	0.31043	0.3923	0.029577	0.27374	0.086253	0.10191	0.011402	-0.29637	-0.25415	-0.7032	-0.48854	-0.66946	-0.72178	2.3481
Group 1	Cluster 3	AT1G74510	AT1G74510	kelch repeat-containing F-box family protein	0.93027	0.75583	0.0018666	0.88004	0.79706	0.91664	0.098291	-0.037163	-0.063078	-3.7328	-0.070816	-0.096024	-0.050839	-0.62709
Group 1	Cluster 3	AT1G78660	GGH1	GAMMA-GLUTAMYL HYDROLASE 1 (ATGGH1)	0.96814	0.96326	0.0045696	0.25969	0.49664	0.9579	0.055954	-0.0313	0.017805	-2.7209	-0.23072	-0.16563	0.018764	-0.45899
Group 1	Cluster 3	AT2G04410	AT2G04410	molecular_function unknown	0.94077	0.68943	0.00057908	0.61673	0.59513	0.4264	0.12922	-0.027995	-0.067407	-4.9518	-0.12808	-0.097949	-0.1741	-0.44361
Group 1	Cluster 3	AT2G15780	AT2G15780	glycine-rich protein	0.99388	0.2277	0.0086693	0.65592	0.10784	0.4992	0.89212	0.0019622	-0.49888	-1.2567	-0.29993	-0.9448	-0.38535	-0.33755
Group 1	Cluster 3	AT2G16930	AT2G16930	ribosomal protein L27 family protein	0.90934	0.67529	0.010511	0.57379	0.47491	0.78668	0.9557	-0.040253	-0.092419	-1.9581	0.12368	0.14657	0.084233	0.033551
Group 1	Cluster 3	AT2G18550	HB21	HOMEOBOX-2 (HB-2)	0.98341	0.28856	0.0040177	0.26168	0.057316	0.82823	0.40925	0.008343	-0.14747	-0.63658	0.34587	0.61361	-0.079259	-0.78133
Group 1	Cluster 3	AT2G21660	CCR2	COLD, CIRCADIAN RHYTHM, AND RNA BINDING 2 (CCR2)	0.085082	0.025981	0.025005	0.29559	0.086974	0.46643	0.9999	-0.4455	-0.49884	-0.51775	-0.32452	-0.46896	-0.2247	-0.027241
Group 1	Cluster 3	AT2G22780	PMDH1	PEROXISOMAL NAD-MALATE DEHYDROGENASE 1 (PMDH1)	0.59561	0.27253	0.043281	0.062435	0.35019	0.31232	0.15934	-0.094157	-0.14228	-0.52489	-0.28468	-0.20388	-0.25286	0.5897
Group 1	Cluster 3	AT2G25180	RR12	ARABIDOPSIS RESPONSE REGULATOR 12 (ARR12)	0.074465	0.069165	3.6196e-08	0.14656	1.2532e-06	1.3686e-06	7.1067e-06	0.18972	0.23383	-5.4178	0.21033	-5.2835	-5.1072	-5.716
Group 1	Cluster 3	AT2G28470	BGAL8	beta-galactosidase 8 (BGAL8)	0.065401	0.019945	0.036403	0.9334	0.0094357	0.70484	0.19295	0.15862	0.27822	-1.1084	-0.051502	-0.41794	0.066228	-0.29306
Group 1	Cluster 3	AT2G28570	AT2G28570	unknown protein	0.013801	0.0042052	0.0077172	0.20714	0.61198	0.050261	0.061544	-0.40922	-0.40567	-0.5132	-0.26805	-0.1528	-0.38005	-1.3989
Group 1	Cluster 3	AT2G29380	HAI3	protein phosphatase 2C, putative / PP2C, putative	0.12324	0.064022	0.016619	0.13916	0.43399	0.59004	0.37676	0.45645	-0.53953	-0.76566	0.70365	0.26415	-0.23538	0.74981
Group 1	Cluster 3	AT2G32320	AT2G32320	molecular_function unknown	0.067869	0.058903	0.038097	0.16084	0.097029	0.11179	0.52722	-0.86016	-0.85386	-0.90246	-0.8823	-1.0441	-0.97933	-0.74441
Group 1	Cluster 3	AT2G33750	PUP2	ATPUP2	0.015534	0.095308	0.0034502	0.65993	0.57062	0.0013614	0.0077585	-0.3968	0.25597	-0.67853	-0.21377	-0.23136	-0.55052	2.1192
Group 1	Cluster 3	AT2G39410	AT2G39410	hydrolase, alpha/beta fold family protein	0.21552	0.59232	0.021207	0.045935	0.043205	0.05333	0.057973	-0.17132	-0.11129	-0.71922	-0.46112	-0.44237	-0.52471	-0.97801
Group 1	Cluster 3	AT2G41445	AT2G41445	unknown protein	0.17564	0.06898	0.033271	0.13597	0.16739	0.21155	0.13472	-0.2799	-0.38871	-0.51415	-0.46817	-0.399	-0.3682	-0.78182
Group 1	Cluster 3	AT2G41650	AT2G41650	unknown protein	0.049768	0.071649	0.00059086	0.79394	0.99905	0.93712	0.99677	-0.38458	-0.3348	-1.1806	0.090222	-0.012201	0.035579	-0.052428
Group 1	Cluster 3	AT2G41680	NTRC	NADPH-DEPENDENT THIOREDOXIN REDUCTASE C (NTRC)	0.1741	0.30451	0.0031448	0.66792	0.36538	0.51416	0.90195	-0.23546	-0.17276	-3.0896	-0.14324	-0.2211	-0.17539	0.11343
Group 1	Cluster 3	AT2G44740	CYCP4;1	cyclin p4	0.82939	0.81426	0.0044273	0.71278	0.5215	0.016832	0.008895	-0.054918	0.03559	-0.65346	0.09897	0.10695	-0.54987	-1.7168
Group 1	Cluster 3	AT3G01480	CYP38	cyclophilin 38 (CYP38)	0.87493	0.97534	0.0074723	0.75476	0.33228	0.99055	0.18403	-0.044471	0.0091778	-2.0819	0.076738	0.16343	-0.022147	1.1228
Group 1	Cluster 3	AT3G02850	SKOR	SKOR	0.8348	0.96803	0.027861	0.38637	0.99582	0.45608	0.034657	-0.094585	-0.041055	-0.66962	0.3026	-0.025639	-0.31652	1.4377
Group 1	Cluster 3	AT3G05300	AT3G05300	cytidine/deoxycytidylate deaminase family protein	0.13618	0.26696	0.028172	0.06802	0.05466	0.053662	0.34957	-0.43551	-0.30078	-0.6414	-0.7594	-0.79247	-0.78398	-0.69803
Group 1	Cluster 3	AT3G13180	AT3G13180	NOL1/NOP2/sun family protein / antitermination NusB domain-containing protein	0.11376	0.58851	0.024389	0.10602	0.091479	0.21114	0.28238	0.13106	-0.074746	-1.5301	0.23276	0.2732	0.19822	0.70247
Group 1	Cluster 3	AT3G14200	AT3G14200	DNAJ heat shock N-terminal domain-containing protein	0.078735	0.088723	0.02479	0.12819	0.093675	0.036897	0.31502	-0.41019	-0.37216	-0.56918	-0.50486	-0.43053	-0.62138	-0.71529
Group 1	Cluster 3	AT3G17050	AT3G17050	pseudogene, glycine-rich protein, similar to glycine-rich protein TIGR:At1g53620.1 (Arabidopsis thaliana)	0.089283	0.050745	0.0059206	0.86584	0.2195	0.84797	0.067651	-0.30179	-0.29573	-2.6127	0.064733	0.25252	0.072242	1.7194
Group 1	Cluster 3	AT3G17110	AT3G17110	pseudogene, glycine-rich protein	0.50166	0.2027	0.005169	0.87273	0.086578	0.083916	0.0050952	-0.13075	-0.28071	-0.67426	-0.07634	-0.48343	-0.42377	2.2064
Group 1	Cluster 3	AT3G18320	AT3G18320	F-box family protein	0.94221	0.99869	0.024905	0.49644	0.048152	0.1708	0.21921	-0.035502	-0.00085488	-1.4186	0.12094	0.23652	0.14863	-0.28474
Group 1	Cluster 3	AT3G19960	ATM1	ARABIDOPSIS THALIANA MYOSIN 1 (ATM1)	0.24042	0.32701	0.010414	0.99523	0.98321	0.89009	0.77768	-0.17376	-0.13207	-2.1187	-0.018433	-0.021757	0.041939	-0.15665
Group 1	Cluster 3	AT3G22520	AT3G22520	unknown protein	0.57174	0.80651	0.009705	0.99119	0.93337	0.99903	0.87838	-0.18343	-0.10029	-1.6246	-0.040921	-0.081987	-0.019863	0.13416
Group 1	Cluster 3	AT3G22830	HSFA6B	AT-HSFA6B	0.012499	0.032889	0.0022281	0.60151	0.0067638	0.017713	0.00989	-0.38487	-0.48243	-0.59357	-0.1715	-0.72705	-0.50618	-1.6419
Group 1	Cluster 3	AT3G23310	AT3G23310	protein kinase, putative	0.12889	0.12735	0.030521	0.23595	0.13674	0.15292	0.88315	-0.37496	-0.37645	-0.54034	-0.3915	-0.47318	-0.45881	-0.217
Group 1	Cluster 3	AT3G24500	MBF1C	MULTIPROTEIN BRIDGING FACTOR 1C (MBF1C)	0.90624	0.05994	0.016659	0.72241	0.57255	0.014936	0.092564	-0.05726	-0.43691	-0.66067	0.13799	-0.2503	-0.97961	-0.89035
Group 1	Cluster 3	AT3G43083	LCR33	Low-molecular-weight cysteine-rich 33 (LCR33)	0.1652	0.16039	0.049235	0.36405	0.08691	0.11693	0.35844	-0.42402	-0.40933	-0.57947	-0.43612	-0.72962	-0.64632	-0.7398
Group 1	Cluster 3	AT3G47543	AT3G47543	unknown protein	0.080414	0.060008	0.049012	0.063681	0.05236	0.049175	0.22287	-0.68388	-0.69532	-0.69039	-1.0053	-1.0378	-1.0424	-1.1299
Group 1	Cluster 3	AT3G53480	PDR9	PLEIOTROPIC DRUG RESISTANCE 9 (PDR9)	0.044969	0.037362	0.0021456	0.038722	0.0056387	0.066094	0.037718	-0.38806	-0.39849	-0.51575	-0.48914	-0.5985	-0.51854	0.85388
Group 1	Cluster 3	AT3G60480	AT3G60480	unknown protein	0.15569	0.23363	0.019658	0.28762	0.44273	0.36792	0.84257	-0.37203	-0.29199	-0.60031	-0.3994	-0.31526	-0.33396	-0.23967
Group 1	Cluster 3	AT3G61670	AT3G61670	unknown protein	0.26643	0.36927	0.0040486	0.0033026	0.07681	0.072771	0.86892	0.11194	-0.14514	-3.1853	0.26317	0.22411	0.23176	-0.062826
Group 1	Cluster 3	AT3G61890	HB-12	ARABIDOPSIS THALIANA HOMEOBOX 12 (ATHB-12)	0.098547	0.03947	0.0056045	0.10652	0.82297	0.94334	0.52079	0.13542	-0.36175	-0.52263	0.39376	-0.10571	0.010027	-0.6136
Group 1	Cluster 3	AT4G01060	CPL3	CAPRICE-LIKE MYB3 (CPL3)	0.037622	0.032843	0.0059951	0.08379	0.95706	0.050346	0.10063	-0.27762	-0.38181	-0.70041	-0.38364	-0.046652	-0.46943	-0.71487
Group 1	Cluster 3	AT4G02410	AT4G02410	lectin protein kinase family protein	0.052726	0.33199	0.027853	0.13517	0.93745	0.78626	0.17885	0.22045	0.084487	-1.1719	-0.22274	0.022999	-0.060938	0.46901
Group 1	Cluster 3	AT4G03913	AT4G03913	pseudogene, Ulp1 protease family, contains Pfam profile PF02902: Ulp1 protease family, C-terminal catalytic domain	0.077037	0.089471	0.040469	0.14852	0.14627	0.22475	0.35267	-0.83393	-0.75489	-0.89285	-0.92031	-0.89612	-0.72209	-1.0411
Group 1	Cluster 3	AT4G11790	AT4G11790	Ran-binding protein 1 domain-containing protein / RanBP1 domain-containing protein	0.25706	0.019994	0.032287	0.039264	0.041557	0.0054136	0.97434	0.17861	0.24036	-1.2614	0.41574	0.37496	0.36432	0.019939
Group 1	Cluster 3	AT4G15370	BARS1	BARUOL SYNTHASE 1 (BARS1)	0.10201	0.061777	0.042206	0.067788	0.05345	0.041332	0.55443	-0.66435	-0.75464	-0.77678	-1.0621	-1.1075	-1.1783	-0.64106
Group 1	Cluster 3	AT4G25450	NAP8	ATNAP8	0.21493	0.30312	0.0023235	0.96847	0.79196	0.81007	0.18477	-0.13544	-0.10252	-3.3828	-0.026365	-0.054034	-0.046085	0.3649
Group 1	Cluster 3	AT4G27290	AT4G27290	ATP binding / protein kinase/ protein serine/threonine kinase/ protein tyrosine kinase/ sugar binding	0.061184	0.17259	0.027554	0.2711	0.16717	0.43619	0.0092879	0.25555	0.22303	-1.5184	-0.28832	-0.28562	-0.23285	-1.6578
Group 1	Cluster 3	AT4G28700	AMT1;4	AMMONIUM TRANSPORTER 1	0.49355	0.054085	0.031298	0.10697	0.10673	0.15555	0.52911	-0.24268	-0.65718	-0.72131	-0.77038	-0.75129	-0.6356	-0.59566
Group 1	Cluster 3	AT4G29310	AT4G29310	unknown protein	0.85901	0.16187	0.01814	0.28069	0.70143	0.88219	0.16819	0.025244	0.068573	-1.3815	-0.13129	0.047201	0.033926	-0.30939
Group 1	Cluster 3	AT4G30460	AT4G30460	glycine-rich protein	0.056341	0.085977	0.0072525	0.60976	0.035801	0.12743	0.19725	-0.40244	-0.30669	-0.64436	-0.17481	-0.60449	-0.51465	0.67316
Group 1	Cluster 3	AT4G31120	SKB1	SHK1 BINDING PROTEIN 1 (SKB1)	0.43677	0.56973	0.004622	0.096477	0.70219	0.15912	0.66834	-0.13188	-0.097299	-2.6535	0.34769	0.1088	0.27893	0.20669
Group 1	Cluster 3	AT4G33230	AT4G33230	pectinesterase family protein	0.093099	0.064247	0.035064	0.1926	0.99319	0.93624	0.52527	-0.94445	-1.0158	-1.1265	-0.9721	0.010666	-0.14688	-0.87692
Group 1	Cluster 3	AT4G34990	MYB32	myb domain protein 32 (AtMYB32)	0.019096	0.01746	0.0071519	0.099029	0.03612	0.0188	0.93763	-0.39836	-0.42562	-0.59737	-0.33286	-0.54678	-0.53711	-0.084814
Group 1	Cluster 3	AT4G39675	AT4G39675	unknown protein	0.25995	0.065167	0.012562	0.59204	0.91564	0.018432	0.0067769	-0.27995	-0.4341	-0.81523	-0.23209	-0.097778	-0.89299	2.7944
Group 1	Cluster 3	AT5G03406	AT5G03406	ATP binding / aminoacyl-tRNA ligase/ histidine-tRNA ligase/ nucleotide binding	0.028511	0.26045	0.025759	0.63399	0.3559	0.99771	0.013029	-0.1829	-0.17357	-1.0748	-0.078669	-0.098636	-0.0067442	-0.71774
Group 1	Cluster 3	AT5G03890	AT5G03890	unknown protein	0.18405	0.03988	0.0034571	0.19509	0.0091316	0.068265	0.018246	-0.28036	-0.47912	-0.87276	-0.3679	-1.0326	-0.55004	-1.6833
Group 1	Cluster 3	AT5G04010	AT5G04010	unknown protein	0.1138	0.10573	0.038017	0.17093	0.15137	0.14044	0.60717	-0.74371	-0.72642	-0.93203	-0.88096	-0.90114	-0.91746	0.52731
Group 1	Cluster 3	AT5G05410	DREB2A	DREB2A	0.68626	0.011583	0.00095707	0.70439	0.062532	0.04104	0.0037864	-0.077414	-0.28448	-0.62325	0.060074	-0.34817	-0.46121	1.4331
Group 1	Cluster 3	AT5G05670	AT5G05670	signal recognition particle binding	0.073789	0.07006	0.045797	0.19077	0.21917	0.17707	0.41469	-0.9087	-0.87641	-0.92489	-0.8766	-0.78559	-0.86333	-0.98202
Group 1	Cluster 3	AT5G07470	PMSR3	PEPTIDEMETHIONINE SULFOXIDE REDUCTASE 3 (PMSR3)	0.45173	0.41934	0.0010422	0.39501	0.7894	0.68641	0.96987	0.13064	0.13939	-4.4423	-0.25358	-0.11408	-0.14571	0.029287
Group 1	Cluster 3	AT5G07680	NAC080	ARABIDOPSIS NAC DOMAIN CONTAINING PROTEIN 80 (ANAC080)	0.12994	0.42057	0.031632	0.081808	0.0044512	0.024708	0.99188	-0.16492	-0.17879	-0.55292	-0.50567	-0.56365	-0.66526	-0.052249
Group 1	Cluster 3	AT5G08080	SYP132	SYNTAXIN OF PLANTS 132 (SYP132)	0.66139	0.99407	0.010815	0.96805	0.82382	0.92231	0.062842	-0.098733	-0.0093728	-1.8746	-0.03802	-0.054528	-0.054985	-0.65035
Group 1	Cluster 3	AT5G12030	HSP17.6A	ARABIDOPSIS THALIANA HEAT SHOCK PROTEIN 17.6A (AT-HSP17.6A)	0.013789	0.022448	0.0025224	0.22903	0.24651	0.046466	0.096162	-0.36503	-0.31265	-0.65994	-0.20754	-0.17599	-0.33254	1.3411
Group 1	Cluster 3	AT5G13970	AT5G13970	unknown protein	0.051442	0.0206	0.0022981	0.61971	0.28673	0.35221	0.2454	-0.29272	-0.25335	-3.4144	-0.093365	-0.11916	-0.11578	0.33197
Group 1	Cluster 3	AT5G18610	AT5G18610	protein kinase family protein	0.20472	0.40838	0.019414	0.12171	0.043861	0.15623	0.84597	-0.11938	-0.079335	-0.87004	-0.38428	-0.31391	-0.21644	0.091398
Group 1	Cluster 3	AT5G23710	AT5G23710	DNA binding / DNA-directed RNA polymerase	0.25454	0.24281	0.025696	0.33597	0.37617	0.39744	0.98956	-0.18328	-0.17804	-0.95218	-0.22548	-0.20243	-0.19302	0.0016856
Group 1	Cluster 3	AT5G23740	RPS11-BETA	RIBOSOMAL PROTEIN S11-BETA (RPS11-BETA)	0.84518	0.83791	0.0013425	0.085078	0.45933	0.32881	0.54785	-0.060767	-0.067418	-4.1537	0.44179	0.18513	0.2302	0.25213
Group 1	Cluster 3	AT5G25490	AT5G25490	zinc finger (Ran-binding) family protein	0.91273	0.12617	0.010514	0.87895	0.28032	0.84632	0.71705	0.027028	-0.21692	-2.1172	0.056551	0.1994	0.053543	-0.34921
Group 1	Cluster 3	AT5G36075	AT5G36075	Mutator-like transposase family, has a 3.2e-61 P-value blast match to Q9S9L6 /322-461 Pfam PF03108 MuDR family transposase (MuDr-element domain)	0.12898	0.063004	0.039887	0.16894	0.114	0.11202	0.50331	-0.68037	-0.82513	-0.89146	-0.85164	-0.96987	-0.96178	-0.77467
Group 1	Cluster 3	AT5G40720	AT5G40720	molecular_function unknown	0.33685	0.94503	0.037769	0.95725	0.92609	0.83765	0.092738	0.21389	0.027865	-0.77657	-0.055787	0.046684	-0.098712	0.9135
Group 1	Cluster 3	AT5G44585	AT5G44585	unknown protein	0.014987	0.03852	0.0025825	0.17991	0.073968	0.15775	0.0027856	-0.45524	-0.2978	-0.54364	-0.24434	-0.28143	-0.33536	1.456
Group 1	Cluster 3	AT5G47450	TIP2;3	AtTIP2	0.61441	0.34863	0.030412	0.20995	0.4508	0.12388	0.12464	-0.15532	-0.26078	-0.57674	-0.49872	-0.27872	-0.6881	-0.96975
Group 1	Cluster 3	AT5G49448	-	-	0.51205	0.20295	0.013	0.81259	0.5499	0.33549	0.00036407	0.11203	-0.22027	-0.51447	-0.13279	0.14641	-0.22588	4.2918
Group 1	Cluster 3	AT5G53360	AT5G53360	seven in absentia (SINA) family protein	0.091758	0.11014	0.031574	0.092454	0.075509	0.079783	0.39844	-0.76611	-0.68054	-0.93275	-1.0704	-1.116	-1.0686	-0.93034
Group 1	Cluster 3	AT5G54165	AT5G54165	unknown protein	0.35013	0.068587	0.015546	0.40297	0.018584	0.022349	0.57676	0.10219	-0.31336	-0.52882	0.051529	-0.5367	-0.5302	-0.44819
Group 1	Cluster 3	AT5G56020	AT5G56020	molecular_function unknown	0.93132	0.55382	0.0068568	0.5997	0.77305	0.58947	0.52724	-0.030557	0.088056	-2.2563	-0.15126	-0.095296	0.095363	-0.46955
Group 1	Cluster 3	AT5G59220	HAI1	protein phosphatase 2C, putative / PP2C, putative	0.028188	0.04152	0.0086226	0.26894	0.91717	0.44164	0.70386	0.44239	-0.4469	-0.59695	0.38921	-0.058675	0.17947	0.33059
Group 1	Cluster 3	AT5G59350	AT5G59350	unknown protein	0.21507	0.066708	0.033271	0.30923	0.18632	0.091925	0.50198	-0.12606	-0.18406	-0.71251	-0.15769	-0.1987	-0.24551	-0.30593
Group 1	Cluster 3	AT5G60320	AT5G60320	lectin protein kinase family protein	0.059915	0.092046	0.047843	0.065129	0.053106	0.060291	0.42504	-0.88116	-0.73062	-0.83717	-1.2016	-1.2506	-1.1795	-0.8991
Group 1	Cluster 3	AT5G63320	NPX1	molecular_function unknown	0.11133	0.041852	0.012852	0.070137	0.063053	0.052333	0.045186	-0.13215	-0.15053	-1.2491	-0.11012	-0.15942	-0.2637	0.33305
Group 1	Cluster 3	AT5G63500	AT5G63500	unknown protein	0.78525	0.19334	0.033398	0.99867	0.28227	0.024927	0.04615	-0.041792	-0.091802	-0.63177	-0.0094739	-0.10183	-0.29466	-0.81235
Group 1	Cluster 3	AT5G63700	AT5G63700	zinc finger (C3HC4 type RING finger) family protein	0.976	0.67336	0.047295	0.20056	0.043567	0.64349	0.030935	-0.022965	-0.056471	-0.59177	0.19521	0.40696	0.07451	-0.75707
Group 1	Cluster 3	AT5G64270	AT5G64270	splicing factor, putative	0.06129	0.051325	0.0077754	0.10751	0.024894	0.0081259	0.0085843	-0.368	-0.41687	-0.5418	-0.31297	-0.57888	-0.71248	1.2704
Group 1	Cluster 3	AT5G67520	APK4	adenylylsulfate kinase, putative	0.97744	0.76506	0.0044732	0.2079	0.79688	0.80839	0.0039523	0.012975	-0.10941	-0.64655	0.54406	-0.12593	-0.10383	1.8496
Group 1	Cluster 3	ATCG01070	NDHE	NDHE	0.090647	0.1026	0.039306	0.78239	0.55577	0.43715	0.027849	-0.52463	-0.49313	-0.62194	-0.17166	-0.27165	-0.33432	2.4645
Group 1	Cluster 3	ATMG00410	-	-	0.040997	0.063393	0.047654	0.070886	0.044518	0.11174	0.14557	-0.4879	-0.43477	-0.57092	-0.56883	-0.65286	-0.46134	0.73175
No Group	Cluster 4	AT1G31983	AT1G31983	pseudogene, hypothetical protein	0.034016	0.027531	0.072923	0.10909	0.10273	0.13303	0.3682	-0.77279	-0.78347	-0.54705	-0.75022	-0.76246	-0.66521	-0.76553
No Group	Cluster 4	AT1G53480	MRD1	unknown protein	0.00034797	0.00063432	0.064613	0.00040543	0.32771	0.00025598	0.50529	-1.3084	-1.156	0.48521	-1.6333	0.51651	-1.3942	-0.71551
No Group	Cluster 4	AT2G23440	AT2G23440	unknown protein	0.0049573	0.0070314	0.015965	0.10849	0.26472	0.0262	0.021443	-0.55043	-0.5475	-0.44398	-0.35322	-0.20821	-0.5698	-1.0505
No Group	Cluster 4	AT2G31190	RUS2	mitochondrion, plastid, chloroplast envelope	0.010027	0.0080689	0.0087039	0.11797	0.13377	0.11756	0.71991	-0.52262	-0.53036	-0.51012	-0.3167	-0.33468	-0.31644	-0.26646
No Group	Cluster 4	AT2G32780	UBP1	UBIQUITIN-SPECIFIC PROTEASE 1 (UBP1)	0.036509	0.048836	0.052336	0.16971	0.11711	0.11873	0.4351	-1.1854	-1.0399	-0.95106	-0.98301	-1.1179	-1.0932	-0.99806
No Group	Cluster 4	AT3G26445	AT3G26445	glycosyl transferase family 17 protein	0.0081711	0.01002	0.07433	0.59272	0.084035	0.35432	0.068865	-0.64077	-0.54783	-0.39663	-0.18985	-0.42252	-0.23863	-1.0992
No Group	Cluster 4	AT3G42180	AT3G42180	catalytic/ transferase, transferring glycosyl groups	0.016124	0.017944	0.027962	0.21569	0.15217	0.25149	0.018839	-0.55489	-0.54404	-0.4911	-0.30739	-0.34418	-0.28678	-1.519
No Group	Cluster 4	AT3G54530	AT3G54530	unknown protein	0.019415	0.0030715	0.054676	0.88216	0.11726	0.51045	0.014205	-0.52786	-0.81423	-0.39481	-0.10822	-0.21252	-0.22316	-1.5977
No Group	Cluster 4	AT3G59230	AT3G59230	F-box family protein	0.023215	0.038998	0.24131	0.095678	0.068628	0.075086	0.32485	-0.96686	-0.79973	-0.42442	-0.90347	-0.96985	-0.93154	-0.92838
No Group	Cluster 4	AT3G59930	AT3G59930	molecular_function unknown	0.009212	0.0072488	0.017468	0.0080922	0.043533	0.22435	0.053481	-0.61097	-0.60008	-0.50101	-0.83556	-0.60281	-0.28363	0.79917
No Group	Cluster 4	AT4G16745	AT4G16745	exostosin family protein	0.0053559	0.011082	0.8374	0.03422	0.44341	0.97091	0.33864	-0.72747	-0.56208	-0.0495	-0.56659	-0.19301	0.016144	-0.41407
No Group	Cluster 4	AT5G40590	AT5G40590	DC1 domain-containing protein	0.0076928	0.047839	0.081136	0.13159	0.040546	0.10106	0.3509	-0.98455	-0.54843	-0.44607	-0.56305	-0.82708	-0.58571	0.57426
No Group	Cluster 4	AT5G48430	AT5G48430	aspartic-type endopeptidase	0.017659	0.019599	0.055815	0.932	0.18022	0.82109	0.0081833	-0.64479	-0.59655	-0.4126	-0.074766	-0.49531	-0.13281	2.5228
No Group	Cluster 4	AT5G65080	MAF5	MADS AFFECTING FLOWERING 5 (MAF5)	0.011366	0.0049688	0.084605	0.012074	0.016304	0.035501	0.80914	-0.6498	-0.84943	-0.33032	-0.91657	-0.82364	-0.74572	-0.20333
Group 2	Cluster 5	AT1G03220	AT1G03220	extracellular dermal glycoprotein, putative / EDGP, putative	0.91859	0.99555	0.50386	0.027305	0.05657	0.057679	0.72939	0.034933	0.0015889	-0.15046	-0.70506	-0.53068	-0.52635	-0.34766
Group 2	Cluster 5	AT1G06120	AT1G06120	fatty acid desaturase family protein	0.92283	0.53085	0.99236	0.030019	0.066723	0.080401	0.0025888	0.033189	0.12821	-0.019958	-0.67888	-0.50006	-0.53274	-2.897
Group 2	Cluster 5	AT1G08980	AMI1	AMIDASE 1 (AMI1)	0.77569	0.096031	0.41535	0.03457	0.4365	0.095213	0.9669	-0.089926	-0.22006	-0.21642	-0.55008	-0.26574	-0.36354	-0.098669
Group 2	Cluster 5	AT1G09380	AT1G09380	integral membrane family protein / nodulin MtN21-related	0.96748	0.10121	0.86189	0.044665	0.63951	0.76194	0.98521	-0.02897	-0.25495	0.044501	-0.52092	-0.14177	-0.10881	-0.1819
Group 2	Cluster 5	AT1G13740	AFP2	ABI FIVE BINDING PROTEIN 2 (AFP2)	0.010652	0.044125	0.021279	0.010905	0.001102	0.066059	0.45261	-0.41012	-0.21362	-0.33742	-0.60125	-0.45937	-0.32507	0.20179
Group 2	Cluster 5	AT1G17030	AT1G17030	unknown protein	0.064037	0.97333	0.19419	0.035136	0.047259	0.96054	0.12271	-0.31079	-0.020746	-0.1519	-0.53553	-0.42897	0.02267	-0.98514
Group 2	Cluster 5	AT1G19900	AT1G19900	glyoxal oxidase-related	0.86834	0.098105	0.38571	0.0052444	0.062552	0.029577	0.0009388	0.033898	0.2333	0.17961	-0.57522	-0.3704	-0.33625	-3.4938
Group 2	Cluster 5	AT1G21110	AT1G21110	O-methyltransferase, putative	0.069687	0.22707	0.10539	0.00628	0.096178	0.082971	0.0031781	-0.25259	-0.0705	-0.24555	-0.55337	-0.40511	-0.28634	-1.1238
Group 2	Cluster 5	AT1G22830	AT1G22830	pentatricopeptide (PPR) repeat-containing protein	0.091642	0.16149	0.0125	0.019433	0.027516	0.059578	0.01661	-0.30331	-0.14831	-0.41183	-0.61628	-0.4024	-0.3043	-0.89544
Group 2	Cluster 5	AT1G23149	-	-	0.52822	0.23894	0.30257	0.032753	0.095578	0.062204	0.023193	-0.14918	-0.23745	-0.22093	-0.64719	-0.45112	-0.49334	-1.2907
Group 2	Cluster 5	AT1G23440	AT1G23440	pyrrolidone-carboxylate peptidase family protein	0.34147	0.56212	0.24585	0.017596	0.053651	0.30048	0.22401	-0.23398	-0.10226	-0.33474	-0.68492	-0.61272	-0.33969	1.7989
Group 2	Cluster 5	AT1G23830	AT1G23830	unknown protein	0.16083	0.070227	0.073892	0.012829	0.095442	0.031073	0.9988	-0.1858	-0.22422	-0.51267	-0.60809	-0.31576	-0.43187	-0.032481
Group 2	Cluster 5	AT1G24405	AT1G24405	unknown protein	0.14608	0.09332	0.075027	0.015692	0.017416	0.012747	0.0045196	-0.20346	-0.23278	-0.25287	-0.55183	-0.42132	-0.5051	-1.5552
Group 2	Cluster 5	AT1G30700	AT1G30700	FAD-binding domain-containing protein	0.30551	0.047537	0.20546	0.030439	0.055335	0.027222	0.015426	-0.17551	-0.1968	-0.28035	-0.5842	-0.61302	-0.48877	0.71748
Group 2	Cluster 5	AT1G30757	AT1G30757	unknown protein	0.6207	0.34511	0.33669	0.01405	0.05959	0.0030132	0.75909	-0.11815	-0.053933	-0.23676	-0.51703	-0.53955	-0.49931	0.04661
Group 2	Cluster 5	AT1G33250	AT1G33250	fringe-related protein	0.62491	0.55395	0.045956	0.041049	0.13095	0.21167	0.48785	-0.081973	-0.07878	-0.25557	-0.51724	-0.32654	-0.27815	-0.42258
Group 2	Cluster 5	AT1G44970	AT1G44970	peroxidase, putative	0.54032	0.46921	0.7549	0.041281	0.056766	0.1789	0.030953	-0.14814	0.11981	0.082374	-0.55528	-0.49994	-0.30644	-1.3496
Group 2	Cluster 5	AT1G45015	AT1G45015	MD-2-related lipid recognition domain-containing protein / ML domain-containing protein	0.29103	0.083083	0.10425	0.016933	0.20218	0.051627	0.00508	-0.26657	-0.33414	-0.38165	-0.8104	-0.44071	-0.53977	-2.3985
Group 2	Cluster 5	AT1G48130	PER1	ATPER1	0.12404	0.94604	0.96788	0.040557	0.17048	0.99861	0.0014701	0.39759	0.033599	0.026264	-0.98473	-0.75264	-0.0059151	4.4414
Group 2	Cluster 5	AT1G49032	AT1G49032	unknown protein	0.79252	0.5916	0.5399	0.031527	0.057708	0.020811	0.0067269	-0.056994	-0.093641	-0.14266	-0.51672	-0.28081	-0.42204	1.0688
Group 2	Cluster 5	AT1G50550	CYP705A26P	pseudogene, cytochrome P450, blastp match of 34% identity and 1.2e-40 P-value to SP|Q42798|C931_SOYBN Cytochrome P450 93A1 (EC 1.14.-.-). (Soybean) {Glycine max}	0.82715	0.87054	0.93911	0.044575	0.2558	0.18726	0.064985	0.058346	0.03865	-0.049396	-0.51887	-0.288	-0.28291	-0.96901
Group 2	Cluster 5	AT1G54095	AT1G54095	unknown protein	0.7152	0.69564	0.16857	0.025295	0.17948	0.044989	0.075375	-0.10251	-0.063927	-0.21984	-0.55543	-0.41159	-0.39565	-0.64886
Group 2	Cluster 5	AT1G54860	AT1G54860	unknown protein	0.087564	0.21957	0.24051	0.014105	0.01064	0.14207	0.0028584	0.16844	-0.16633	-0.20423	-0.56443	-0.43131	-0.19317	2.774
Group 2	Cluster 5	AT1G55450	AT1G55450	embryo-abundant protein-related	0.63779	0.84917	0.15368	0.0070361	0.079432	0.033383	0.2524	-0.10681	-0.023956	-0.29267	-0.57377	-0.34002	-0.35948	-0.91147
Group 2	Cluster 5	AT1G56010	NAC1	NAC1	0.82548	0.67138	0.13428	0.024089	0.27672	0.2759	0.80723	-0.048588	-0.094295	-0.15554	-0.56322	-0.20231	-0.20914	0.19089
Group 2	Cluster 5	AT1G57670	AT1G57670	Toll-Interleukin-Resistance (TIR) domain-containing protein	0.13905	0.9738	0.981	0.0066377	0.044539	0.027938	0.0011814	-0.14205	-0.016403	0.0042777	-0.52611	-0.29758	-0.33572	-1.5218
Group 2	Cluster 5	AT1G61270	AT1G61270	lysine and histidine specific transporter, putative	0.74066	0.7237	0.99655	0.043317	0.060459	0.195	0.0080749	-0.10991	0.098544	-0.01443	-0.78488	-0.6103	-0.39043	-2.1156
Group 2	Cluster 5	AT1G63522	AT1G63522	endomembrane system	0.028993	0.056656	0.067936	0.018291	0.037672	0.15489	0.045191	-0.37417	-0.31034	-0.25991	-0.61699	-0.46962	-0.34544	-0.82908
Group 2	Cluster 5	AT1G64930	CYP89A7	CYP89A7	0.8994	0.56302	0.63899	0.039134	0.061192	0.20016	0.15681	0.04157	0.11584	0.12687	-0.6657	-0.58279	-0.33907	-0.8525
Group 2	Cluster 5	AT1G65310	XTH17	XYLOGLUCAN ENDOTRANSGLUCOSYLASE/HYDROLASE 17 (XTH17)	0.53567	0.8894	0.77255	0.038734	0.085676	0.10645	0.0016482	-0.17193	0.043431	-0.10065	-0.67397	-0.52614	-0.44651	-2.8925
Group 2	Cluster 5	AT1G66200	GSR2	ATGSR2	0.17227	0.4389	0.26798	0.024605	0.064367	0.052266	0.014902	-0.28206	-0.11977	-0.29361	-0.64166	-0.55158	-0.4362	-1.3518
Group 2	Cluster 5	AT1G66800	AT1G66800	cinnamyl-alcohol dehydrogenase family / CAD family	0.59101	0.66436	0.90506	0.02749	0.066466	0.71486	0.00020657	0.083562	-0.088326	0.031511	-0.62365	-0.45886	-0.11008	-3.6437
Group 2	Cluster 5	AT1G67670	AT1G67670	unknown protein	0.087333	0.42166	0.22637	0.03361	0.087295	0.03587	0.0032724	-0.27487	-0.15905	-0.18199	-0.56093	-0.38263	-0.50934	-1.9462
Group 2	Cluster 5	AT1G68250	AT1G68250	unknown protein	0.48789	0.51924	0.061299	0.01537	0.3547	0.48725	0.00076838	0.25479	-0.30466	-0.70566	-1.4673	-0.45257	0.33082	6.9309
Group 2	Cluster 5	AT1G69900	AT1G69900	molecular_function unknown	0.67111	0.42036	0.31241	0.032695	0.1327	0.016415	0.90421	-0.10454	-0.08656	-0.26848	-0.57789	-0.39307	-0.47395	-0.095748
Group 2	Cluster 5	AT1G72200	AT1G72200	zinc finger (C3HC4-type RING finger) family protein	0.58757	0.20348	0.92853	0.045933	0.16011	0.20908	0.30436	0.11797	0.20879	-0.043939	-0.64562	-0.35858	-0.35227	-0.93073
Group 2	Cluster 5	AT1G74680	AT1G74680	exostosin family protein	0.1062	0.030797	0.10085	0.015478	0.046203	0.027724	0.38031	-0.20056	-0.26599	-0.28227	-0.51374	-0.44579	-0.39659	-0.23278
Group 2	Cluster 5	AT1G74740	CPK30	CALCIUM-DEPENDENT PROTEIN KINASE 30 (CPK30)	0.66463	0.6931	0.13786	0.020206	0.047665	0.073736	0.02047	-0.091756	0.069699	-0.1114	-0.51864	-0.34708	-0.26093	-0.716
Group 2	Cluster 5	AT1G75500	WAT1	nodulin MtN21 family protein	0.41383	0.63058	0.687	0.049991	0.13332	0.42683	0.0025943	-0.18929	0.10673	-0.0959	-0.57433	-0.42239	-0.22506	-2.7048
Group 2	Cluster 5	AT1G78120	AT1G78120	tetratricopeptide repeat (TPR)-containing protein	0.77858	0.93107	0.41421	0.020646	0.81664	0.36184	0.00051407	-0.073616	-0.032697	-0.14022	-0.62374	-0.089517	-0.19631	-3.3823
Group 2	Cluster 5	AT2G16895	AT2G16895	pseudogene, similar to unnamed protein product, blastp match of 40% identity and 5.7e-21 P-value to GP|9995047|emb|CAC07382.1||AX007155 unnamed protein product {Nicotiana tabacum}	0.33116	0.16344	0.0035248	0.033895	0.0545	0.031693	0.82028	-0.12258	-0.090147	-0.33915	-0.64518	-0.41204	-0.48316	-0.26861
Group 2	Cluster 5	AT2G17840	ERD7	EARLY-RESPONSIVE TO DEHYDRATION 7 (ERD7)	0.46436	0.8614	0.13067	0.005576	0.0058592	0.032316	0.27405	-0.13081	-0.037189	-0.29747	-0.55041	-0.4975	-0.4026	-0.40278
Group 2	Cluster 5	AT2G18420	AT2G18420	molecular_function unknown	0.13841	0.15828	0.054118	0.03007	0.087058	0.056574	0.90295	-0.2102	-0.19162	-0.28805	-0.51848	-0.35259	-0.38351	-0.16928
Group 2	Cluster 5	AT2G18730	DGK3	diacylglycerol kinase, putative	0.63047	0.71992	0.38825	0.048761	0.076865	0.12757	0.40768	-0.12406	-0.10855	-0.18119	-0.61847	-0.50085	-0.48594	-0.68337
Group 2	Cluster 5	AT2G19990	PR-1-LIKE	PATHOGENESIS-RELATED PROTEIN-1-LIKE (PR-1-LIKE)	0.76314	0.090116	0.13918	0.041246	0.22947	0.87103	0.0437	0.053888	0.39065	0.27684	-0.51922	-0.2204	-0.060533	-2.3991
Group 2	Cluster 5	AT2G22750	AT2G22750	basic helix-loop-helix (bHLH) family protein	0.43435	0.57023	0.39626	0.043041	0.12936	0.26633	0.030168	-0.22171	-0.17071	-0.20993	-0.83489	-0.5472	-0.45548	-1.8121
Group 2	Cluster 5	AT2G23410	CPT	Arabidopsis cis-prenyltransferase (ACPT)	0.0027419	0.041013	0.28663	0.008289	0.12056	0.17167	0.0090501	-0.42753	-0.38866	-0.1613	-0.59882	-0.28965	-0.37926	-1.348
Group 2	Cluster 5	AT2G23620	MES1	METHYL ESTERASE 1 (MES1)	0.22282	0.14518	0.27428	0.021496	0.14624	0.2283	0.089563	-0.32496	-0.40409	-0.27371	-1.0432	-0.52284	-0.45594	-1.3045
Group 2	Cluster 5	AT2G26480	UGT76D1	UDP-GLUCOSYL TRANSFERASE 76D1 (UGT76D1)	0.6617	0.76301	0.38655	0.037226	0.073962	0.050339	0.0028107	-0.11144	-0.083183	-0.1957	-0.62701	-0.49153	-0.53027	-2.4631
Group 2	Cluster 5	AT2G27080	AT2G27080	harpin-induced protein-related / HIN1-related / harpin-responsive protein-related	0.70753	0.21427	0.55546	0.047266	0.099469	0.055673	0.081382	-0.10456	-0.18472	-0.17022	-0.53753	-0.51001	-0.51193	0.66371
Group 2	Cluster 5	AT2G28860	CYP710A4	cytochrome P450, family 710, subfamily A, polypeptide 4 (CYP710A4)	0.51384	0.74481	0.083306	0.025043	0.44424	0.75666	0.030251	0.16532	0.085334	0.36749	-0.84924	-0.26453	0.11274	-1.4314
Group 2	Cluster 5	AT2G31540	AT2G31540	GDSL-motif lipase/hydrolase family protein	0.38526	0.55784	0.86732	0.0030851	0.031455	0.020415	9.6046e-05	0.11411	0.015915	-0.0574	-0.66457	-0.48172	-0.22248	-2.9318
Group 2	Cluster 5	AT2G31850	AT2G31850	unknown protein	0.47375	0.12161	0.09179	0.037592	0.069806	0.48431	0.53265	0.16283	0.32109	0.27352	-0.53692	-0.44485	-0.18617	-0.47035
Group 2	Cluster 5	AT2G34340	AT2G34340	unknown protein	0.3635	0.2026	0.47253	0.044447	0.15339	0.14516	0.70126	-0.23606	-0.3129	-0.1761	-0.77109	-0.48063	-0.48913	0.27965
Group 2	Cluster 5	AT2G34925	CLE42	CLAVATA3/ESR-RELATED 42 (CLE42)	0.18093	0.27256	0.095797	0.0030311	0.07424	0.23625	0.42856	-0.15009	0.026473	-0.17183	-0.55649	-0.33591	-0.1914	0.22221
Group 2	Cluster 5	AT2G36090	AT2G36090	F-box family protein	0.41562	0.33768	0.55256	0.022201	0.070197	0.089355	0.012351	-0.17184	-0.12144	-0.16243	-0.53176	-0.51604	-0.38737	-1.1347
Group 2	Cluster 5	AT2G36470	AT2G36470	unknown protein	0.13581	0.13106	0.18385	0.024655	0.10388	0.052354	0.53245	-0.24558	-0.1963	-0.24324	-0.57503	-0.32976	-0.42775	0.20957
Group 2	Cluster 5	AT2G37820	AT2G37820	DC1 domain-containing protein	0.7637	0.27868	0.98839	0.0048933	0.073683	0.023089	0.17088	0.066802	0.11477	0.010943	-0.56054	-0.43104	-0.35476	0.43387
Group 2	Cluster 5	AT2G38100	AT2G38100	proton-dependent oligopeptide transport (POT) family protein	0.57084	0.0020883	0.62441	0.023726	0.016115	0.10982	0.0092995	0.095335	0.15433	0.13283	-0.59652	-0.49927	-0.3486	-1.2526
Group 2	Cluster 5	AT2G40530	AT2G40530	unknown protein	0.015384	0.072357	0.028478	0.014532	0.27816	0.1021	0.0017657	-0.30271	-0.25241	-0.34613	-0.56794	-0.28349	-0.36534	-1.6649
Group 2	Cluster 5	AT2G44000	AT2G44000	molecular_function unknown	0.045354	0.023264	0.042914	0.03324	0.065411	0.15919	0.030978	-0.31666	-0.37832	-0.29789	-0.58543	-0.51385	-0.30033	-0.91168
Group 2	Cluster 5	AT2G47360	AT2G47360	unknown protein	0.96008	0.85979	0.97158	0.031588	0.082124	0.041558	0.00025318	0.021973	0.032375	-0.034283	-0.5333	-0.5068	-0.43267	-1.6639
Group 2	Cluster 5	AT3G01520	AT3G01520	universal stress protein (USP) family protein	0.079409	0.053883	0.070333	0.0017704	0.072846	0.014037	0.19821	-0.22557	-0.19026	-0.33507	-0.58841	-0.40701	-0.45765	-0.27971
Group 2	Cluster 5	AT3G02500	AT3G02500	unknown protein	0.056598	0.58525	0.51393	0.01006	0.054327	0.39421	0.33233	-0.19943	0.04454	0.14197	-0.62033	-0.29842	0.15141	0.33067
Group 2	Cluster 5	AT3G02610	AT3G02610	acyl-[acyl-carrier-protein] desaturase/ oxidoreductase/ transition metal ion binding	0.99802	0.98443	0.39295	0.01276	0.40604	0.059219	0.011729	-0.0033165	0.0066658	-0.18466	-0.68645	-0.22984	-0.40681	-1.4316
Group 2	Cluster 5	AT3G02620	AT3G02620	acyl-(acyl-carrier-protein) desaturase, putative / stearoyl-ACP desaturase, putative	0.68187	0.12765	0.1573	0.019957	0.45792	0.11091	0.012718	-0.1574	-0.4708	-0.38745	-1.2262	-0.31926	-0.71239	-2.4545
Group 2	Cluster 5	AT3G07780	OBE1	OBERON1 (OBE1)	0.22362	0.115	0.069498	0.044375	0.082859	0.12861	0.1871	-0.21505	-0.26246	-0.29837	-0.54638	-0.43883	-0.42135	-0.78146
Group 2	Cluster 5	AT3G13500	AT3G13500	unknown protein	0.60101	0.34627	0.42308	0.03814	0.11215	0.16008	0.72724	0.08421	0.12819	-0.11924	-0.58601	-0.35097	-0.27977	-0.24881
Group 2	Cluster 5	AT3G13855	-	-	0.019333	0.039455	0.16397	0.043116	0.040643	0.10276	0.87373	-0.36448	-0.34922	-0.28514	-0.53336	-0.42611	-0.40105	0.064986
Group 2	Cluster 5	AT3G14160	AT3G14160	oxidoreductase	0.6119	0.0024222	0.42112	0.0065905	0.012316	0.007378	0.79524	-0.13344	-0.234	-0.15726	-0.51524	-0.49096	-0.46808	-0.2154
Group 2	Cluster 5	AT3G16690	AT3G16690	nodulin MtN3 family protein	0.74351	0.97883	0.76565	0.045291	0.19926	0.58002	0.015427	-0.083251	-0.02422	-0.071271	-0.5463	-0.28095	-0.15506	-1.8463
Group 2	Cluster 5	AT3G19400	AT3G19400	cysteine proteinase, putative	0.26293	0.94384	0.3137	0.039092	0.038568	0.19828	0.0087091	-0.15354	-0.030481	-0.14292	-0.51505	-0.47643	-0.25035	-1.3686
Group 2	Cluster 5	AT3G21720	ICL	ISOCITRATE LYASE (ICL)	0.26396	0.022828	0.42928	0.002951	0.086221	0.6677	6.8158e-05	-0.10704	-0.31099	-0.1453	-0.64029	-0.56991	-0.098672	6.0352
Group 2	Cluster 5	AT3G25855	AT3G25855	unknown protein	0.082787	0.13208	0.86496	0.020604	0.084795	0.12683	0.0029633	-0.23543	-0.14078	-0.05045	-0.52903	-0.39927	-0.24459	-1.7299
Group 2	Cluster 5	AT3G25930	AT3G25930	universal stress protein (USP) family protein	0.10964	0.53342	0.095454	0.020424	0.088206	0.016123	0.0091913	-0.17374	-0.094953	-0.39423	-0.52829	-0.57638	-0.41359	-2.2158
Group 2	Cluster 5	AT3G26440	AT3G26440	unknown protein	0.88436	0.83916	0.12733	0.0031567	0.11098	0.0087412	0.0059261	-0.02975	-0.025542	-0.26225	-0.5377	-0.39134	-0.42187	-1.2893
Group 2	Cluster 5	AT3G27210	AT3G27210	unknown protein	0.019335	0.062436	0.096037	0.0038936	0.061917	0.0020374	0.051558	-0.27349	-0.26883	-0.31411	-0.54496	-0.46077	-0.39087	-0.75281
Group 2	Cluster 5	AT3G49750	RLP44	Receptor Like Protein 44 (AtRLP44)	0.072224	0.45062	0.20066	0.0064793	0.011572	0.014778	0.01349	-0.21821	-0.095817	-0.22575	-0.57101	-0.48083	-0.43505	-1.416
Group 2	Cluster 5	AT3G52440	AT3G52440	Dof-type zinc finger domain-containing protein	0.79086	0.95689	0.11888	0.042981	0.1377	0.14238	0.092176	-0.095058	-0.032803	-0.29808	-0.52775	-0.41236	-0.3782	0.71341
Group 2	Cluster 5	AT3G52800	AT3G52800	zinc finger (AN1-like) family protein	0.29114	0.28078	0.20718	0.011952	0.078238	0.017309	0.93762	-0.20725	-0.12408	-0.32915	-0.60514	-0.43477	-0.47564	0.039183
Group 2	Cluster 5	AT3G54940	AT3G54940	cysteine-type endopeptidase/ cysteine-type peptidase	0.014609	0.6818	0.87722	0.010349	0.066276	0.74997	8.3363e-05	0.49296	0.068387	0.062928	-1.1863	-0.92364	-0.21501	5.6287
Group 2	Cluster 5	AT3G55310	AT3G55310	binding / catalytic/ oxidoreductase	0.082541	0.073225	0.036467	0.01788	0.089685	0.060898	0.023058	-0.39584	-0.34443	-0.42561	-0.80044	-0.45205	-0.51852	-1.5667
Group 2	Cluster 5	AT3G56350	AT3G56350	superoxide dismutase (Mn), putative / manganese superoxide dismutase, putative	0.026472	0.99971	0.9073	0.030517	0.62249	0.38852	0.025181	0.34932	-0.0052524	-0.040285	-0.51476	0.096967	-0.24351	2.7502
Group 2	Cluster 5	AT3G57640	AT3G57640	protein kinase family protein	0.088865	0.044074	0.25245	0.03493	0.08994	0.017341	0.43164	-0.20636	-0.15934	-0.14031	-0.51747	-0.38327	-0.50826	-0.2136
Group 2	Cluster 5	AT3G58450	AT3G58450	universal stress protein (USP) family protein	0.085106	0.98509	0.99968	0.026473	0.059052	0.99461	0.0043958	0.3491	0.0086434	-0.0021479	-0.84724	-0.76337	-0.038978	3.2694
Group 2	Cluster 5	AT3G59940	AT3G59940	kelch repeat-containing F-box family protein	0.75262	0.9108	0.15678	0.02231	0.17271	0.086342	0.029532	-0.08664	-0.037602	-0.29821	-0.56282	-0.25488	-0.37707	1.3059
Group 2	Cluster 5	AT3G60130	BGLU16	BETA GLUCOSIDASE 16 (BGLU16)	0.16386	0.016102	0.12943	0.01087	0.04958	0.010688	0.0063673	-0.23419	-0.32176	-0.25817	-0.55418	-0.50186	-0.48074	-1.074
Group 2	Cluster 5	AT3G62730	AT3G62730	unknown protein	0.30503	0.55078	0.73033	0.018038	0.082039	0.30318	0.015511	-0.14337	-0.091888	-0.096354	-0.6073	-0.35765	-0.23525	-1.9181
Group 2	Cluster 5	AT4G00355	AT4G00355	unknown protein	0.037733	0.35113	0.082107	0.0095177	0.018843	0.053748	0.99181	-0.17091	-0.17136	-0.37821	-0.58249	-0.46086	-0.44857	-0.066043
Group 2	Cluster 5	AT4G01070	GT72B1	GT72B1	0.48485	0.28446	0.95167	0.026747	0.035915	0.11168	0.24107	0.10692	0.13507	-0.036045	-0.56262	-0.494	-0.336	-0.55437
Group 2	Cluster 5	AT4G05030	AT4G05030	heavy-metal-associated domain-containing protein	0.0031977	0.13281	0.11969	0.024867	0.02328	0.20305	0.014274	-0.44185	-0.26668	-0.27015	-0.63734	-0.34994	-0.16461	-1.194
Group 2	Cluster 5	AT4G10500	AT4G10500	oxidoreductase, 2OG-Fe(II) oxygenase family protein	0.79958	0.11089	0.64716	0.0016229	0.14808	0.07574	0.0028237	0.021885	0.09805	0.085606	-0.61279	-0.21759	-0.31321	1.9259
Group 2	Cluster 5	AT4G12170	AT4G12170	thioredoxin family protein	0.81775	0.25334	0.065398	0.014203	0.903	0.83072	0.0085821	-0.099696	-0.34478	0.45356	-1.2672	-0.093284	-0.13752	-2.4829
Group 2	Cluster 5	AT4G12545	AT4G12545	protease inhibitor/seed storage/lipid transfer protein (LTP) family protein	0.97739	0.31324	0.12716	0.0055699	0.16326	0.070405	0.001783	-0.025311	-0.17073	-0.22893	-0.86517	-0.35801	-0.3741	-3.6718
Group 2	Cluster 5	AT4G12550	AIR1	AIR1	0.95157	0.20769	0.10078	0.0059071	0.20487	0.051034	8.2736e-05	0.024375	-0.1582	-0.29577	-0.77013	-0.35777	-0.35935	-4.4068
Group 2	Cluster 5	AT4G12890	AT4G12890	gamma interferon responsive lysosomal thiol reductase family protein / GILT family protein	0.88774	0.96283	0.46264	0.021909	0.079299	0.47648	0.083253	-0.054409	0.018383	0.1209	-0.70422	-0.45664	-0.20322	0.87249
Group 2	Cluster 5	AT4G12990	AT4G12990	unknown protein	0.011688	0.047174	0.017488	0.0057204	0.0067072	0.067368	0.045003	-0.37332	-0.37302	-0.32686	-0.5233	-0.41553	-0.45901	-0.79197
Group 2	Cluster 5	AT4G13420	HAK5	HIGH AFFINITY K+ TRANSPORTER 5 (HAK5)	0.10089	0.98692	0.809	0.044287	0.66797	0.67308	0.0018084	0.24835	-0.020822	-0.077655	-0.63345	-0.12041	-0.13533	-3.859
Group 2	Cluster 5	AT4G13890	EDA36	EMBRYO SAC DEVELOPMENT ARREST 37 (EDA36)	0.0067011	0.025002	0.12411	0.018727	0.21309	0.11887	0.010036	-0.30337	-0.27761	-0.13479	-0.51303	-0.29544	-0.29161	-1.5468
Group 2	Cluster 5	AT4G14630	GLP9	GERMIN-LIKE PROTEIN 9 (GLP9)	0.8715	0.01881	0.53655	0.0078365	0.15766	0.016857	0.013717	0.047486	-0.21337	-0.1473	-0.54292	0.38155	-0.40135	-2.0085
Group 2	Cluster 5	AT4G15075	AT4G15075	molecular_function unknown	0.083455	0.026377	0.10343	0.013246	0.2664	0.15706	0.014951	-0.23107	-0.27225	-0.26513	-0.5785	-0.24405	-0.23263	-1.2322
Group 2	Cluster 5	AT4G15210	BAM5	BETA-AMYLASE 5 (BAM5)	0.59178	0.021031	0.099698	0.035728	0.04273	0.086288	0.028087	-0.063384	-0.30173	-0.19139	-0.57688	-0.47487	-0.5107	1.9923
Group 2	Cluster 5	AT4G15680	AT4G15680	glutaredoxin family protein	0.10349	0.055485	0.16555	0.040908	0.068475	0.97006	0.02003	-0.3954	-0.4052	-0.26052	-0.55697	0.43099	-0.051498	-1.7708
Group 2	Cluster 5	AT4G15690	AT4G15690	glutaredoxin family protein	0.17388	0.020864	0.0050893	0.043398	0.657	0.063076	0.010538	-0.20965	-0.42787	-0.36912	-0.55685	0.12438	-0.29967	-1.8717
Group 2	Cluster 5	AT4G15715	AT4G15715	molecular_function unknown	0.15802	0.11764	0.06665	0.049991	0.059454	0.065291	0.36997	-0.37037	-0.3702	-0.4523	-0.74581	-0.67631	-0.65445	-0.60258
Group 2	Cluster 5	AT4G17500	ERF-1	ETHYLENE RESPONSIVE ELEMENT BINDING FACTOR 1 (ATERF-1)	0.36958	0.30978	0.83165	0.045075	0.21644	0.065994	0.88047	0.15918	0.13877	-0.064956	-0.51812	-0.27372	-0.4097	0.090518
Group 2	Cluster 5	AT4G18425	AT4G18425	unknown protein	0.030302	0.019627	0.15183	0.011874	0.054618	0.12086	0.011627	-0.30911	-0.26478	-0.23885	-0.59964	-0.54599	-0.22822	-0.84243
Group 2	Cluster 5	AT4G18550	AT4G18550	lipase class 3 family protein	0.36132	0.987	0.60096	0.011544	0.11478	0.03396	0.049144	0.10553	0.0036212	-0.12208	-0.56462	-0.38988	-0.36928	-1.0131
Group 2	Cluster 5	AT4G21250	AT4G21250	unknown protein	0.93325	0.85444	0.53374	0.038526	0.059395	0.49243	0.22736	0.025739	-0.063893	0.15012	-0.57188	-0.59644	-0.18944	-1.114
Group 2	Cluster 5	AT4G22660	AT4G22660	F-box family protein	0.76629	0.89829	0.69764	0.030082	0.098331	0.33458	0.031579	0.057053	0.035313	0.058929	-0.52257	-0.43468	-0.18981	-0.90371
Group 2	Cluster 5	AT4G25110	MC2	metacaspase 2 (AtMC2)	0.019918	0.01173	0.22279	0.0055869	0.063743	0.015789	0.99803	-0.41548	-0.3273	-0.32111	-0.55784	-0.46763	-0.47515	-0.038822
Group 2	Cluster 5	AT4G28550	AT4G28550	RabGAP/TBC domain-containing protein	0.067093	0.33037	0.15821	0.0091301	0.045163	0.018363	0.027347	-0.2154	-0.13998	-0.1898	-0.52466	-0.50613	-0.40407	-0.98477
Group 2	Cluster 5	AT4G30240	AT4G30240	protein binding	0.22882	0.10082	0.22876	0.015939	0.046405	0.015576	0.083661	-0.15447	-0.15974	-0.2036	-0.51813	-0.46963	-0.45355	-0.60902
Group 2	Cluster 5	AT4G33790	CER4	ECERIFERUM 4 (CER4)	0.47836	0.4533	0.6744	0.027749	0.11303	0.063609	0.0020157	0.12502	0.1482	0.10445	-0.6244	-0.36434	-0.42034	-3.3752
Group 2	Cluster 5	AT4G34320	AT4G34320	unknown protein	0.099794	0.14818	0.044599	0.010218	0.048637	0.066817	0.16711	-0.22998	-0.24967	-0.33235	-0.72024	-0.48582	-0.36167	-0.82802
Group 2	Cluster 5	AT4G36110	AT4G36110	auxin-responsive protein, putative	0.028101	0.26054	0.63662	0.0067546	0.053836	0.11766	0.0225	-0.3162	-0.10624	0.092464	-0.61555	-0.32083	-0.22809	0.99056
Group 2	Cluster 5	AT4G37050	PLP4	PATATIN-LIKE PROTEIN 4 (PLP4)	0.011233	0.81164	0.33934	0.0020295	0.020815	0.16296	0.99962	-0.41738	-0.057401	-0.1172	-0.6657	-0.49506	-0.16077	-0.024648
Group 2	Cluster 5	AT4G37070	PLP1	PLP1	0.48051	0.19219	0.87995	0.027749	0.0539	0.39464	0.035187	0.10227	0.16061	0.034461	-0.53869	-0.48219	-0.21107	-1.3057
Group 2	Cluster 5	AT4G38550	AT4G38550	chloroplast	0.57752	0.91955	0.49859	0.0017017	0.087526	0.12807	0.025351	-0.08311	-0.017278	-0.16656	-0.51462	-0.36562	-0.3051	0.49391
Group 2	Cluster 5	AT4G40070	AT4G40070	protein binding / zinc ion binding	0.69036	0.5837	0.20623	0.04507	0.079329	0.071858	0.92822	-0.11948	-0.1479	-0.27455	-0.71815	-0.55515	-0.60695	-0.19863
Group 2	Cluster 5	AT4G40080	AT4G40080	epsin N-terminal homology (ENTH) domain-containing protein / clathrin assembly protein-related	0.59178	0.28542	0.29289	0.027324	0.11251	0.033377	0.63359	-0.1178	-0.14178	-0.22667	-0.55582	-0.40154	-0.44224	-0.2467
Group 2	Cluster 5	AT5G01300	AT5G01300	phosphatidylethanolamine-binding family protein	0.35724	0.027517	0.12493	0.027287	0.27121	0.13863	0.00015079	0.10309	-0.21863	-0.27054	-0.57339	-0.22436	-0.26382	3.1408
Group 2	Cluster 5	AT5G04170	AT5G04170	calcium-binding EF hand family protein	0.55835	0.8732	0.2378	0.033302	0.026948	0.02016	0.065158	-0.092051	-0.050527	-0.27712	-0.62518	-0.50651	-0.46989	-0.95834
Group 2	Cluster 5	AT5G07220	BAG3	ARABIDOPSIS THALIANA BCL-2-ASSOCIATED ATHANOGENE 3 (ATBAG3)	0.41829	0.12823	0.15653	0.015924	0.11086	0.017255	0.026492	-0.12934	-0.17544	-0.26356	-0.54229	-0.45317	-0.43457	-0.74483
Group 2	Cluster 5	AT5G07230	AT5G07230	protease inhibitor/seed storage/lipid transfer protein (LTP) family protein	0.043687	0.59092	0.99988	0.022373	0.059715	0.054332	0.67772	-0.38399	-0.12516	-0.0043073	-0.69024	-0.53626	-0.58992	-0.29905
Group 2	Cluster 5	AT5G07580	AT5G07580	DNA binding / transcription factor	0.11258	0.9404	0.26316	0.010094	0.064443	0.91773	0.088633	-0.25271	0.023385	-0.31042	-0.79857	-0.44668	-0.064247	-0.91189
Group 2	Cluster 5	AT5G08240	AT5G08240	unknown protein	0.93391	0.94339	0.20823	0.016585	0.33048	0.049264	0.1031	-0.029658	0.017537	-0.26345	-0.55963	-0.23507	-0.36197	0.54552
Group 2	Cluster 5	AT5G19760	AT5G19760	dicarboxylate/tricarboxylate carrier (DTC)	0.029375	0.095816	0.12035	0.015242	0.065404	0.63184	0.17157	-0.31108	-0.20735	-0.16647	-0.54415	-0.52646	-0.1104	-0.62742
Group 2	Cluster 5	AT5G20740	AT5G20740	invertase/pectin methylesterase inhibitor family protein	0.083349	0.060318	0.046215	0.024286	0.058843	0.13607	0.0093205	-0.39832	-0.40387	-0.40913	-0.78432	-0.59077	-0.42014	2.6299
Group 2	Cluster 5	AT5G26580	AGL34	AGL34	0.42375	0.61744	0.094811	0.039221	0.037833	0.026836	0.99591	-0.11279	-0.12795	-0.31388	-0.53668	-0.4275	-0.49293	-0.043392
Group 2	Cluster 5	AT5G38320	AT5G38320	unknown protein	0.96994	0.27315	0.2063	0.03442	0.10906	0.038844	0.044055	0.011921	-0.16303	-0.17021	-0.53808	-0.34174	-0.4944	-0.91489
Group 2	Cluster 5	AT5G39570	AT5G39570	unknown protein	0.014185	0.66661	0.040793	0.041506	0.033965	0.11735	0.031529	-0.35298	-0.05734	-0.34327	-0.51118	-0.46856	-0.32048	-1.2325
Group 2	Cluster 5	AT5G41761	AT5G41761	unknown protein	0.99956	0.29572	0.96691	0.032009	0.88201	0.93991	0.26415	-0.0089282	0.21963	-0.019954	-0.6461	0.11893	0.022273	1.235
Group 2	Cluster 5	AT5G44310	AT5G44310	late embryogenesis abundant domain-containing protein / LEA domain-containing protein	0.11122	0.61351	0.52691	0.01951	0.24493	0.91082	0.0030281	0.24046	0.12792	0.15392	-0.68584	-0.48141	0.068216	4.2242
Group 2	Cluster 5	AT5G47530	AT5G47530	auxin-responsive protein, putative	0.1782	0.23859	0.74854	0.0070879	0.068027	0.044727	0.0021513	0.2001	0.11827	0.1013	-0.51921	-0.46445	-0.40424	-1.2422
Group 2	Cluster 5	AT5G47950	AT5G47950	transferase family protein	0.11436	0.047606	0.92066	0.0076794	0.068362	0.15283	0.0058183	0.19973	0.23995	0.034682	-0.70297	-0.46837	-0.27638	-1.8054
Group 2	Cluster 5	AT5G57150	AT5G57150	basic helix-loop-helix (bHLH) family protein	0.10295	0.45957	0.12266	0.02846	0.091676	0.10409	0.0060971	-0.28599	-0.10158	-0.3083	-0.55246	-0.4615	-0.34214	-2.4028
Group 2	Cluster 5	AT5G57655	AT5G57655	xylose isomerase family protein	0.089216	0.00016898	0.019341	0.00087599	0.1901	0.012111	0.035888	-0.34239	-0.42807	-0.46466	-0.5607	-0.29194	-0.41389	0.37624
Group 2	Cluster 5	AT5G57670	AT5G57670	protein kinase family protein	0.12326	0.94057	0.44141	0.0068656	0.040904	0.089569	0.039088	-0.19474	0.022669	-0.14398	-0.59311	-0.3892	-0.22523	-0.98105
Group 2	Cluster 5	AT5G64260	EXL2	EXORDIUM LIKE 2 (EXL2)	0.95863	0.14244	0.70984	0.0076072	0.072133	0.040403	0.14688	0.019093	0.15985	-0.11844	-0.68289	-0.35479	-0.39291	-0.83124
Group 2	Cluster 5	AT5G65925	AT5G65925	unknown protein	0.56334	0.054578	0.1735	0.0093163	0.085883	0.0099181	0.99614	-0.12344	-0.27781	-0.36245	-0.60444	-0.45444	-0.48971	-0.017747
Group 2	Cluster 5	AT5G66490	AT5G66490	unknown protein	0.20042	0.26763	0.029321	0.046241	0.10668	0.086844	0.95715	-0.15376	-0.19134	-0.3856	-0.53745	-0.27223	-0.44367	-0.074306
No Group	Cluster 6	AT1G03870	FLA9	FASCICLIN-LIKE ARABINOOGALACTAN 9 (FLA9)	0.025602	0.052186	0.0068432	0.01793	0.03585	0.077235	0.31449	-0.63158	-0.8557	-0.89416	-1.1562	-0.83352	-0.59615	0.70262
No Group	Cluster 6	AT1G22090	emb2204	embryo defective 2204 (emb2204)	0.018482	0.56038	0.0023427	0.0061951	0.0041386	0.0050636	0.05229	-0.93809	-0.26392	-1.2451	-1.5277	-1.6753	-1.5573	-1.5106
No Group	Cluster 6	AT2G17660	AT2G17660	nitrate-responsive NOI protein, putative	0.022703	0.15086	0.048442	0.026241	0.0099539	0.062627	0.071732	-0.53578	-0.24528	-0.52229	-0.66527	-0.87985	-0.49005	-0.86292
No Group	Cluster 6	AT2G21980	AT2G21980	unknown protein	0.024307	0.052674	0.023299	0.53264	0.17375	0.21203	0.7664	-0.70466	-0.52075	-0.62695	-0.25975	-0.48116	0.72949	-0.29752
No Group	Cluster 6	AT2G40670	RR16	ARABIDOPSIS RESPONSE REGULATOR 16 (ARR16)	0.024994	0.87808	0.022748	0.0014295	2.9053e-05	0.0023205	0.0011488	-0.58771	0.041112	-0.54138	-1.4878	-2.4238	-0.86141	-2.3683
No Group	Cluster 6	AT2G45406	AT2G45406	molecular_function unknown	0.03626	0.056531	0.034444	0.11712	0.12173	0.15775	0.38198	-1.0908	-0.91619	-0.98272	-1.0625	-1.014	-0.89599	-1.0268
No Group	Cluster 6	AT3G28420	AT3G28420	unknown protein	0.0039278	0.036151	0.00077772	0.034307	0.0018533	0.0064778	0.029131	-0.60059	-0.40488	-0.8393	-0.49322	-1.0957	-0.63969	-1.4341
No Group	Cluster 6	AT3G28857	AT3G28857	transcription regulator	0.010242	0.22353	0.0027129	0.063473	0.0024954	0.026486	0.11677	-0.74107	-0.32346	-0.84278	-0.51294	-1.2668	-0.67299	-1.2362
No Group	Cluster 6	AT4G10030	AT4G10030	hydrolase, alpha/beta fold family protein	0.034968	0.057394	0.012183	0.06189	0.050303	0.031633	0.26461	-1.2956	-1.0708	-1.4881	-1.5475	-1.5986	-1.7785	-1.5079
No Group	Cluster 6	AT4G11190	AT4G11190	disease resistance-responsive family protein / dirigent family protein	0.0027327	0.11944	0.02368	0.0025246	0.00020624	0.3325	0.00028421	-1.0197	-0.31133	-0.53158	-1.412	-2.4453	-0.27823	-4.4857
No Group	Cluster 6	AT5G22150	AT5G22150	unknown protein	0.011517	0.11339	0.015054	0.015757	0.0091091	0.20502	0.63656	-0.66478	-0.49422	-0.53804	-0.8787	-0.93403	-0.35049	-0.45914
No Group	Cluster 6	AT5G51870	AGL71	AGAMOUS-LIKE 71 (AGL71)	0.040423	0.055856	0.029543	0.27683	0.16214	0.24745	0.26023	-0.79169	-0.69084	-0.77984	-0.53983	-0.6732	-0.54382	-1.0212
Group 2	Cluster 7	AT1G01453	AT1G01453	molecular_function unknown	0.19706	0.16194	0.45928	0.11832	0.026813	0.19978	0.014182	0.31348	0.35616	0.1916	-0.65377	-0.92953	-0.44858	-2.3177
Group 2	Cluster 7	AT1G01480	ACS2	ACS2	0.68872	0.84219	0.99766	0.095429	0.023203	0.17541	0.063057	-0.10466	0.051326	0.00065329	-0.49547	-0.51485	-0.27449	-1.329
Group 2	Cluster 7	AT1G01660	AT1G01660	U-box domain-containing protein	0.70569	0.40252	0.55271	0.18451	0.024436	0.093047	0.012802	0.05261	0.12392	0.089786	-0.38872	-0.52596	-0.4269	-1.9013
Group 2	Cluster 7	AT1G02335	GL22	GERMIN-LIKE PROTEIN SUBFAMILY 2 MEMBER 2 PRECURSOR. (GL22)	0.27637	0.22076	0.23108	0.08783	0.040898	0.99998	0.041899	-0.19313	-0.22065	-0.1734	-0.41466	-0.53144	-0.0084856	-0.9688
Group 2	Cluster 7	AT1G02360	AT1G02360	chitinase, putative	0.94761	0.42043	0.68504	0.068288	0.026755	0.14582	0.011296	-0.037198	0.13849	-0.10924	-0.49077	-0.67445	-0.34904	-1.5518
Group 2	Cluster 7	AT1G02950	GSTF4	GLUTATHIONE S-TRANSFERASE F4 (ATGSTF4)	0.023479	0.01079	0.084528	0.060986	0.012653	0.019281	0.0021884	-0.27383	-0.23283	-0.24418	-0.42441	-0.62294	-0.3977	-2.8095
Group 2	Cluster 7	AT1G03055	AT1G03055	unknown protein	0.031024	0.40591	0.017912	0.29149	0.0072857	0.047184	0.21964	-0.253	-0.10203	-0.27108	-0.26676	-0.54954	-0.31502	-0.74398
Group 2	Cluster 7	AT1G03700	AT1G03700	molecular_function unknown	0.11227	0.31988	0.80022	0.075029	0.0013539	0.077055	0.0054489	0.15592	0.19055	-0.074129	-0.44601	-0.55173	-0.42482	-1.4021
Group 2	Cluster 7	AT1G04240	SHY2	SHORT HYPOCOTYL 2 (SHY2)	0.08522	0.55785	0.054075	0.088425	0.014354	0.080936	0.00092703	-0.26589	-0.095056	-0.39404	-0.37702	-0.73214	-0.40184	-3.3416
Group 2	Cluster 7	AT1G05760	RTM1	restricted tev movement 1 (RTM1)	0.15731	0.93837	0.31558	0.1008	0.018536	0.12528	0.018967	-0.19329	0.021777	-0.12209	-0.33367	-0.54382	-0.26733	-1.8065
Group 2	Cluster 7	AT1G05770	AT1G05770	jacalin lectin family protein	0.0036332	0.074111	0.055899	0.005318	0.0018708	0.016404	0.00056524	-0.45193	-0.19947	-0.18264	-0.4847	-0.75989	-0.31802	-2.307
Group 2	Cluster 7	AT1G05990	RHS2	calcium-binding protein, putative	0.99591	0.30671	0.90061	0.097371	0.023322	0.13994	0.006259	-0.00075441	0.26916	0.055482	-0.7144	-1.0616	-0.58458	-2.8302
Group 2	Cluster 7	AT1G06000	AT1G06000	UDP-glucoronosyl/UDP-glucosyl transferase family protein	0.040863	0.11538	0.015067	0.08615	0.021165	0.037726	0.56024	-0.33221	-0.23137	-0.34593	-0.28008	-0.51488	-0.43603	0.27715
Group 2	Cluster 7	AT1G07120	AT1G07120	molecular_function unknown	0.16863	0.034494	0.10345	0.050747	0.015768	0.25255	0.0039155	-0.28968	-0.38427	-0.29662	-0.47838	-0.82833	-0.35085	-2.3086
Group 2	Cluster 7	AT1G08340	AT1G08340	rac GTPase activating protein, putative	0.96528	0.74265	0.837	0.0674	0.030329	0.23232	0.025332	0.016108	0.08091	0.057826	-0.56304	-0.65197	-0.32273	-1.4717
Group 2	Cluster 7	AT1G08670	AT1G08670	epsin N-terminal homology (ENTH) domain-containing protein / clathrin assembly protein-related	0.080743	0.97431	0.12842	0.049183	0.0040037	0.061183	0.50012	-0.18273	0.014448	-0.20436	-0.4254	-0.70917	-0.27809	-0.34353
Group 2	Cluster 7	AT1G09350	GolS3	Arabidopsis thaliana galactinol synthase 3 (AtGolS3)	0.011624	0.01775	0.13496	0.080872	0.021515	0.63023	0.022341	0.38409	0.3215	0.21497	-0.37643	-0.56547	-0.099493	-2.3298
Group 2	Cluster 7	AT1G10090	AT1G10090	unknown protein	0.076159	0.53129	0.083101	0.15843	0.015984	0.11464	0.32178	-0.20723	-0.15607	-0.22269	-0.48325	-0.56713	-0.58135	-0.7417
Group 2	Cluster 7	AT1G10360	GSTU18	GLUTATHIONE S-TRANSFERASE TAU 18 (ATGSTU18)	0.31694	0.31455	0.043279	0.16516	0.03482	0.10942	0.021737	-0.17318	-0.13425	-0.32606	-0.33389	-0.58584	-0.28504	-1.3988
Group 2	Cluster 7	AT1G10800	AT1G10800	unknown protein	0.015668	0.013052	0.029986	0.069057	0.02044	0.46404	0.095092	-0.41031	-0.40842	-0.43741	-0.50906	-0.64913	-0.16042	-0.55137
Group 2	Cluster 7	AT1G11500	AT1G11500	unknown protein	0.87202	0.91606	0.36312	0.069812	0.030957	0.13115	0.0090363	-0.054203	-0.041613	-0.10621	-0.38269	-0.55603	-0.24316	-2.1065
Group 2	Cluster 7	AT1G11655	AT1G11655	unknown protein	0.38568	0.13494	0.40225	0.069862	0.019605	0.19163	0.01847	0.19106	0.39466	0.19533	-0.716	-0.91929	-0.41037	-2.1004
Group 2	Cluster 7	AT1G11920	AT1G11920	pectate lyase family protein	0.54741	0.11649	0.16964	0.048079	0.046761	0.080646	0.81564	0.087508	0.18859	0.26233	-0.43756	-0.55832	-0.32386	0.21045
Group 2	Cluster 7	AT1G12950	RSH2	MATE efflux family protein	0.63146	0.2739	0.58765	0.19859	0.039334	0.22281	0.037853	0.098795	0.20542	0.11629	-0.38236	-0.60208	-0.30472	-1.5528
Group 2	Cluster 7	AT1G14120	AT1G14120	2-oxoglutarate-dependent dioxygenase, putative	0.027788	0.98467	0.98618	0.23254	0.019768	0.15341	0.021292	-0.32341	0.0056342	0.0084537	-0.2126	-0.7068	0.19653	-2.2271
Group 2	Cluster 7	AT1G14150	PQL2	oxygen evolving enhancer 3 (PsbQ) family protein	0.18389	0.78994	0.51608	0.30985	0.010196	0.022913	0.046976	0.16976	0.06445	-0.084011	-0.26504	-0.57177	-0.4327	2.6036
Group 2	Cluster 7	AT1G14160	AT1G14160	integral membrane family protein	0.67847	0.78554	0.46122	0.079567	0.0084105	0.082	0.024019	-0.090576	0.058939	-0.12314	-0.46257	-0.78599	-0.40701	-1.0921
Group 2	Cluster 7	AT1G17190	GSTU26	ARABIDOPSIS THALIANA GLUTATHIONE S-TRANSFERASE TAU 26 (ATGSTU26)	0.50867	0.97989	0.28886	0.069989	0.030639	0.73269	0.0040019	-0.12022	0.0092282	-0.15137	-0.41126	-0.61697	-0.10497	-2.0444
Group 2	Cluster 7	AT1G17400	AT1G17400	unknown protein	0.41746	0.97859	0.72199	0.13673	0.013216	0.13152	0.21017	-0.16633	0.013686	-0.088077	-0.3882	-0.83998	-0.41333	-0.77061
Group 2	Cluster 7	AT1G18140	LAC1	Laccase 1 (LAC1)	0.66114	0.50097	0.33079	0.047582	0.034251	0.83758	0.00091262	-0.093516	0.1035	0.12925	-0.48946	-0.53849	-0.088896	-3.0521
Group 2	Cluster 7	AT1G19200	AT1G19200	senescence-associated protein-related	0.99999	0.21138	0.94753	0.018516	0.027726	0.075074	0.98299	-0.00796	-0.1476	-0.039129	-0.49676	-0.56403	-0.34191	-0.068866
Group 2	Cluster 7	AT1G21670	AT1G21670	proteolysis	0.26509	0.39253	0.1322	0.072291	0.02242	0.089274	0.0020079	-0.16834	-0.1348	-0.31557	-0.45894	-0.72157	-0.42382	1.2811
Group 2	Cluster 7	AT1G22550	AT1G22550	proton-dependent oligopeptide transport (POT) family protein	0.57121	0.73894	0.98564	0.058747	0.0238	0.42821	0.0025127	-0.089307	0.057284	-0.013394	-0.45607	-0.51872	-0.15211	-1.8574
Group 2	Cluster 7	AT1G24600	AT1G24600	unknown protein	0.78532	0.018236	0.040462	0.020896	0.043719	0.067393	0.016347	-0.078738	-0.37242	-0.5098	-0.37875	-0.61149	-0.39554	-0.75519
Group 2	Cluster 7	AT1G25240	AT1G25240	epsin N-terminal homology (ENTH) domain-containing protein / clathrin assembly protein-related	0.18222	0.04608	0.48329	0.37602	0.01631	0.070186	0.007152	0.25542	0.41843	0.17484	-0.39876	-0.8183	-0.51778	-2.0363
Group 2	Cluster 7	AT1G25422	AT1G25422	unknown protein	0.25765	0.24833	0.21415	0.015381	0.0068583	0.04184	0.8272	-0.1127	-0.14617	-0.19041	-0.48009	-0.61607	-0.29892	0.18051
Group 2	Cluster 7	AT1G27740	RSL4	basic helix-loop-helix (bHLH) family protein	0.93088	0.35669	0.93714	0.034969	0.0079678	0.11468	0.0064182	-0.033125	0.12144	-0.033958	-0.49986	-0.70871	-0.264	-1.4022
Group 2	Cluster 7	AT1G28480	GRX480	GRX480	0.93812	0.7581	0.36527	0.13204	0.027674	0.10156	0.0084869	0.028535	-0.094083	-0.18056	-0.44436	-0.84242	-0.47601	1.9414
Group 2	Cluster 7	AT1G30050	AT1G30050	unknown protein	0.99812	0.57278	0.96467	0.11188	0.033014	0.095216	0.024898	-0.015641	0.14668	-0.031117	-0.58508	-0.71959	-0.53998	-1.7943
Group 2	Cluster 7	AT1G30360	ERD4	early-responsive to dehydration 4 (ERD4)	0.16052	0.56978	0.12503	0.14357	0.022152	0.073072	0.99962	-0.22906	-0.1737	-0.31591	-0.47529	-0.63109	-0.53618	-0.033242
Group 2	Cluster 7	AT1G32940	SBT3.5	SBT3.5	0.32807	0.079346	0.97368	0.1225	0.046638	0.20034	0.088897	0.21681	0.37295	0.016432	-0.53195	-0.70074	-0.38407	-1.2258
Group 2	Cluster 7	AT1G33320	AT1G33320	cystathionine gamma-synthase, chloroplast, putative / O-succinylhomoserine (Thiol)-lyase, putative	0.95086	0.67539	0.055335	0.30109	0.013411	0.2235	0.016695	-0.033959	-0.091017	-0.36022	-0.29566	-0.75868	-0.35778	-1.4885
Group 2	Cluster 7	AT1G33340	AT1G33340	epsin N-terminal homology (ENTH) domain-containing protein / clathrin assembly protein-related	0.35502	0.7623	0.14961	0.052095	0.017056	0.082692	0.0071992	-0.22856	-0.074584	-0.28767	-0.63667	-0.92659	-0.60046	-2.4143
Group 2	Cluster 7	AT1G34330	AT1G34330	pseudogene, putative peroxidase, similar to anionic peroxidase GI:559235 from (Petroselinum crispum)	0.31112	0.014965	0.26964	0.013053	0.0018442	0.12514	8.482e-05	0.16866	0.30309	0.21461	-0.49254	-0.8237	-0.29556	-3.2372
Group 2	Cluster 7	AT1G43140	AT1G43140	ubiquitin protein ligase binding	0.012043	0.11762	0.20052	0.041503	0.0085485	0.26263	0.00030881	-0.27517	-0.13678	-0.13886	-0.37737	-0.58901	-0.18148	-1.8372
Group 2	Cluster 7	AT1G43160	RAP2.6	related to AP2 6 (RAP2.6)	0.98655	0.84538	0.95127	0.46789	0.034163	0.36412	0.06894	-0.022942	0.039522	-0.03984	-0.19718	-0.57014	-0.21032	0.73495
Group 2	Cluster 7	AT1G43790	TED6	TRACHEARY ELEMENT DIFFERENTIATION-RELATED 6 (TED6)	0.028704	0.026196	0.011594	0.0367	0.0085021	0.4685	0.028436	-0.34277	-0.45282	-0.3734	-0.36014	-0.5188	-0.090505	-0.63674
Group 2	Cluster 7	AT1G45145	TRX5	ATTRX5	0.1301	0.28655	0.98404	0.074995	0.027427	0.16499	0.62868	0.19517	0.18576	0.012483	-0.46831	-0.53584	-0.42007	-0.37333
Group 2	Cluster 7	AT1G45201	TLL1	TRIACYLGLYCEROL LIPASE-LIKE 1 (TLL1)	0.10841	0.067561	0.13606	0.066782	0.012284	0.80858	0.011901	-0.18718	0.19889	0.1471	-0.40152	-0.52264	0.059528	-1.0872
Group 2	Cluster 7	AT1G45545	AT1G45545	unknown protein	0.99579	0.57686	0.51932	0.022517	0.0093659	0.060746	0.00077525	-0.005816	0.075567	0.11021	-0.45598	-0.55268	-0.30403	-2.5079
Group 2	Cluster 7	AT1G47271	AT1G47271	molecular_function unknown	0.13327	0.65596	0.19547	0.069164	0.035797	0.13892	0.0003377	-0.26614	-0.11884	-0.21704	-0.4586	-0.54015	-0.32129	-3.368
Group 2	Cluster 7	AT1G47540	AT1G47540	trypsin inhibitor, putative	0.10003	0.12815	0.0037271	0.053241	0.043011	0.12442	0.48617	-0.20121	-0.20228	-0.25941	-0.70578	-0.56527	-0.30699	0.4919
Group 2	Cluster 7	AT1G48930	GH9C1	Arabidopsis thaliana glycosyl hydrolase 9C1 (AtGH9C1)	0.19862	0.037656	0.17247	0.051669	0.024273	0.20115	0.013154	0.18598	0.33421	0.22758	-0.46899	-0.55725	-0.24935	-1.734
Group 2	Cluster 7	AT1G49330	AT1G49330	hydroxyproline-rich glycoprotein family protein	0.41229	0.26857	0.53887	0.23995	0.037208	0.93463	0.034156	0.20165	0.26145	0.14967	-0.43352	-0.82905	-0.080167	-1.59
Group 2	Cluster 7	AT1G49450	AT1G49450	transducin family protein / WD-40 repeat family protein	0.37108	0.89043	0.11529	0.54173	0.013735	0.1163	0.063456	0.16929	0.043473	-0.29317	-0.25433	-0.83808	-0.41116	-1.4633
Group 2	Cluster 7	AT1G52830	IAA6	INDOLE-3-ACETIC ACID 6 (IAA6)	0.062749	0.12998	0.00020259	0.0094203	0.0025643	0.29584	0.0024184	-0.29468	-0.25032	-0.48212	-0.2598	-0.71202	-0.17293	-2.0043
Group 2	Cluster 7	AT1G53060	AT1G53060	legume lectin family protein	0.0041813	0.0045289	0.0083802	0.03901	0.0048479	0.56139	0.18145	-0.47586	-0.29153	-0.27348	-0.37592	-0.67445	-0.10045	-1.3743
Group 2	Cluster 7	AT1G54215	AT1G54215	proline-rich family protein	0.12305	0.094598	0.72926	0.028848	0.008074	0.027254	0.0071223	0.17646	0.20063	0.092674	-0.44942	-0.78482	-0.43595	-1.2479
Group 2	Cluster 7	AT1G54530	AT1G54530	calcium-binding EF hand family protein	0.64405	0.55978	0.87772	0.064499	0.032381	0.062375	0.011496	-0.11627	-0.13791	-0.057782	-0.52375	-0.64214	-0.5048	-1.7757
Group 2	Cluster 7	AT1G56270	AT1G56270	unknown protein	0.049684	0.071613	0.094737	0.33847	0.0083047	0.022968	0.0035134	-0.30327	-0.23511	-0.19347	-0.3324	-0.61115	-0.43236	-1.4817
Group 2	Cluster 7	AT1G56600	GolS2	Arabidopsis thaliana galactinol synthase 2 (AtGolS2)	0.98238	0.20287	0.02035	0.29196	0.0011665	0.095706	0.2437	0.0083745	-0.23127	-0.40613	-0.36636	-1.1561	-0.36517	1.1816
Group 2	Cluster 7	AT1G59850	AT1G59850	binding	0.33286	0.10024	0.24597	0.10464	0.025235	0.21378	0.021413	0.20776	0.35933	0.26917	-0.55155	-0.83902	-0.37422	-1.8021
Group 2	Cluster 7	AT1G60010	AT1G60010	unknown protein	0.38529	0.018455	0.040937	0.21949	0.029421	0.34398	0.30205	-0.13672	-0.33661	-0.38904	-0.29312	-0.60391	-0.26767	-0.90212
Group 2	Cluster 7	AT1G60470	GolS4	Arabidopsis thaliana galactinol synthase 4 (AtGolS4)	0.5457	0.27767	0.14347	0.11635	0.0081806	0.21634	0.060301	-0.16137	-0.24927	-0.34715	-0.54211	-1.109	-0.35728	-1.7681
Group 2	Cluster 7	AT1G61760	AT1G61760	harpin-induced protein-related / HIN1-related / harpin-responsive protein-related	0.23473	0.071138	0.15885	0.11969	0.025186	0.054026	0.00081609	-0.21631	-0.16736	-0.083765	-0.38059	-0.54747	-0.3235	-1.7818
Group 2	Cluster 7	AT1G61795	AT1G61795	molecular_function unknown	0.62657	0.99308	0.46051	0.10156	0.021065	0.096751	0.024009	-0.093119	-0.01478	-0.12675	-0.39008	-0.58631	-0.36766	-1.4022
Group 2	Cluster 7	AT1G62190	AT1G62190	small conjugating protein ligase	0.74226	0.096231	0.017809	0.082181	0.0035876	0.022793	0.012609	-0.075034	-0.34267	-0.38056	-0.31059	-0.66545	-0.43413	-2.3497
Group 2	Cluster 7	AT1G62540	FMO GS-OX2	FLAVIN-MONOOXYGENASE GLUCOSINOLATE S-OXYGENASE 2 (FMO GS-OX2)	0.23184	0.85143	0.067405	0.0072718	0.015538	0.1286	0.78557	-0.18882	0.050373	0.15852	-0.46801	-0.57948	-0.29311	-0.2268
Group 2	Cluster 7	AT1G62975	AT1G62975	basic helix-loop-helix (bHLH) family protein (bHLH125)	0.017134	0.4335	0.034088	0.024041	0.023033	0.12085	0.00016056	-0.38076	-0.10927	-0.3166	-0.48997	-0.62556	-0.25938	-3.4248
Group 2	Cluster 7	AT1G62980	EXPA18	ARABIDOPSIS THALIANA EXPANSIN A18 (ATEXPA18)	0.5336	0.075892	0.33074	0.056463	0.048222	0.27087	0.024996	0.1463	0.39864	0.23036	-0.6908	-0.69729	-0.35266	-1.9153
Group 2	Cluster 7	AT1G63310	AT1G63310	molecular_function unknown	0.15915	0.53796	0.62392	0.051867	0.023112	0.16689	0.0039976	-0.26218	-0.14081	-0.095175	-0.52821	-0.75791	-0.34977	-2.0002
Group 2	Cluster 7	AT1G64590	AT1G64590	short-chain dehydrogenase/reductase (SDR) family protein	0.71451	0.13964	0.70703	0.24472	0.047754	0.44718	0.050477	0.098471	0.33114	0.093476	-0.47787	-0.75497	-0.32986	-1.8701
Group 2	Cluster 7	AT1G68500	AT1G68500	unknown protein	0.12332	0.51902	0.14343	0.14598	0.024703	0.19515	0.11118	-0.27548	-0.11888	-0.28464	-0.33479	-0.63217	-0.27178	0.66571
Group 2	Cluster 7	AT1G69325	AT1G69325	remorin family protein	0.029691	0.38474	0.048515	0.023942	0.0077735	0.027392	0.0037197	-0.32436	-0.1912	-0.50438	-0.50047	-0.70353	-0.4512	-2.9571
Group 2	Cluster 7	AT1G69440	AGO7	ARGONAUTE7 (AGO7)	0.066562	0.87136	0.1313	0.070817	0.0052625	0.45261	0.90587	-0.2487	0.046015	-0.19977	-0.47624	-0.66045	-0.10615	0.097859
Group 2	Cluster 7	AT1G70185	-	-	0.32894	0.12916	0.34402	0.053454	0.035937	0.034662	0.034281	-0.21363	-0.24094	-0.27838	-0.45211	-0.51599	-0.49196	0.96338
Group 2	Cluster 7	AT1G70830	MLP28	MLP-LIKE PROTEIN 28 (MLP28)	0.28984	0.081528	0.52623	0.050126	0.0067491	0.89562	0.0027784	0.11015	0.14039	0.087259	-0.39711	-0.54047	0.029309	1.2829
Group 2	Cluster 7	AT1G70860	AT1G70860	molecular_function unknown	0.21518	0.853	0.010859	0.055386	0.01395	0.22595	0.00054649	-0.22579	0.052223	-0.50035	-0.61434	-0.72042	-0.40708	-3.1175
Group 2	Cluster 7	AT1G70880	AT1G70880	Bet v I allergen family protein	0.99257	0.99998	0.1391	0.059827	0.02995	0.088168	0.42473	0.0026154	-0.0054185	-0.30762	-0.74204	-0.77106	-0.57133	-0.64528
Group 2	Cluster 7	AT1G70920	HB18	Arabidopsis thaliana homeobox-leucine zipper protein 18 (ATHB18)	0.082155	0.2281	0.10547	0.18963	0.041654	0.36195	0.22569	-0.3282	-0.2638	-0.31802	-0.33065	-0.57605	-0.30504	-0.81056
Group 2	Cluster 7	AT1G71380	CEL3	ARABIDOPSIS THALIANA CELLULASE 3 (ATCEL3)	0.015725	0.48131	0.13954	0.052874	0.023455	0.89169	0.013701	-0.36723	0.10378	-0.22797	-0.33538	-0.5461	0.040251	-1.3872
Group 2	Cluster 7	AT1G73580	AT1G73580	C2 domain-containing protein	0.62191	0.73813	0.87789	0.070181	0.022427	0.046341	0.0036609	0.095153	0.067852	0.048845	-0.45146	-0.61643	-0.47195	-2.3181
Group 2	Cluster 7	AT1G73640	RABA6a	Arabidopsis Rab GTPase homolog A6a (AtRABA6a)	0.12255	0.86898	0.26143	0.03953	0.026031	0.26632	0.0087122	-0.24131	-0.045441	-0.17743	-0.41644	-0.51717	-0.29006	-1.7362
Group 2	Cluster 7	AT1G74890	ARR15	RESPONSE REGULATOR 15 (ARR15)	0.043364	0.42632	0.092144	0.04651	8.7297e-05	0.72092	0.00057861	-0.19062	-0.059555	-0.27887	0.31336	-1.1639	0.081859	-2.5188
Group 2	Cluster 7	AT1G75700	HVA22G	HVA22-LIKE PROTEIN G (HVA22G)	0.021272	0.16508	0.20971	0.038452	0.022457	0.06995	0.00018996	-0.3471	-0.17272	-0.13896	-0.45354	-0.56696	-0.31164	-2.6059
Group 2	Cluster 7	AT1G75720	AT1G75720	unknown protein	0.15055	0.62843	0.36109	0.050122	0.024913	0.1417	0.0035896	-0.28531	-0.13544	-0.16768	-0.60192	-0.74295	-0.39467	-2.3405
Group 2	Cluster 7	AT1G77110	PIN6	PIN-FORMED 6 (PIN6)	0.12925	0.2042	0.074268	0.61593	0.0045594	0.66586	0.029381	-0.14392	0.1628	-0.19186	-0.11131	-0.61945	-0.15908	-1.2894
Group 2	Cluster 7	AT1G78390	NCED9	NINE-CIS-EPOXYCAROTENOID DIOXYGENASE 9 (NCED9)	0.73787	0.51951	0.96773	0.62971	0.024048	0.981	0.39044	0.082455	0.15313	0.017723	-0.21044	-0.8198	-0.041159	-0.76661
Group 2	Cluster 7	AT1G78570	RHM1	RHAMNOSE BIOSYNTHESIS 1 (RHM1)	0.2201	0.37775	0.075681	0.065969	0.034929	0.040791	0.45011	-0.21935	-0.14193	-0.36664	-0.43899	-0.53211	-0.49773	-0.3746
Group 2	Cluster 7	AT1G78950	AT1G78950	beta-amyrin synthase, putative	0.021024	0.11399	0.31891	0.052254	0.016424	0.21999	0.0013984	-0.47252	0.22548	0.1676	-0.47174	-0.63333	0.24176	-2.5849
Group 2	Cluster 7	AT1G79250	AGC1.7	AGC KINASE 1.7 (AGC1.7)	0.12147	0.12457	0.33241	0.063257	0.010854	0.049227	0.01556	0.24719	0.25952	0.204	-0.52967	-0.7789	-0.47132	-2.3025
Group 2	Cluster 7	AT2G01520	MLP328	MLP-LIKE PROTEIN 328 (MLP328)	0.82498	0.19087	0.67448	0.2695	0.04008	0.69886	0.00052616	-0.06741	0.18811	0.072144	-0.34904	-0.51883	0.10066	-4.7342
Group 2	Cluster 7	AT2G03980	AT2G03980	GDSL-motif lipase/hydrolase family protein	0.039244	0.3066	0.19986	0.11002	0.041412	0.091266	0.13623	0.41287	0.15877	0.21379	-0.45935	-0.53113	-0.39749	1.0508
Group 2	Cluster 7	AT2G04280	AT2G04280	unknown protein	0.25602	0.17587	0.051626	0.071144	0.041624	0.078618	0.29699	-0.18412	-0.23921	-0.31117	-0.48371	-0.51936	-0.39265	-0.47736
Group 2	Cluster 7	AT2G04515	AT2G04515	unknown protein	0.015599	0.13675	0.20504	0.035744	0.0069486	0.42521	0.059757	-0.42853	-0.1124	-0.13021	-0.47865	-0.54028	-0.17379	-1.303
Group 2	Cluster 7	AT2G07695	-	-	0.014485	0.044931	0.020391	0.053562	0.020798	0.037303	0.87461	-0.37816	-0.38455	-0.4274	-0.40726	-0.55916	-0.4354	0.093478
Group 2	Cluster 7	AT2G07811	-	-	0.022967	0.041385	0.20573	0.11619	0.033471	0.14802	0.95505	-0.47574	-0.40745	-0.24364	-0.39545	-0.58029	-0.3792	0.042894
Group 2	Cluster 7	AT2G17590	AT2G17590	DC1 domain-containing protein	0.74435	0.019791	0.69807	0.021583	0.013872	0.17166	0.097508	0.067919	0.35808	0.086805	-0.44433	-0.53903	-0.22273	-1.1145
Group 2	Cluster 7	AT2G17940	AT2G17940	unknown protein	0.0046176	0.034584	0.0030304	0.019382	0.00065375	0.051102	0.0036715	-0.37591	-0.34112	-0.32536	-0.40358	-0.69404	-0.38931	-1.9686
Group 2	Cluster 7	AT2G19050	AT2G19050	GDSL-motif lipase/hydrolase family protein	0.67601	0.91869	0.92588	0.053992	0.028451	0.15442	0.0096194	-0.11902	0.036935	-0.046422	-0.70808	-0.7653	-0.40918	-1.9893
Group 2	Cluster 7	AT2G19060	AT2G19060	GDSL-motif lipase/hydrolase family protein	0.16229	0.83459	0.45857	0.063451	0.049782	0.51261	0.69435	-0.38373	0.072378	-0.19665	-0.75439	-0.80102	-0.2729	0.29666
Group 2	Cluster 7	AT2G19320	AT2G19320	unknown protein	0.16177	0.49472	0.7167	0.057683	0.04988	0.99928	0.00074619	0.25282	-0.14994	-0.080589	-0.50586	-0.56284	-0.016412	3.697
Group 2	Cluster 7	AT2G20520	FLA6	FASCICLIN-LIKE ARABINOGALACTAN 6 (FLA6)	0.17316	0.082747	0.41313	0.055156	0.016152	0.14948	0.0048744	0.36789	0.47888	0.22945	-0.82404	-1.1695	-0.54704	-3.0581
Group 2	Cluster 7	AT2G22290	RABH1d	ARABIDOPSIS RAB GTPASE HOMOLOG H1D (ATRABH1D)	0.4363	0.10675	0.41871	0.0549	0.026252	0.059084	0.0076129	0.12515	0.27885	0.16685	-0.5235	-0.64769	-0.44354	-2.067
Group 2	Cluster 7	AT2G22760	AT2G22760	basic helix-loop-helix (bHLH) family protein	0.52796	0.90512	0.17996	0.10412	0.045398	0.23847	0.061298	-0.12366	0.044573	-0.21327	-0.53001	-0.51755	-0.26468	-1.0182
Group 2	Cluster 7	AT2G22930	AT2G22930	glycosyltransferase family protein	0.98767	0.44699	0.84556	0.040773	0.0070105	0.99971	0.0001437	0.0048719	-0.08047	-0.046358	-0.26435	-0.56593	-0.0087569	-2.0629
Group 2	Cluster 7	AT2G25150	AT2G25150	transferase family protein	0.88938	0.95212	0.2278	0.08035	0.0029942	0.25877	0.0066239	-0.078756	0.031467	0.26424	-0.83811	-1.7801	0.39125	-3.4914
Group 2	Cluster 7	AT2G25160	CYP82F1	CYP82F1	0.31821	0.12235	0.093021	0.072741	0.0027196	0.27219	0.0019283	0.11077	0.19809	0.1851	-0.42677	-1.1118	0.16178	-2.4793
Group 2	Cluster 7	AT2G25820	AT2G25820	transcription factor	0.99865	0.31619	0.2687	0.053429	0.034166	0.085199	0.15476	-0.016188	0.23418	0.26289	-0.68948	-0.76976	-0.55198	-1.1147
Group 2	Cluster 7	AT2G29000	AT2G29000	leucine-rich repeat family protein / protein kinase family protein	0.82914	0.61294	0.98507	0.14314	0.046654	0.14367	0.029216	-0.097473	0.14402	-0.026279	-0.63301	-0.81195	-0.53368	-1.7192
Group 2	Cluster 7	AT2G29130	LAC2	laccase 2 (LAC2)	0.082403	0.48275	0.14836	0.44212	0.046178	0.76896	0.00079899	0.24015	0.13859	0.15441	-0.17031	-0.53511	-0.038153	-3.5964
Group 2	Cluster 7	AT2G29330	TRI	tropinone reductase (TRI)	0.10203	0.50944	0.055923	0.05826	0.0075242	0.25075	0.57304	-0.41053	-0.18943	-0.45008	-0.74961	-1.2648	-0.39256	0.38377
Group 2	Cluster 7	AT2G31081	CLE4	CLAVATA3/ESR-RELATED 4 (CLE4)	0.86173	0.91533	0.99594	0.28156	0.019968	0.079486	0.0024802	-0.084441	0.039138	-0.0092549	-0.34585	-0.72282	-0.55681	-3.3286
Group 2	Cluster 7	AT2G34010	AT2G34010	unknown protein	0.053457	0.021256	0.99943	0.029563	0.0035817	0.36204	0.018326	-0.20625	0.26474	-0.0019845	-0.39408	-1.0374	0.12182	-1.2694
Group 2	Cluster 7	AT2G34355	AT2G34355	nodulin-related	0.65725	0.59972	0.98406	0.081251	0.010815	0.19911	0.0031885	0.060638	0.096821	0.0099184	-0.36904	-0.52094	-0.23251	-1.4015
Group 2	Cluster 7	AT2G34790	MEE23	MATERNAL EFFECT EMBRYO ARREST 23 (MEE23)	0.031586	0.0048877	0.024631	0.064244	0.029416	0.88867	0.027919	-0.41828	-0.42619	-0.35452	-0.55659	-0.60644	-0.066169	-0.70226
Group 2	Cluster 7	AT2G34810	AT2G34810	FAD-binding domain-containing protein	0.51042	0.99948	0.88942	0.1783	0.026631	0.25233	0.37292	-0.18123	-0.0096964	-0.062818	-0.47246	-0.86962	-0.38726	0.49987
Group 2	Cluster 7	AT2G35155	AT2G35155	catalytic	0.018209	0.23243	0.034865	0.0080113	0.01965	0.0069254	0.019807	-0.29646	-0.13589	-0.28737	-0.41306	-0.5124	-0.34235	-0.66379
Group 2	Cluster 7	AT2G35345	AT2G35345	unknown protein	0.030382	0.22946	0.0022627	0.28175	0.044479	0.15911	0.060184	-0.42651	0.13584	-0.50106	-0.37573	-0.60027	-0.34151	0.5261
Group 2	Cluster 7	AT2G36307	ZPR4	ZPR4 (LITTLE ZIPPER 4); other RNA	0.035332	0.87697	0.097408	0.051315	0.010945	0.045919	0.56454	-0.29942	-0.044746	-0.26604	-0.43109	-0.58251	-0.39201	0.1758
Group 2	Cluster 7	AT2G36640	ECP63	EMBRYONIC CELL PROTEIN 63 (ATECP63)	0.1435	0.41551	0.24919	0.17023	0.020098	0.99905	8.1518e-05	0.3136	-0.20369	-0.19457	-0.54213	-0.96167	-0.0067872	4.8774
Group 2	Cluster 7	AT2G37900	AT2G37900	proton-dependent oligopeptide transport (POT) family protein	0.12678	0.22257	0.18376	0.29733	0.022358	0.17163	0.99538	0.29424	0.17982	0.29888	-0.25473	-0.68541	0.29541	-0.081305
Group 2	Cluster 7	AT2G39980	AT2G39980	transferase family protein	0.20765	0.94763	0.98186	0.009467	0.009614	0.050891	0.027955	-0.21026	0.007789	0.01281	-0.50645	-0.72898	-0.35819	1.6026
Group 2	Cluster 7	AT2G40170	GEA6	LATE EMBRYOGENESIS ABUNDANT 6 (GEA6)	0.47238	0.56966	0.42569	0.17439	0.028964	0.96967	0.0033628	0.18607	-0.17494	-0.16016	-0.54416	-0.74716	-0.071242	4.0787
Group 2	Cluster 7	AT2G40320	TBL33	unknown protein	0.49472	0.99761	0.49181	0.028147	0.043848	0.75252	0.0092153	-0.13387	-0.00039261	-0.11023	-0.42247	-0.57462	-0.11401	-1.4238
Group 2	Cluster 7	AT2G40610	EXPA8	ARABIDOPSIS THALIANA EXPANSIN A8 (ATEXPA8)	0.098052	0.38711	0.062293	0.084344	0.026184	0.2255	0.33737	-0.58434	-0.28763	-0.60218	-0.86242	-1.1986	-0.56656	-0.92282
Group 2	Cluster 7	AT2G41290	SSL2	strictosidine synthase family protein	0.015349	0.069231	0.54323	0.091381	0.010299	0.29044	0.40315	-0.47421	-0.26181	-0.13351	-0.41458	-0.60543	-0.22216	-0.35442
Group 2	Cluster 7	AT2G41300	SSL1	strictosidine synthase	0.18122	0.84028	0.99004	0.10302	0.025725	0.34499	0.0079255	-0.213	-0.061724	0.0058786	-0.38561	-0.59797	-0.20424	-1.6637
Group 2	Cluster 7	AT2G41380	AT2G41380	embryo-abundant protein-related	0.093997	0.044315	0.096677	0.012978	0.021556	0.013362	0.0018751	-0.21658	-0.19049	-0.28599	-0.46752	-0.51889	-0.48734	-1.2384
Group 2	Cluster 7	AT2G43120	AT2G43120	pirin, putative	0.20928	0.36598	0.10482	0.10294	0.037672	0.14236	0.10101	-0.22833	-0.1664	-0.28392	-0.44336	-0.66497	-0.36247	0.79136
Group 2	Cluster 7	AT2G45040	AT2G45040	matrix metalloproteinase	0.97262	0.98468	0.7279	0.051368	0.024576	0.088436	0.049966	-0.031575	-0.023188	-0.1015	-0.62966	-0.73673	-0.47402	-1.2127
Group 2	Cluster 7	AT2G45130	SPX3	SPX DOMAIN GENE 3 (SPX3)	0.19155	0.1195	0.26939	0.081926	0.0073803	0.75904	0.97662	-0.18321	-0.19443	-0.12738	-0.35052	-0.63561	0.11735	-0.13124
Group 2	Cluster 7	AT3G01513	AT3G01513	unknown protein	0.95442	0.7571	0.33153	0.05063	0.019593	0.33584	0.21818	0.020464	0.065813	-0.20148	-0.55531	-0.70436	-0.23055	-0.65977
Group 2	Cluster 7	AT3G01680	AT3G01680	unknown protein	0.024084	0.017661	0.48388	0.18332	0.040094	0.076357	0.004315	-0.14104	0.16754	0.11951	-0.26341	-0.57921	0.22259	-2.5459
Group 2	Cluster 7	AT3G01840	AT3G01840	protein kinase family protein	0.030195	0.065778	0.77764	0.63101	0.0088186	0.099029	0.21597	-0.47616	-0.31074	-0.070685	0.14889	-0.85833	0.38592	-0.60399
Group 2	Cluster 7	AT3G03800	SYP131	SYNTAXIN OF PLANTS 131 (SYP131)	0.19297	0.050114	0.65717	0.07217	0.011729	0.050033	0.011745	0.21642	0.37729	0.11293	-0.53623	-0.85456	-0.52457	-1.562
Group 2	Cluster 7	AT3G05320	AT3G05320	unknown protein	0.5184	0.26397	0.044727	0.083139	0.022088	0.059119	0.15668	-0.11057	-0.1808	-0.29007	-0.36022	-0.57551	-0.39083	-0.82786
Group 2	Cluster 7	AT3G05936	AT3G05936	unknown protein	0.99306	0.089194	0.042828	0.13673	0.0088723	0.069416	0.017706	-0.012529	-0.17988	-0.26351	-0.2641	-0.59215	-0.33216	-0.9484
Group 2	Cluster 7	AT3G10080	AT3G10080	germin-like protein, putative	0.87562	0.29057	0.9956	0.094666	0.017741	0.70557	0.76101	-0.054486	0.0783	0.0035063	-0.45677	-0.58682	-0.15269	-0.34598
Group 2	Cluster 7	AT3G10960	AZG1	xanthine/uracil permease family protein	0.46233	0.13035	0.56053	0.042057	0.011362	0.23738	0.0076272	-0.13995	-0.10535	-0.12135	-0.34919	-0.68433	-0.14228	-0.98201
Group 2	Cluster 7	AT3G12510	AT3G12510	unknown protein	0.80923	0.063969	0.11083	0.05273	0.024013	0.047125	0.073978	-0.069988	-0.23236	-0.23508	-0.37938	-0.5288	-0.36409	0.99048
Group 2	Cluster 7	AT3G12540	AT3G12540	unknown protein	0.32438	0.033818	0.2171	0.057997	0.011133	0.085567	0.0093348	0.12012	0.30589	0.20325	-0.50209	-0.63175	-0.34712	-2.0425
Group 2	Cluster 7	AT3G17240	mtLPD2	LIPOAMIDE DEHYDROGENASE 2 (mtLPD2)	0.046866	0.78533	0.10496	0.015901	0.0079156	0.02692	0.014247	-0.23023	-0.064921	-0.25103	-0.4729	-0.5743	-0.43192	-1.2376
Group 2	Cluster 7	AT3G18080	BGLU44	B-S GLUCOSIDASE 44 (BGLU44)	0.021015	0.055387	0.54528	0.077798	0.013359	0.15507	0.19429	-0.42183	-0.24124	-0.095929	-0.34023	-0.51884	0.26989	1.1336
Group 2	Cluster 7	AT3G18260	AT3G18260	reticulon family protein (RTNLB9)	0.13577	0.15129	0.41743	0.17341	0.048017	0.072449	0.0093013	-0.25052	-0.19086	-0.17197	-0.35867	-0.52234	-0.38887	-1.9209
Group 2	Cluster 7	AT3G19550	AT3G19550	unknown protein	0.69871	0.73425	0.23865	0.32318	0.046388	0.096185	0.22713	0.10059	0.09658	-0.21657	-0.29827	-0.87303	-0.52023	-1.2269
Group 2	Cluster 7	AT3G21340	AT3G21340	leucine-rich repeat protein kinase, putative	0.99144	0.15396	0.23441	0.052678	0.01858	0.087192	0.0060222	0.0020515	0.21906	0.15753	-0.52037	-0.51531	-0.29704	-2.2614
Group 2	Cluster 7	AT3G21670	AT3G21670	nitrate transporter (NTP3)	0.051591	0.067865	0.035067	0.19299	0.0005551	0.2269	0.6779	-0.43296	-0.23333	-0.34775	-0.39028	-1.5864	-0.28215	0.29347
Group 2	Cluster 7	AT3G22415	AT3G22415	unknown protein	0.19188	0.14246	0.11293	0.082147	0.018541	0.065142	0.010144	-0.20413	-0.28999	-0.25099	-0.40842	-0.65264	-0.41951	-1.6582
Group 2	Cluster 7	AT3G22620	AT3G22620	protease inhibitor/seed storage/lipid transfer protein (LTP) family protein	0.51682	0.47033	0.74764	0.038179	0.041364	0.06264	0.01413	0.088702	0.063169	-0.10515	-0.35775	-0.52564	-0.42253	-1.1813
Group 2	Cluster 7	AT3G23410	FAO3	alcohol oxidase-related	0.35427	0.47298	0.11487	0.11991	0.014454	0.045503	0.71816	-0.10892	-0.086562	-0.18279	-0.25508	-0.57145	-0.38999	-0.20255
Group 2	Cluster 7	AT3G24535	AT3G24535	unknown protein	0.14983	0.34032	0.070477	0.10054	0.048534	0.30549	0.020568	-0.3166	-0.22387	-0.34405	-0.51284	-0.61027	-0.29527	-1.4887
Group 2	Cluster 7	AT3G25795	AT3G25795	other RNA	0.93158	0.98319	0.49752	0.26879	0.041998	0.20941	0.065985	-0.056585	-0.031499	-0.15199	-0.40504	-0.73438	-0.37357	-1.0876
Group 2	Cluster 7	AT3G27200	AT3G27200	plastocyanin-like domain-containing protein	0.0081184	0.40545	0.1233	0.0047525	5.6642e-06	0.12404	0.030584	-0.2753	-0.14873	-0.19211	-0.47643	-0.66496	-0.078215	-1.0414
Group 2	Cluster 7	AT3G28300	-	-	0.012253	0.78097	0.36529	0.32245	0.012921	0.42184	0.44077	0.50206	-0.06092	0.11519	0.23048	-0.69403	0.16182	0.8296
Group 2	Cluster 7	AT3G29575	AFP3	ABI FIVE BINDING PROTEIN 3 (AFP3)	0.012549	0.061098	0.035051	0.10291	0.011643	0.30185	0.22381	-0.32317	-0.19365	-0.25099	-0.34829	-0.5694	-0.1554	-0.46186
Group 2	Cluster 7	AT3G29670	AT3G29670	transferase family protein	0.55167	0.79294	0.52182	0.74256	0.0081378	0.28347	0.17844	0.085466	-0.059918	-0.067683	-0.1019	-0.67959	0.23085	1.1135
Group 2	Cluster 7	AT3G32980	AT3G32980	peroxidase 32 (PER32) (P32) (PRXR3)	0.29314	0.29065	0.37152	0.035123	0.0022174	0.04382	0.029604	-0.13816	0.058127	-0.24601	-0.50134	-0.58309	-0.32772	-1.2287
Group 2	Cluster 7	AT3G43930	AT3G43930	molecular_function unknown	0.89901	0.75212	0.96983	0.052548	0.010027	0.042608	0.0061648	-0.049429	0.067299	0.016203	-0.66645	-0.78533	-0.50987	-2.2449
Group 2	Cluster 7	AT3G44310	NIT1	NIT1	0.09886	0.82513	0.93693	0.06597	0.024168	0.027588	0.0036704	-0.16494	0.041501	-0.039876	-0.41824	-0.51777	-0.30779	0.86627
Group 2	Cluster 7	AT3G45070	AT3G45070	sulfotransferase family protein	0.08437	0.97034	0.54393	0.0063404	0.0030793	0.35647	1.2147e-05	-0.18204	0.010771	-0.089105	-0.41366	-1.1565	-0.18432	-4.2712
Group 2	Cluster 7	AT3G45080	AT3G45080	sulfotransferase family protein	0.81848	0.15178	0.72012	0.071074	0.0032839	0.58025	0.0014484	0.045006	0.14776	0.080667	-0.30148	-1.0542	-0.1116	-2.7491
Group 2	Cluster 7	AT3G45680	AT3G45680	proton-dependent oligopeptide transport (POT) family protein	0.043707	0.061439	0.87643	0.12183	0.0089299	0.73391	0.0019325	0.29113	0.30776	-0.036911	-0.32997	-0.71565	0.081607	-3.6191
Group 2	Cluster 7	AT3G45700	AT3G45700	proton-dependent oligopeptide transport (POT) family protein	0.2228	0.30325	0.64979	0.015075	0.00544	0.3017	0.00017344	0.23659	0.12496	0.098243	-0.45631	-0.51194	-0.25535	-2.5823
Group 2	Cluster 7	AT3G46660	UGT76E12	UDP-GLUCOSYL TRANSFERASE 76E12 (UGT76E12)	0.89897	0.073593	0.99086	0.93517	0.038376	0.13823	0.0036082	0.041115	-0.37516	0.0067949	-0.076022	-0.77983	0.38922	3.0441
Group 2	Cluster 7	AT3G46700	AT3G46700	UDP-glycosyltransferase/ transferase, transferring glycosyl groups	0.90232	0.73924	0.82035	0.14366	0.04208	0.84839	0.051698	-0.055854	0.087456	0.059288	-0.50758	-0.58237	0.078846	-1.3189
Group 2	Cluster 7	AT3G48350	AT3G48350	cysteine proteinase, putative	0.077125	0.99467	0.23414	0.018607	0.0016546	0.026685	0.17334	-0.2316	0.0014803	-0.12552	-0.42393	-0.5531	-0.20416	-1.1895
Group 2	Cluster 7	AT3G49960	AT3G49960	peroxidase, putative	0.055481	0.046108	0.22556	0.042429	0.0069249	0.044848	0.013456	0.19224	0.37039	0.23778	-0.45844	-0.51922	-0.3281	-1.9373
Group 2	Cluster 7	AT3G50337	AT3G50337	unknown protein	0.04248	0.016807	0.033284	0.2933	0.045579	0.21618	0.138	-0.3984	0.45672	-0.4488	-0.44365	-0.65033	-0.44573	0.77692
Group 2	Cluster 7	AT3G50610	AT3G50610	unknown protein	0.17247	0.85834	0.22617	0.37814	0.030026	0.12701	0.78254	-0.23834	0.061837	-0.1749	-0.27304	-0.57758	-0.3289	-0.23533
Group 2	Cluster 7	AT3G51220	AT3G51220	unknown protein	0.072901	0.7718	0.25403	0.044078	0.008001	0.098233	0.074683	-0.29944	-0.078803	-0.15635	-0.49196	-0.90241	-0.36084	-0.74658
Group 2	Cluster 7	AT3G51380	IQD20	IQ-domain 20 (IQD20)	0.69948	0.16978	0.40399	0.14729	0.013833	0.2103	0.041139	0.069601	0.27378	0.17925	-0.4577	-0.65933	-0.23886	-1.1486
Group 2	Cluster 7	AT3G52530	AT3G52530	protein kinase family protein	0.8552	0.2852	0.16457	0.050447	0.045326	0.052104	0.14038	-0.093389	-0.26176	-0.31194	-0.75374	-0.75389	-0.71	-0.93003
Group 2	Cluster 7	AT3G53960	AT3G53960	proton-dependent oligopeptide transport (POT) family protein	0.24741	0.86838	0.14461	0.23182	0.010506	0.8866	0.43901	-0.21611	0.041679	-0.27927	-0.25366	-1.0061	-0.092568	0.21395
Group 2	Cluster 7	AT3G55720	AT3G55720	unknown protein	0.44105	0.17004	0.081588	0.048374	0.010304	0.64931	0.12351	-0.13119	-0.18132	-0.27427	-0.44259	-0.71492	-0.13354	-1.0031
Group 2	Cluster 7	AT3G56080	AT3G56080	dehydration-responsive protein-related	0.32033	0.15748	0.058036	0.10241	0.011789	0.043389	0.34105	0.14373	0.19481	-0.25695	-0.44231	-0.64817	-0.48572	-0.50755
Group 2	Cluster 7	AT3G56730	AT3G56730	unknown protein	0.96992	0.77166	0.55943	0.13236	0.046829	0.17962	0.010687	-0.026666	0.065798	-0.10536	-0.33644	-0.53448	-0.29237	-1.9689
Group 2	Cluster 7	AT3G58350	RTM3	meprin and TRAF homology domain-containing protein / MATH domain-containing protein	0.028824	0.026734	0.032187	0.054613	0.017455	0.073729	0.0032095	-0.39262	-0.2758	-0.36673	-0.53759	-0.69757	-0.4318	-2.3093
Group 2	Cluster 7	AT3G59340	AT3G59340	unknown protein	0.31391	0.30667	0.39206	0.05024	0.010784	0.94514	0.03138	-0.23015	0.22911	0.1673	-0.75286	-1.0351	0.039253	-2.057
Group 2	Cluster 7	AT3G60030	SPL12	squamosa promoter-binding protein-like 12 (SPL12)	0.17128	0.3546	0.056156	0.17732	0.037937	0.055263	0.3029	-0.28908	-0.25952	-0.40591	-0.41448	-0.6334	-0.56595	0.47152
Group 2	Cluster 7	AT3G60280	UCC3	UCLACYANIN 3 (UCC3)	0.019522	0.0074006	0.051005	0.036173	0.011386	0.46794	0.0068973	0.46553	0.49171	0.44833	-0.4142	-0.62556	-0.21009	-1.5404
Group 2	Cluster 7	AT3G60330	HA7	Arabidopsis H(+)-ATPase 7 (AHA7)	0.71584	0.23817	0.9782	0.067614	0.032502	0.22184	0.0078367	0.080239	0.23452	0.014398	-0.58009	-0.62475	-0.31186	-2.4794
Group 2	Cluster 7	AT3G62190	AT3G62190	DNAJ heat shock N-terminal domain-containing protein	0.43627	0.59001	0.052587	0.17034	0.021958	0.069736	0.74044	-0.17064	0.15681	-0.34239	-0.3516	-0.52683	-0.33698	0.15933
Group 2	Cluster 7	AT3G62770	AtATG18a	AtATG18a	0.97924	0.74146	0.66524	0.044874	0.019156	0.063918	0.64126	0.0068595	-0.069407	-0.11744	-0.45542	-0.52778	-0.45505	-0.29755
Group 2	Cluster 7	AT4G00230	XSP1	xylem serine peptidase 1 (XSP1)	0.1217	0.18337	0.037479	0.046772	0.013048	0.17734	0.61602	-0.20697	-0.11282	-0.30829	-0.48657	-0.69481	-0.21731	-0.38891
Group 2	Cluster 7	AT4G00890	AT4G00890	proline-rich family protein	0.13116	0.99578	0.9583	0.057146	0.044804	0.42617	0.00050483	-0.23075	0.0011155	0.017284	-0.37858	-0.61409	-0.13364	-2.4124
Group 2	Cluster 7	AT4G01140	AT4G01140	unknown protein	0.92379	0.94073	0.91177	0.019079	0.011927	0.11674	0.0016893	-0.027227	-0.020994	0.0247	-0.45626	-0.51467	-0.22596	-1.6591
Group 2	Cluster 7	AT4G02810	AT4G02810	unknown protein	0.85135	0.85264	0.34994	0.048069	0.012401	0.030469	0.00071724	0.040817	0.04432	-0.13333	-0.34474	-0.55664	-0.42524	-2.3177
Group 2	Cluster 7	AT4G05430	AT4G05430	molecular_function unknown	0.010608	0.18887	0.030321	0.098901	0.021341	0.041881	0.032502	-0.33933	-0.11026	-0.22968	-0.34541	-0.62947	-0.38432	-1.1613
Group 2	Cluster 7	AT4G07960	CSLC12	CELLULOSE-SYNTHASE LIKE C12 (ATCSLC12)	0.7128	0.095556	0.094158	0.049201	0.0069782	0.25973	0.035343	0.0618	0.17834	0.2533	-0.37496	-0.55594	-0.26157	-0.63348
Group 2	Cluster 7	AT4G11211	AT4G11211	unknown protein	0.071192	0.72411	0.071927	0.62836	0.0028265	0.4997	0.0073713	-0.15484	-0.07914	-0.1428	-0.12484	-0.59992	-0.11409	-2.1334
Group 2	Cluster 7	AT4G12440	APT4	APT4	0.2738	0.44374	0.41891	0.078326	0.014247	0.14904	0.0018992	-0.25908	-0.20341	-0.18351	-0.58307	-0.94228	-0.40095	-2.8369
Group 2	Cluster 7	AT4G13580	AT4G13580	disease resistance-responsive family protein	0.37056	0.92586	0.38386	0.077633	0.018501	0.087268	0.036125	-0.14064	-0.039258	-0.1909	-0.51577	-0.64456	-0.47877	-0.92148
Group 2	Cluster 7	AT4G13860	AT4G13860	glycine-rich RNA-binding protein, putative	0.13588	0.47686	0.29676	0.062659	0.042345	0.90664	0.0019267	-0.23898	-0.1229	-0.18603	-0.49087	-0.5125	-0.057397	-2.2481
Group 2	Cluster 7	AT4G15258	SNOR37-2	SNOR37-2; snoRNA	0.027088	0.033479	0.12122	0.059534	0.013659	0.076488	0.084802	-0.43168	-0.34682	-0.34738	-0.4407	-0.53569	-0.35259	0.54522
Group 2	Cluster 7	AT4G15550	IAGLU	INDOLE-3-ACETATE BETA-D-GLUCOSYLTRANSFERASE (IAGLU)	0.16433	0.41747	0.22749	0.14168	0.01752	0.15405	0.45587	-0.22383	-0.14698	-0.13397	-0.26985	-0.58576	-0.34243	0.47726
Group 2	Cluster 7	AT4G16146	AT4G16146	molecular_function unknown	0.005174	0.37339	0.028827	0.036175	0.0033809	0.028838	0.12142	-0.39769	-0.12834	-0.27811	-0.4822	-0.62186	-0.31003	-0.98736
Group 2	Cluster 7	AT4G16350	CBL6	CALCINEURIN B-LIKE PROTEIN 6 (CBL6)	0.20798	0.89473	0.57758	0.12055	0.021285	0.066039	0.0030108	-0.20765	0.03507	-0.11047	-0.48388	-0.6029	-0.43344	-1.9061
Group 2	Cluster 7	AT4G17785	MYB39	myb domain protein 39 (MYB39)	0.43631	0.17715	0.99891	0.23282	0.044465	0.71294	0.2825	0.17961	0.29685	-0.0094898	-0.39297	-0.69972	-0.15661	-0.90559
Group 2	Cluster 7	AT4G18050	PGP9	P-GLYCOPROTEIN 9 (PGP9)	0.016401	0.19754	0.095824	0.010976	0.0094022	0.020363	0.0036356	-0.38383	-0.11777	-0.18843	-0.47391	-0.72937	-0.37247	-1.1554
Group 2	Cluster 7	AT4G18350	NCED2	NINE-CIS-EPOXYCAROTENOID DIOXYGENASE 2 (NCED2)	0.74179	0.76549	0.15591	0.014486	0.015691	0.28479	0.093452	-0.055961	-0.013588	-0.088392	-0.26327	-0.52491	-0.15141	-0.34615
Group 2	Cluster 7	AT4G18510	CLE2	CLAVATA3/ESR-RELATED (CLE2)	0.33644	0.99942	0.59326	0.16696	0.025713	0.55355	0.49968	-0.23827	-0.003948	-0.13534	-0.49993	-0.9157	-0.21911	-0.4933
Group 2	Cluster 7	AT4G18640	MRH1	morphogenesis of root hair 1 (MRH1)	0.10105	0.63847	0.069718	0.062737	0.023253	0.058466	0.73464	-0.35673	-0.14475	-0.35224	-0.62802	-0.72099	-0.56748	-0.35218
Group 2	Cluster 7	AT4G19230	CYP707A1	CYP707A1	0.42153	0.75161	0.83778	0.48576	0.034461	0.56009	0.027757	0.15385	0.068372	0.049511	-0.19869	-0.60374	-0.17155	1.3333
Group 2	Cluster 7	AT4G20000	AT4G20000	VQ motif-containing protein	0.63118	0.85947	0.60553	0.0879	0.011588	0.59443	0.43408	-0.12101	0.054354	-0.1102	-0.52307	-0.91058	-0.18231	-0.42224
Group 2	Cluster 7	AT4G20160	AT4G20160	chloroplast	0.92089	0.85004	0.96511	0.11311	0.029523	0.12831	0.0036969	-0.041603	0.0609	0.010162	-0.39555	-0.52597	-0.31505	-1.7773
Group 2	Cluster 7	AT4G21120	AAT1	AMINO ACID TRANSPORTER 1 (AAT1)	0.083561	0.054205	0.69537	0.051339	0.021547	0.44822	0.043713	0.23695	0.31398	0.07698	-0.51716	-0.53736	-0.14684	1.4041
Group 2	Cluster 7	AT4G21420	AT4G21420	gypsy-like retrotransposon family, has a 6.9e-06 P-value blast match to GB:BAA84458 GAG-POL precursor (gypsy_Ty3-element) (Oryza sativa)gi|5902445|dbj|BAA84458.1| GAG-POL precursor (Oryza sativa (japonica cultivar-group)) (RIRE2) (Gypsy_Ty3-family)	0.07219	0.079343	0.095969	0.053731	0.016926	0.32897	0.017724	-0.34696	-0.26327	-0.24766	-0.41649	-0.59695	-0.19551	-1.0709
Group 2	Cluster 7	AT4G21910	AT4G21910	MATE efflux family protein	0.093728	0.12737	0.28496	0.013984	0.018488	0.23707	0.40283	-0.26213	-0.1271	-0.1479	-0.5015	-0.56825	-0.15396	-0.57373
Group 2	Cluster 7	AT4G22110	AT4G22110	alcohol dehydrogenase, putative	0.12435	0.89866	0.99618	0.055738	0.022622	0.60093	0.011436	-0.23701	-0.030337	0.0025427	-0.36068	-0.55137	-0.13802	-1.3737
Group 2	Cluster 7	AT4G22214	AT4G22214	biological_process unknown	0.61761	0.043672	0.00065516	0.0086524	0.00057706	0.017498	0.00019353	0.10153	-0.20052	-0.4665	-0.38761	-1.2714	-0.45283	-3.2589
Group 2	Cluster 7	AT4G23720	AT4G23720	unknown protein	0.081246	0.58104	0.098043	0.053185	0.017902	0.13627	0.45967	-0.36334	-0.15518	-0.31967	-0.64006	-0.87594	-0.40143	-0.56901
Group 2	Cluster 7	AT4G24890	PAP24	PURPLE ACID PHOSPHATASE 24 (PAP24)	0.73137	0.72026	0.81806	0.046373	0.023148	0.76482	0.093049	0.082962	0.058786	-0.070824	0.33871	-0.51965	0.063666	-0.65938
Group 2	Cluster 7	AT4G25410	AT4G25410	DNA binding / transcription factor	0.3544	0.94552	0.20804	0.081184	0.0037682	0.95833	0.0014594	-0.22565	0.028112	-0.24613	-0.61246	-1.3521	-0.053144	-3.2276
Group 2	Cluster 7	AT4G25580	AT4G25580	stress-responsive protein-related	0.27518	0.28421	0.33628	0.092133	0.0040499	0.75027	0.00074907	0.15374	-0.22956	-0.098023	-0.66271	-0.93879	-0.16948	4.386
Group 2	Cluster 7	AT4G25790	AT4G25790	allergen V5/Tpx-1-related family protein	0.23309	0.07456	0.14621	0.12265	0.040673	0.23377	0.056585	0.26863	0.4729	0.35424	-0.61903	-0.7604	-0.38774	-1.8067
Group 2	Cluster 7	AT4G26010	AT4G26010	peroxidase, putative	0.3216	0.053484	0.37158	0.071404	0.045034	0.13908	0.057328	0.18543	0.39582	0.20106	-0.56715	-0.6	-0.38973	-1.4708
Group 2	Cluster 7	AT4G26200	ACS7	ACS7	0.10353	0.10878	0.66943	0.047185	0.017092	0.22072	0.0015926	-0.29986	-0.22746	-0.10622	-0.43423	-0.55087	-0.21041	2.2407
Group 2	Cluster 7	AT4G26560	CBL7	CALCINEURIN B-LIKE 7 (CBL7)	0.61027	0.42195	0.39193	0.37129	0.03891	0.39952	0.14731	-0.13854	-0.16917	-0.18425	-0.27067	-0.65479	-0.28162	-0.87015
Group 2	Cluster 7	AT4G26770	AT4G26770	phosphatidate cytidylyltransferase/ transferase, transferring phosphorus-containing groups	0.7665	0.76836	0.46821	0.070895	0.016266	0.10741	0.042224	0.062577	0.058529	0.13454	-0.4565	-0.64212	-0.32494	-1.5229
Group 2	Cluster 7	AT4G27350	AT4G27350	unknown protein	0.13663	0.18892	0.23899	0.016185	0.017293	0.027865	0.0077508	-0.1732	-0.13159	-0.22329	-0.48382	-0.53754	-0.41973	-1.1632
Group 2	Cluster 7	AT4G27435	AT4G27435	unknown protein	0.093155	0.15444	0.10015	0.047132	0.018385	0.17856	0.005445	-0.24287	-0.26133	-0.21236	-0.45363	-0.59977	-0.24913	-1.735
Group 2	Cluster 7	AT4G28290	AT4G28290	unknown protein	0.18661	0.23185	0.027058	0.076419	0.036581	0.055926	0.059605	-0.20709	-0.22248	-0.41771	-0.39556	-0.52455	-0.91096	0.76076
Group 2	Cluster 7	AT4G29800	PLP8	PATATIN-LIKE PROTEIN 8 (PLP8)	0.85671	0.34696	0.99684	0.07223	0.031792	0.099522	0.012251	0.044502	0.14589	-0.011702	-0.46068	-0.5903	-0.3947	-1.5746
Group 2	Cluster 7	AT4G31250	AT4G31250	leucine-rich repeat transmembrane protein kinase, putative	0.30101	0.21361	0.49481	0.053973	0.038087	0.28425	0.033868	0.18058	0.23595	0.15918	-0.60216	-0.61719	-0.29476	-1.3418
Group 2	Cluster 7	AT4G33020	ZIP9	ZIP9	0.25243	0.11949	0.93135	0.018544	0.0090786	0.16161	0.13667	0.13842	0.22377	0.037616	-0.42058	-0.66416	-0.48851	-1.0065
Group 2	Cluster 7	AT4G35970	APX5	ASCORBATE PEROXIDASE 5 (APX5)	0.13399	0.41917	0.99375	0.038918	0.010511	0.27025	0.008776	-0.2022	-0.082591	-0.010605	-0.41981	-0.53312	-0.2436	-1.6781
Group 2	Cluster 7	AT4G37409	AT4G37409	unknown protein	0.060585	0.53941	0.063128	0.046507	0.0015713	0.0629	0.025688	-0.27704	-0.16639	-0.30238	-0.41075	-0.6575	-0.40695	-1.9007
Group 2	Cluster 7	AT4G38690	AT4G38690	1-phosphatidylinositol phosphodiesterase-related	0.35918	0.46711	0.7947	0.099798	0.041599	0.21725	0.12468	0.16172	0.13167	0.064345	-0.48748	-0.57613	-0.30391	-1.0524
Group 2	Cluster 7	AT5G01060	AT5G01060	protein kinase family protein	0.99063	0.55549	0.87358	0.059943	0.049277	0.14919	0.0095092	-0.019946	0.13618	0.049952	-0.61721	-0.60007	-0.42494	-2.4117
Group 2	Cluster 7	AT5G02780	GSTL1	In2-1 protein, putative	0.28821	0.3777	0.99981	0.078257	0.021616	0.19907	0.053667	-0.18931	0.16142	-0.0044879	-0.46939	-0.62196	-0.41225	-1.701
Group 2	Cluster 7	AT5G03170	FLA11	FLA11	0.76105	0.67475	0.42175	0.013233	0.0084567	0.14451	0.031641	-0.061352	-0.08622	-0.12683	-0.48866	-0.55607	-0.23561	-1.2424
Group 2	Cluster 7	AT5G03545	AT4	unknown protein	0.13061	0.04946	0.84241	0.077461	0.030322	0.80523	0.19451	-0.33588	-0.43916	0.056827	-0.73407	-0.73785	-0.15863	-1.0659
Group 2	Cluster 7	AT5G03640	AT5G03640	protein kinase family protein	0.1653	0.062581	0.33559	0.062961	0.0070718	0.011664	0.018804	0.18916	0.24088	0.18351	-0.48939	-0.6277	-0.46199	-1.8955
Group 2	Cluster 7	AT5G03795	AT5G03795	membrane	0.85877	0.69551	0.53313	0.049416	0.039537	0.11896	0.41808	-0.065103	-0.070229	0.080487	-0.34322	-0.5525	-0.23056	-0.81778
Group 2	Cluster 7	AT5G04370	NAMT1	NAMT1	0.011917	0.25512	0.050793	0.133	0.0066236	0.58437	0.00089753	-0.34064	-0.1056	-0.25736	-0.30523	-0.65629	-0.083053	-2.8405
Group 2	Cluster 7	AT5G06900	CYP93D1	CYP93D1	0.030372	0.042265	0.083604	0.20175	0.0061039	0.057707	3.3133e-05	0.37976	0.42928	0.42713	-0.40859	-0.81669	-0.58779	-4.9967
Group 2	Cluster 7	AT5G07450	CYCP4;3	cyclin p4	0.29641	0.31168	0.4931	0.22862	0.025738	0.13458	0.0057624	0.14496	0.16	0.14664	-0.29258	-0.54442	-0.2696	-1.5191
Group 2	Cluster 7	AT5G07475	AT5G07475	plastocyanin-like domain-containing protein	0.25876	0.30229	0.43833	0.083116	0.042161	0.050996	0.014675	-0.22713	-0.16526	-0.21299	-0.5338	-0.63916	-0.51893	-1.9809
Group 2	Cluster 7	AT5G07800	AT5G07800	flavin-containing monooxygenase family protein / FMO family protein	0.20081	0.95555	0.18076	0.065753	0.014079	0.40109	0.014541	-0.16371	0.024048	-0.15524	-0.36501	-0.66148	-0.15606	-1.2968
Group 2	Cluster 7	AT5G10230	ANNAT7	ANNEXIN ARABIDOPSIS 7 (ANNAT7)	0.15437	0.11743	0.99956	0.18998	0.012673	0.5791	0.027096	0.27307	0.35712	-0.0069968	-0.47807	-0.91355	-0.18393	-1.9824
Group 2	Cluster 7	AT5G11110	SPS2F	SUCROSE PHOSPHATE SYNTHASE 2F (ATSPS2F)	0.1653	0.37352	0.080195	0.33329	0.014672	0.030689	0.83544	-0.20171	-0.27997	-0.35795	-0.34606	-0.7508	-0.40149	0.19788
Group 2	Cluster 7	AT5G13780	AT5G13780	GCN5-related N-acetyltransferase, putative	0.0051268	0.025431	0.074271	0.011122	0.0048999	0.03352	0.59207	-0.38222	-0.29931	-0.33019	-0.41778	-0.57044	-0.43527	0.39408
Group 2	Cluster 7	AT5G13900	AT5G13900	protease inhibitor/seed storage/lipid transfer protein (LTP) family protein	0.6061	0.5614	0.92321	0.095586	0.043239	0.10245	0.092784	0.094933	0.12468	-0.046337	-0.42803	-0.52403	-0.41513	-1.0948
Group 2	Cluster 7	AT5G14340	MYB40	myb domain protein 40 (AtMYB40)	0.0712	0.99006	0.94282	0.046516	0.0053429	0.036019	0.0023334	-0.14278	0.0018192	-0.02977	-0.24275	-0.62096	-0.3583	-1.4118
Group 2	Cluster 7	AT5G14360	AT5G14360	ubiquitin family protein	0.098966	0.36353	0.13718	0.050337	0.032204	0.26393	0.43694	-0.37645	-0.2091	-0.311	-0.67446	-0.75984	-0.33897	-0.54977
Group 2	Cluster 7	AT5G17050	UGT78D2	UDP-GLUCOSYL TRANSFERASE 78D2 (UGT78D2)	0.013841	0.10322	0.014928	0.042677	0.0030836	0.018613	0.98666	-0.40185	-0.1664	-0.33093	-0.34226	-0.57919	-0.49735	0.005818
Group 2	Cluster 7	AT5G19560	ROPGEF10	ROP UANINE NUCLEOTIDE EXCHANGE FACTOR 10 (ROPGEF10)	0.86788	0.16817	0.70881	0.037785	0.046202	0.048609	0.0010418	0.032813	0.13835	0.077412	-0.46185	-0.55409	-0.35869	-2.0559
Group 2	Cluster 7	AT5G19870	AT5G19870	unknown protein	0.31914	0.97916	0.60728	0.042917	0.017794	0.052921	0.0036322	0.11124	0.010338	-0.13073	-0.42335	-0.53923	-0.35198	-1.7301
Group 2	Cluster 7	AT5G20690	AT5G20690	ATP binding / kinase/ protein serine/threonine kinase	0.54044	0.75211	0.99983	0.06095	0.016033	0.083796	0.032035	-0.11772	0.047536	-0.0019519	-0.42609	-0.54406	-0.34903	-0.83511
Group 2	Cluster 7	AT5G20790	AT5G20790	unknown protein	0.99211	0.99616	0.75015	0.083913	0.020241	0.17408	0.54087	-0.011589	0.00071041	0.082101	-0.59744	-0.65712	-0.44648	0.33824
Group 2	Cluster 7	AT5G20970	AT5G20970	heat shock family protein	0.012497	0.14744	0.020875	0.0034552	0.0082499	0.022588	0.028189	-0.31545	-0.13971	-0.2645	-0.47967	-0.51615	-0.33167	-1.7686
Group 2	Cluster 7	AT5G22540	AT5G22540	unknown protein	0.25586	0.81669	0.64431	0.042494	0.039407	0.053562	0.49469	-0.16831	-0.073571	-0.10826	-0.50811	-0.60497	-0.42876	-0.44403
Group 2	Cluster 7	AT5G23820	AT5G23820	MD-2-related lipid recognition domain-containing protein / ML domain-containing protein	0.15384	0.75179	0.89435	0.0031723	0.031039	0.5103	0.84389	-0.26226	-0.026043	-0.047065	-0.43594	-0.61464	0.11088	0.17669
Group 2	Cluster 7	AT5G26270	AT5G26270	unknown protein	0.27593	0.47242	0.19608	0.11542	0.018892	0.0626	0.017221	0.12419	0.12249	-0.30386	-0.37471	-0.58412	-0.42328	-1.5357
Group 2	Cluster 7	AT5G37478	AT5G37478	molecular_function unknown	0.10579	0.090184	0.10618	0.013094	0.0037148	0.016974	0.00061058	-0.2062	-0.20888	-0.24263	-0.47091	-0.70789	-0.44835	-2.5317
Group 2	Cluster 7	AT5G37960	AT5G37960	oxidoreductase-related	0.66284	0.9855	0.10444	0.0362	0.020671	0.67765	0.86727	-0.08874	0.0057456	0.24436	-0.46682	-0.67713	0.11817	0.17408
Group 2	Cluster 7	AT5G38020	AT5G38020	S-adenosyl-L-methionine:carboxyl methyltransferase family protein	0.64556	0.38057	0.043427	0.23691	0.0207	0.098918	0.0018845	-0.11522	0.14794	0.40735	-0.40384	-0.69712	0.43326	-2.5294
Group 2	Cluster 7	AT5G38770	GDU7	Arabidopsis thaliana GLUTAMINE DUMPER 7 (AtGDU7)	0.25262	0.4392	0.36804	0.13318	0.044125	0.30008	0.0087715	-0.29079	-0.21387	-0.20889	-0.53377	-0.76024	-0.37148	-2.2523
Group 2	Cluster 7	AT5G40020	AT5G40020	pathogenesis-related thaumatin family protein	0.19996	0.2261	0.11497	0.099413	0.03603	0.3494	0.032195	-0.29333	-0.30443	-0.30112	-0.5361	-0.7166	-0.28314	-1.4072
Group 2	Cluster 7	AT5G40630	AT5G40630	ubiquitin family protein	0.20567	0.38637	0.078288	0.52632	0.037378	0.39919	0.01411	-0.23929	-0.14317	-0.31982	-0.21139	-0.57531	-0.2003	-1.4282
Group 2	Cluster 7	AT5G42510	AT5G42510	disease resistance-responsive family protein	0.22619	0.2525	0.77563	0.092653	0.013745	0.080247	0.016602	0.26327	0.28528	0.085521	-0.6687	-1.0253	-0.58202	-2.5407
Group 2	Cluster 7	AT5G42655	AT5G42655	molecular_function unknown	0.68876	0.95249	0.46657	0.06014	0.020166	0.043807	0.11482	-0.095545	0.020914	-0.166	-0.51022	-0.67288	-0.51001	-0.80723
Group 2	Cluster 7	AT5G43570	AT5G43570	serine-type endopeptidase inhibitor	0.068502	0.24252	0.33131	0.11888	0.016585	0.15972	0.00097108	-0.4894	-0.30644	-0.2435	-0.59677	-1.0901	-0.48789	4.4533
Group 2	Cluster 7	AT5G44980	AT5G44980	F-box family protein	0.055215	0.10168	0.075178	0.076395	0.0089054	0.83966	0.74329	-0.32386	-0.25914	-0.28852	-0.35891	-0.71199	-0.066767	0.15398
Group 2	Cluster 7	AT5G46870	AT5G46870	RNA recognition motif (RRM)-containing protein	0.5364	0.36233	0.23794	0.15559	0.038012	0.093172	0.010363	0.12415	0.18605	0.21917	-0.48896	-0.63171	-0.46456	-1.8651
Group 2	Cluster 7	AT5G48000	CYP708A2	CYP708A2	0.55901	0.030436	0.028355	0.018533	0.024866	0.089466	0.00070978	0.10539	0.37739	0.21064	-0.45463	-0.76183	0.24174	-3.025
Group 2	Cluster 7	AT5G48010	THAS1	THALIANOL SYNTHASE 1 (THAS1)	0.068269	0.020359	0.023229	0.10813	0.03071	0.1683	0.0032495	0.29122	0.44153	0.42377	-0.52103	-0.55404	0.28669	-2.252
Group 2	Cluster 7	AT5G48180	NSP5	NITRILE SPECIFIER PROTEIN 5 (NSP5)	0.033265	0.023101	0.072921	0.042797	0.010757	0.035638	0.86971	-0.30529	-0.30279	-0.32264	-0.44962	-0.51609	-0.39419	-0.18266
Group 2	Cluster 7	AT5G49130	AT5G49130	MATE efflux family protein	0.79208	0.16001	0.66465	0.016765	0.0041937	0.068045	0.0208	-0.041839	0.16224	-0.11739	-0.47337	-0.67996	-0.37431	-1.8826
Group 2	Cluster 7	AT5G50820	NAC097	Arabidopsis NAC domain containing protein 97 (anac097)	0.038466	0.16937	0.09531	0.056317	0.015287	0.31638	0.0035024	-0.29768	-0.15028	-0.25589	-0.41153	-0.66169	-0.18121	-3.5274
Group 2	Cluster 7	AT5G52060	BAG1	ARABIDOPSIS THALIANA BCL-2-ASSOCIATED ATHANOGENE 1 (ATBAG1)	0.058254	0.32115	0.061786	0.065544	0.028884	0.32161	0.99395	-0.29036	-0.15909	-0.36641	-0.43155	-0.5114	-0.22836	-0.0052216
Group 2	Cluster 7	AT5G52400	CYP715A1	CYP715A1	0.37687	0.041382	0.040245	0.12984	0.0287	0.13997	0.27033	-0.15171	0.33156	-0.40404	-0.52759	-0.5564	-0.41385	0.42117
Group 2	Cluster 7	AT5G53486	AT5G53486	unknown protein	0.32764	0.70748	0.050473	0.045655	0.00087719	0.93386	0.040256	-0.17032	0.085235	0.13662	-0.22013	-0.52308	-0.073289	1.6293
Group 2	Cluster 7	AT5G54095	AT5G54095	unknown protein	0.013975	0.064187	0.070845	0.16977	0.010645	0.1359	0.99995	-0.30666	-0.20459	-0.24352	-0.35639	-0.51968	-0.15417	-0.02803
Group 2	Cluster 7	AT5G54490	PBP1	PINOID-BINDING PROTEIN 1 (PBP1)	0.14744	0.76743	0.066049	0.19267	0.028002	0.92755	0.64031	-0.18981	-0.072096	-0.34678	-0.22813	-0.54574	-0.051891	-0.42884
Group 2	Cluster 7	AT5G54585	AT5G54585	unknown protein	0.16502	0.94207	0.44839	0.55174	0.020471	0.031451	0.068439	0.18287	0.021754	-0.17486	-0.19691	-0.65144	-0.49341	0.74252
Group 2	Cluster 7	AT5G55770	AT5G55770	DC1 domain-containing protein	0.98763	0.93031	0.88472	0.040874	0.02514	0.16782	0.063715	-0.031021	-0.036419	0.06099	-0.50794	-0.82393	-0.37347	-0.73845
Group 2	Cluster 7	AT5G56970	CKX3	CYTOKININ OXIDASE 3 (CKX3)	0.0055555	0.82878	0.84237	0.050066	0.00077466	0.87467	0.0055671	-0.45333	0.017519	0.0384	-0.35563	-0.90301	-0.06961	-2.0042
Group 2	Cluster 7	AT5G58010	LRL3	basic helix-loop-helix (bHLH) family protein	0.2391	0.19063	0.71687	0.088977	0.045694	0.10766	0.079879	0.25159	0.29378	0.1028	-0.68616	-0.68916	-0.55118	-1.4425
Group 2	Cluster 7	AT5G58910	LAC16	laccase 16 (LAC16)	0.33942	0.19076	0.35036	0.079284	0.03233	0.47164	0.0070072	0.15343	0.22629	0.19126	-0.45547	-0.58971	-0.20343	-1.7311
Group 2	Cluster 7	AT5G60650	AT5G60650	unknown protein	0.25912	0.43317	0.62767	0.039996	0.030881	0.029015	0.020091	-0.15722	-0.12688	-0.10859	-0.48238	-0.65091	-0.38599	-1.4225
Group 2	Cluster 7	AT5G61750	AT5G61750	cupin family protein	0.1776	0.034817	0.77361	0.0091429	0.0022652	0.09835	0.017351	-0.16265	-0.19098	-0.023643	-0.40112	-0.89528	-0.18689	-1.7229
Group 2	Cluster 7	AT5G62380	NAC101	ARABIDOPSIS NAC-DOMAIN PROTEIN 101 (ANAC101)	0.98679	0.69679	0.27701	0.1415	0.010514	0.065658	0.015026	0.0062006	0.091179	-0.11988	-0.32999	-0.75743	-0.36535	-1.3268
Group 2	Cluster 7	AT5G62420	AT5G62420	aldo/keto reductase family protein	0.68134	0.052922	0.046197	0.051341	0.019933	0.84905	0.0048351	0.067975	0.36277	0.26956	-0.67112	-0.5514	-0.091566	-2.703
Group 2	Cluster 7	AT5G63450	CYP94B1	CYP94B1	0.12439	0.13917	0.8224	0.067696	0.0059775	0.27106	0.25602	0.19147	0.18124	0.063876	-0.36787	-0.77936	0.2157	-0.63827
Group 2	Cluster 7	AT5G65090	BST1	BRISTLED 1 (BST1)	0.0086646	0.40939	0.045297	0.0045923	0.026226	0.0041717	0.00028043	-0.30321	-0.11746	-0.18067	-0.44233	-0.51507	-0.42508	-2.3546
Group 2	Cluster 7	AT5G65800	ACS5	ACC SYNTHASE 5 (ACS5)	0.35596	0.22453	0.46255	0.10662	0.0090308	0.36995	0.0037898	0.16794	0.23649	0.15022	-0.50544	-0.98678	-0.24242	-2.5269
Group 2	Cluster 7	ATMG00160	COX2	CYTOCHROME OXIDASE 2 (COX2)	0.065885	0.116	0.10078	0.062462	0.03661	0.097368	0.11348	-0.50792	-0.42998	-0.59657	-0.7233	-0.83974	-0.62499	0.94808
Group 2	Cluster 7	ATMG00690	ORF240A	ORF240A	0.057636	0.0595	0.23088	0.066227	0.030129	0.15416	0.40425	-0.40797	-0.41788	-0.30555	-0.54338	-0.68927	-0.38713	0.3939
Group 2	Cluster 7	ATMG01170	ATP6-2	ATP6-2	0.049161	0.07308	0.10643	0.071255	0.046849	0.089589	0.081701	-0.42527	-0.41669	-0.41878	-0.50799	-0.58336	-0.46134	0.87961
No Group	Cluster 8	AT1G02710	AT1G02710	glycine-rich protein	0.10935	0.026708	0.049548	0.64668	0.57162	0.5284	0.93396	-0.6079	-0.73259	-0.63794	-0.27896	-0.2994	-0.31525	-0.20148
No Group	Cluster 8	AT1G32975	AT1G32975	unknown protein	0.066985	0.0309	0.038273	0.14023	0.10592	0.10855	0.35474	-0.93027	-1.0956	-0.96852	-1.0019	-1.0874	-1.0627	-1.095
No Group	Cluster 8	AT1G51805	AT1G51805	leucine-rich repeat protein kinase, putative	0.075839	0.038603	0.047009	0.11263	0.0909	0.10929	0.56523	-0.88425	-1.0194	-0.89848	-1.0794	-1.1274	-1.0384	0.55347
No Group	Cluster 8	AT1G52890	NAC019	Arabidopsis NAC domain containing protein 19 (ANAC019)	0.94235	0.046486	0.0014781	0.85513	0.0040057	0.066902	0.09548	0.032264	-0.72799	-1.4103	0.1014	-1.3152	-0.70129	1.5935
No Group	Cluster 8	AT1G54950	AT1G54950	unknown protein	0.0044279	0.011303	0.010143	0.047675	0.99728	0.045352	0.0040704	-0.42065	-0.55479	-0.66258	-0.33646	-0.013932	-0.28184	-1.7319
No Group	Cluster 8	AT2G17680	AT2G17680	unknown protein	0.20012	0.0077363	0.0051519	0.36129	0.020308	0.073957	0.19929	-0.18297	-0.6009	-0.63735	0.26303	-0.6168	-0.42522	-0.61946
No Group	Cluster 8	AT3G22650	CEG	CEGENDUO (CEG)	0.085044	0.048113	0.043272	0.060867	0.052783	0.046066	0.24382	-0.58674	-0.63543	-0.61585	-0.86897	-0.88332	-0.91798	-0.92265
No Group	Cluster 8	AT3G30210	MYB121	MYB DOMAIN PROTEIN 121 (MYB121)	0.18957	0.0057744	0.0030853	0.24472	0.029246	0.0088925	0.54621	0.31216	-0.70074	-0.81588	0.34638	0.60465	-0.77589	0.43116
No Group	Cluster 8	AT3G48240	AT3G48240	octicosapeptide/Phox/Bem1p (PB1) domain-containing protein	0.090785	0.031704	0.021247	0.36638	0.42644	0.17466	0.078021	-0.35633	-0.5226	-0.55776	-0.30323	-0.24031	-0.3728	-0.94526
No Group	Cluster 8	AT3G48510	AT3G48510	unknown protein	0.34619	0.0082743	0.026328	0.027143	0.0055975	0.53122	0.027336	0.21001	-0.60802	-0.58717	0.63193	0.95654	0.19468	2.7952
No Group	Cluster 8	AT3G52160	KCS15	3-KETOACYL-COA SYNTHASE 15 (KCS15)	0.061138	0.029587	0.039167	0.57782	0.20535	0.28195	0.68523	-0.79594	-0.95558	-0.80661	-0.33449	-0.68633	-0.57091	-0.50625
No Group	Cluster 8	AT3G63060	EDL3	EID1-like 3 (EDL3)	0.12649	0.023284	0.0033374	0.93942	0.0043874	0.018909	0.068596	-0.17181	-0.51845	-0.52917	-0.063572	-0.7231	-0.51417	0.43404
No Group	Cluster 8	AT4G22210	LCR85	Low-molecular-weight cysteine-rich 85 (LCR85)	0.4801	0.015381	0.019823	0.008576	0.77766	0.077996	0.04018	-0.25937	-1.0596	-0.8514	-1.6146	-0.18036	-0.86434	-1.8971
No Group	Cluster 8	AT4G22212	AT4G22212	defense response	0.026718	0.0014783	0.0088553	0.051368	0.26799	0.0035531	0.024384	-0.44459	-0.54942	-0.66473	-0.47424	-0.31187	-0.5621	-2.1592
No Group	Cluster 8	AT4G33467	AT4G33467	unknown protein	0.46564	0.030368	0.009494	0.7235	0.032951	0.084379	0.03236	0.19416	-0.73412	-0.84752	0.18032	-0.87099	-0.61824	1.6307
No Group	Cluster 8	AT5G11080	AT5G11080	ubiquitin family protein	0.056011	0.033603	0.021747	0.2478	0.33268	0.25599	0.38829	-1.0674	-1.167	-1.2191	-0.81287	-0.64933	-0.75997	-1.1046
No Group	Cluster 8	AT5G26060	AT5G26060	S1 self-incompatibility protein-related	0.12199	0.049935	0.046148	0.20738	0.068026	0.044985	0.28769	-0.66614	-0.79614	-0.76872	-0.71377	-1.0362	-1.1551	-1.07
No Group	Cluster 8	AT5G35660	AT5G35660	endomembrane system	0.2326	0.0034934	0.018874	0.0088138	0.0007327	0.90304	0.22429	-0.33641	-1.4999	-0.69116	-2.2573	-2.9289	-0.092076	1.798
No Group	Cluster 8	AT5G42380	CML37	CALMODULIN LIKE 37 (CML37)	0.014448	0.0062455	0.0017825	0.15402	0.76575	0.094816	0.19363	-0.49808	-0.54872	-0.79672	-0.25987	-0.12585	-0.35823	-0.59489
No Group	Cluster 8	AT5G44470	AT5G44470	molecular_function unknown	0.051587	0.038816	0.049811	0.10449	0.086781	0.056565	0.26286	-0.96012	-0.98737	-0.85914	-1.082	-1.1169	-1.25	-1.2761
No Group	Cluster 8	AT5G50360	AT5G50360	unknown protein	0.82247	0.00048712	0.0086898	0.015402	0.0049626	0.96668	0.0010446	0.063108	-0.99777	-0.76726	1.0297	0.71317	0.022102	3.9262
No Group	Cluster 8	AT5G50600	HSD1	hydroxysteroid dehydrogenase 1 (AtHSD1)	0.065774	0.013993	0.014453	0.086539	0.082204	0.56692	0.16592	-0.849	-1.2401	-1.1683	-1.0945	-1.0853	-0.37416	1.7976
Group 2	Cluster 9	AT1G03660	AT1G03660	molecular_function unknown	0.29872	0.81331	0.44381	0.031275	0.027681	0.048801	0.37778	0.090996	0.047474	-0.17932	-0.46556	-0.46424	-0.6349	-0.52994
Group 2	Cluster 9	AT1G04330	AT1G04330	unknown protein	0.9769	0.98605	0.44912	0.076626	0.054408	0.036629	0.00053607	0.011091	0.0089851	-0.13491	-0.43008	-0.55768	-0.85786	-3.4815
Group 2	Cluster 9	AT1G04480	AT1G04480	60S ribosomal protein L23 (RPL23A)	0.11806	0.25363	0.87765	0.14526	0.30361	0.012443	0.98934	-0.18624	-0.18258	-0.057745	0.27933	0.14954	-4.3309	-0.046096
Group 2	Cluster 9	AT1G04778	AT1G04778	unknown protein	0.95501	0.6671	0.31016	0.064952	0.26811	0.033396	0.0011319	-0.029798	-0.11024	-0.24547	-0.44118	-0.29755	-0.51293	-2.7562
Group 2	Cluster 9	AT1G07500	AT1G07500	unknown protein	0.3979	0.76833	0.06195	0.41498	0.35758	0.034173	0.045318	0.13906	-0.084067	-0.3562	-0.25609	-0.2214	-0.91275	1.3259
Group 2	Cluster 9	AT1G10370	ERD9	EARLY-RESPONSIVE TO DEHYDRATION 9 (ERD9)	0.51447	0.96404	0.039397	0.38688	0.086478	0.031504	0.58981	-0.10463	-0.022965	-0.32569	-0.17707	-0.33199	-0.56337	-0.25792
Group 2	Cluster 9	AT1G13360	AT1G13360	unknown protein	0.80635	0.24758	0.13217	0.082607	0.12624	0.04387	0.81485	-0.077374	-0.21845	-0.3053	-0.47288	-0.38883	-0.60202	0.1601
Group 2	Cluster 9	AT1G18740	AT1G18740	unknown protein	0.99042	0.98115	0.45576	0.071744	0.16314	0.016412	0.36957	-0.02506	0.0094369	-0.19382	-0.45324	-0.29658	-3.1164	0.2133
Group 2	Cluster 9	AT1G23350	AT1G23350	invertase/pectin methylesterase inhibitor family protein	0.66681	0.98973	0.1679	0.081475	0.15774	0.039131	0.039209	-0.10581	0.0063636	-0.24314	-0.47021	-0.35285	-0.57952	-1.0946
Group 2	Cluster 9	AT1G23770	AT1G23770	F-box family protein	0.13485	0.2893	0.12738	0.053553	0.092449	0.040925	0.83851	-0.28017	-0.2208	-0.32564	-0.5588	-0.43242	-0.56371	0.16615
Group 2	Cluster 9	AT1G30260	AT1G30260	molecular_function unknown	0.48804	0.52015	0.13708	0.16396	0.23167	0.041651	0.026736	0.13052	-0.15473	-0.32039	-0.40988	-0.32716	-0.57911	1.2064
Group 2	Cluster 9	AT1G31920	AT1G31920	pentatricopeptide (PPR) repeat-containing protein	0.64191	0.070706	0.016722	0.069843	0.18397	0.0093396	0.043613	-0.078708	-0.2279	-0.37427	-0.33812	-0.21917	-0.62539	1.5896
Group 2	Cluster 9	AT1G33475	AT1G33475	transport, vesicle-mediated transport	0.24605	0.071983	0.12564	0.18111	0.22093	0.042826	0.77891	-0.20696	-0.21453	-0.2613	-0.31644	-0.22608	-1.7717	-0.27952
Group 2	Cluster 9	AT1G35210	AT1G35210	unknown protein	0.12326	0.10315	0.040603	0.84422	0.6754	0.01049	0.51431	-0.19872	-0.26507	-0.45362	-0.10586	-0.14407	-0.63618	0.30508
Group 2	Cluster 9	AT1G42550	PMI1	PLASTID MOVEMENT IMPAIRED1 (PMI1)	0.51934	0.8454	0.11021	0.36425	0.11243	0.015508	0.11777	-0.093128	0.035589	-0.21026	-0.18002	-0.28943	-0.56286	0.67047
Group 2	Cluster 9	AT1G48000	MYB112	myb domain protein 112 (MYB112)	0.6846	0.25682	0.10378	0.34379	0.44485	0.028105	0.094305	0.050744	-0.17894	-0.23805	-0.19648	-0.16157	-0.57315	0.72232
Group 2	Cluster 9	AT1G52220	AT1G52220	molecular_function unknown	0.15987	0.022618	0.051774	0.19898	0.61424	0.026991	0.24608	-0.25749	-0.37558	-0.35564	-0.29992	-0.2044	-0.60173	1.127
Group 2	Cluster 9	AT1G53610	AT1G53610	unknown protein	0.33932	0.18217	0.037576	0.013374	0.0092804	0.0042472	0.023676	0.07146	-0.20441	-0.39362	-0.41719	-0.50794	-0.78766	-1.0962
Group 2	Cluster 9	AT1G55990	AT1G55990	glycine-rich protein	0.85875	0.93812	0.20653	0.052195	0.065443	0.035561	0.074115	-0.069092	0.024913	-0.30141	-0.60458	-0.46666	-0.56743	-1.1914
Group 2	Cluster 9	AT1G59860	AT1G59860	17.6 kDa class I heat shock protein (HSP17.6A-CI)	0.17792	0.019525	0.059065	0.50056	0.058533	0.0066276	0.019944	-0.18294	-0.3845	-0.43728	-0.22294	-0.59253	-0.72274	-1.6146
Group 2	Cluster 9	AT1G64500	AT1G64500	glutaredoxin family protein	0.92852	0.5617	0.11514	0.057353	0.17474	0.029548	0.047261	-0.040491	0.080993	-0.31953	-0.43882	-0.38028	-0.55347	0.87736
Group 2	Cluster 9	AT1G66400	CML23	calmodulin-related protein, putative	0.64492	0.083611	0.24661	0.37599	0.15762	0.021848	0.85445	-0.14603	-0.29165	-0.29284	-0.31203	-0.49476	-1.7974	0.15395
Group 2	Cluster 9	AT1G67481	MIR839A	MIR839a; miRNA	0.25285	0.18452	0.025886	0.072629	0.094701	0.03286	0.014772	-0.23138	-0.31725	-0.49019	-0.56073	-0.4772	-0.79126	-1.8335
Group 2	Cluster 9	AT1G69680	AT1G69680	molecular_function unknown	0.36755	0.22407	0.40133	0.57615	0.46607	0.024665	0.091161	-0.1759	-0.21427	-0.17718	-0.18792	-0.24076	-0.69188	-0.87486
Group 2	Cluster 9	AT1G76220	AT1G76220	unknown protein	0.66467	0.030499	0.66266	0.12428	0.17043	0.011568	0.0023394	-0.13149	-0.29446	-0.12926	-0.50423	-0.41912	-0.59503	-1.9718
Group 2	Cluster 9	AT1G77855	AT1G77855	unknown protein	0.39793	0.33443	0.028006	0.017988	0.25532	0.012707	0.0015313	-0.10153	-0.10068	-0.3495	-0.45731	-0.20501	-0.53377	-2.4575
Group 2	Cluster 9	AT1G78850	AT1G78850	curculin-like (mannose-binding) lectin family protein	0.86792	0.42702	0.18891	0.058502	0.065397	0.037528	0.77312	-0.053504	-0.14633	-0.34059	-0.4156	-0.3902	-0.56929	-0.19269
Group 2	Cluster 9	AT2G02310	PP2-B6	Phloem protein 2-B6 (AtPP2-B6)	0.31803	0.20654	0.98938	0.11596	0.26658	0.036156	0.011455	-0.14592	-0.13708	0.0075448	-0.3032	-0.25973	-0.65204	-1.0305
Group 2	Cluster 9	AT2G02820	MYB88	myb domain protein 88 (MYB88)	0.22473	0.47158	0.048716	0.028486	0.15772	0.0043979	0.0073667	-0.12073	-0.12735	-0.31289	-0.46111	-0.33528	-0.72175	-1.7618
Group 2	Cluster 9	AT2G18690	AT2G18690	unknown protein	0.96643	0.48837	0.63272	0.08275	0.21308	0.027572	0.12364	-0.034623	-0.13126	-0.1466	-0.42524	-0.29443	-0.5878	0.63027
Group 2	Cluster 9	AT2G19310	AT2G19310	molecular_function unknown	0.14134	0.84299	0.17933	0.96083	0.99996	0.038051	0.6419	0.27283	-0.072188	-0.29045	0.028907	-0.013082	-0.54272	0.20809
Group 2	Cluster 9	AT2G20030	AT2G20030	zinc finger (C3HC4-type RING finger) family protein	0.70116	0.99916	0.65295	0.047676	0.074628	0.009084	0.34744	0.072547	-0.0064017	-0.14265	-0.44636	-0.46695	-0.6186	-0.38401
Group 2	Cluster 9	AT2G24540	AFR	ATTENUATED FAR-RED RESPONSE (AFR)	0.30141	0.95269	0.13983	0.13386	0.14214	0.021059	0.99991	-0.2189	-0.033155	-0.30371	-0.39121	-0.4189	-0.85243	-0.027138
Group 2	Cluster 9	AT2G26150	HSFA2	ATHSFA2	0.65704	0.068916	0.083681	0.16247	0.90603	0.046376	0.98896	0.11209	-0.53062	-0.38103	0.61319	0.078284	-0.64734	-0.070244
Group 2	Cluster 9	AT2G26400	ARD3	ACIREDUCTONE DIOXYGENASE 3 (ATARD3)	0.083043	0.072229	0.4024	0.99594	0.067747	0.04368	0.82959	-0.31943	-0.32157	-0.13955	-0.02181	-0.48111	-0.53962	0.24524
Group 2	Cluster 9	AT2G28690	AT2G28690	unknown protein	0.44474	0.035634	0.26714	0.16447	0.38489	0.031325	0.99804	-0.1473	-0.26889	-0.256	-0.43801	-0.29548	-0.5848	-0.015387
Group 2	Cluster 9	AT2G31865	PARG2	poly (ADP-ribose) glycohydrolase (PARG) family protein	0.64882	0.97575	0.18474	0.080866	0.05081	0.029843	0.022561	-0.095841	0.012848	-0.21276	-0.45711	-0.41045	-0.55758	-1.1088
Group 2	Cluster 9	AT2G32550	AT2G32550	rcd1-like cell differentiation family protein	0.48852	0.25883	0.93874	0.024686	0.091775	0.019275	0.018353	-0.14427	-0.1294	-0.036843	-0.46584	-0.29617	-0.64839	0.89153
Group 2	Cluster 9	AT2G33320	AT2G33320	C2 domain-containing protein	0.10722	0.057564	0.88486	0.057021	0.064891	0.044165	0.32059	-0.60878	-0.69436	0.081353	-1.0412	-0.96195	-1.0845	-0.92
Group 2	Cluster 9	AT2G36710	AT2G36710	pectinesterase family protein	0.35645	0.70223	0.0024991	0.024224	0.50424	0.0084376	0.013846	-0.12133	0.045174	-0.49757	-0.26793	0.13565	-0.6873	-1.467
Group 2	Cluster 9	AT2G38465	AT2G38465	unknown protein	0.092037	0.13261	0.029633	0.042299	0.23027	0.021508	0.25199	-0.24388	-0.27646	-0.4675	-0.44552	-0.33209	-0.54948	-0.60749
Group 2	Cluster 9	AT2G39518	AT2G39518	molecular_function unknown	0.85446	0.95025	0.60305	0.025104	0.08162	0.022668	0.24659	0.038656	-0.028144	-0.15039	-0.49706	-0.49334	-0.51287	0.60449
Group 2	Cluster 9	AT2G40150	TBL28	biological_process unknown	0.058839	0.0004318	0.028606	0.062355	0.048413	0.0052141	0.0011439	-0.29512	-0.32697	-0.31577	-0.4052	-0.3958	-0.54066	-1.3036
Group 2	Cluster 9	AT2G41342	AT2G41342	unknown protein	0.57646	0.27719	0.16976	0.062736	0.046923	0.0281	0.34176	-0.095343	-0.17091	-0.26828	-0.4654	-0.41878	-0.52837	-0.44578
Group 2	Cluster 9	AT2G42400	VOZ2	VASCULAR PLANT ONE ZINC FINGER PROTEIN 2 (VOZ2)	0.70924	0.98276	0.75607	0.030277	0.28173	1.5866e-05	0.0004913	-0.027483	-0.0086058	-0.066648	-0.14317	-0.097596	-1.8193	-1.8589
Group 2	Cluster 9	AT3G03430	AT3G03430	polcalcin, putative / calcium-binding pollen allergen, putative	0.12956	0.96005	0.3356	0.08304	0.063294	0.043514	0.042506	-0.25534	0.020347	-0.1609	-0.44375	-0.44749	-0.51979	-1.0112
Group 2	Cluster 9	AT3G10985	SAG20	SENESCENCE ASSOCIATED GENE 20 (SAG20)	0.11833	0.023986	0.055832	0.041459	0.10136	0.0054824	0.99375	-0.29355	-0.33558	-0.38668	-0.33516	-0.37463	-0.62687	-0.0060787
Group 2	Cluster 9	AT3G13435	AT3G13435	unknown protein	0.036559	0.11961	0.20763	0.021049	0.14251	0.0072858	0.039962	-0.24663	-0.19821	-0.25755	-0.37629	-0.28325	-0.51132	-0.82867
Group 2	Cluster 9	AT3G21150	BBX32	zinc finger (B-box type) family protein	0.048252	0.64355	0.97434	0.11347	0.64769	0.029982	0.14386	0.18414	0.094614	0.0074564	-0.19858	-0.093862	-0.54324	1.3044
Group 2	Cluster 9	AT3G51680	AT3G51680	short-chain dehydrogenase/reductase (SDR) family protein	0.27917	0.15434	0.15572	0.086056	0.069164	0.033846	0.013987	-0.23908	-0.31933	-0.27316	-0.53981	-0.57128	-0.73166	-3.0252
Group 2	Cluster 9	AT3G52880	MDAR1	monodehydroascorbate reductase 1 (ATMDAR1)	0.028661	0.003282	0.073207	0.42793	0.0092633	0.013737	0.46271	-0.30588	-0.44567	-0.28935	-0.16647	-0.49819	-0.67163	0.36422
Group 2	Cluster 9	AT3G54085	AT3G54085	molecular_function unknown	0.14304	0.19307	0.13167	0.34617	0.32356	0.046608	0.61874	-0.19848	-0.17045	-0.23461	-0.20616	-0.2213	-1.689	-0.25492
Group 2	Cluster 9	AT3G56290	AT3G56290	unknown protein	0.94271	0.39633	0.090883	0.096572	0.17835	0.0051409	0.10807	-0.026035	-0.082671	-0.26804	-0.23226	-0.26399	-0.53335	0.33592
Group 2	Cluster 9	AT4G09120	AT4G09120	zinc finger (C3HC4-type RING finger) family protein	0.75895	0.81751	0.1159	0.11257	0.084329	0.043656	0.076747	0.074442	-0.07235	-0.27855	-0.50845	-0.51973	-0.62074	-1.1457
Group 2	Cluster 9	AT4G09830	AT4G09830	molecular_function unknown	0.68859	0.96882	0.98716	0.98189	0.95714	0.011641	0.061658	0.10711	-0.035986	-0.022663	0.015375	0.037479	-4.0947	1.0141
Group 2	Cluster 9	AT4G10507	AT4G10507	other RNA	0.2319	0.65882	0.88711	0.040609	0.14763	0.0054972	0.053459	0.13804	-0.066351	0.03295	-0.39254	-0.21982	-0.81563	-0.93492
Group 2	Cluster 9	AT4G11680	AT4G11680	zinc finger (C3HC4-type RING finger) family protein	0.85175	0.61622	0.8294	0.94097	0.61068	0.025515	0.16933	-0.057705	0.082664	-0.055414	-0.049558	-0.1248	-2.9	-0.61017
Group 2	Cluster 9	AT4G16000	AT4G16000	unknown protein	0.12782	0.10928	0.23785	0.056744	0.71184	0.046273	0.0015685	-0.27309	-0.28189	-0.18643	-0.56011	-0.12729	-0.52995	-2.736
Group 2	Cluster 9	AT4G16450	AT4G16450	unknown protein	0.0038887	0.022922	0.2849	0.11783	0.099175	0.046235	0.15348	-0.34746	-0.24711	-0.19845	-0.34029	-0.35731	-0.75424	-0.4367
Group 2	Cluster 9	AT4G16980	AT4G16980	arabinogalactan-protein family	0.55866	0.52855	0.19476	0.12953	0.078243	0.022593	0.87781	-0.18286	-0.16673	-0.36635	-0.56821	-0.6687	-0.92009	-0.38361
Group 2	Cluster 9	AT4G25470	CBF2	C-REPEAT/DRE BINDING FACTOR 2 (CBF2)	0.89642	0.77922	0.64146	0.12076	0.087497	0.03948	0.11763	0.051433	0.090868	-0.13882	-0.59798	-0.66253	-0.85853	1.0271
Group 2	Cluster 9	AT4G25780	AT4G25780	pathogenesis-related protein, putative	0.77031	0.035559	0.56854	0.20726	0.16806	0.046507	0.013355	-0.11121	-0.35659	-0.15092	-0.37593	-0.3258	-0.52452	1.2033
Group 2	Cluster 9	AT4G26020	AT4G26020	molecular_function unknown	0.011819	0.016263	0.031711	0.18204	0.022782	0.019498	0.15062	-0.44005	-0.41114	-0.45001	-0.28403	-0.47201	-0.51479	-0.62325
Group 2	Cluster 9	AT4G27410	RD26	RESPONSIVE TO DESICCATION 26 (RD26)	0.61719	0.32044	0.045981	0.56988	0.12922	0.039772	0.18861	0.12514	-0.24416	-0.46898	-0.24185	-0.50146	-0.75903	0.79383
Group 2	Cluster 9	AT4G27657	AT4G27657	unknown protein	0.7799	0.994	0.023136	0.32439	0.21292	0.019434	0.0071993	-0.087835	-0.018362	-0.40091	-0.21713	-0.26386	-0.61796	1.8772
Group 2	Cluster 9	AT4G28930	AT4G28930	unknown protein	0.41792	0.19914	0.15853	0.053236	0.069912	0.047837	0.18895	-0.2001	-0.30907	-0.30808	-0.71048	-0.62416	-0.72367	-0.83548
Group 2	Cluster 9	AT4G31070	AT4G31070	pentatricopeptide (PPR) repeat-containing protein	0.071949	0.92451	0.026307	0.09506	0.057205	0.043573	0.50101	-0.33477	-0.060185	-0.42466	-0.47809	-0.57902	-0.53393	-0.4848
Group 2	Cluster 9	AT4G32785	AT4G32785	molecular_function unknown	0.10042	0.11569	0.019549	0.053562	0.10476	0.018692	0.0028163	-0.23641	-0.28662	-0.37205	-0.41135	-0.34873	-0.56183	-3.7986
Group 2	Cluster 9	AT4G35040	bZIP19	bZIP transcription factor family protein	0.2043	0.036868	0.45046	0.046887	0.067258	0.012608	0.77264	-0.17552	-0.21434	-0.18456	-0.48371	-0.42955	-0.55184	0.07378
Group 2	Cluster 9	AT4G36988	-	-	0.92928	0.41822	0.18176	0.066294	0.094842	0.029387	0.10242	-0.050272	-0.11572	-0.30369	-0.38385	-0.42498	-0.53372	-0.53904
Group 2	Cluster 9	AT5G03285	AT5G03285	other RNA	0.09351	0.97899	0.76145	0.92688	0.13367	0.040117	0.75289	0.15006	-0.019032	-0.090846	-0.027246	-0.20583	-0.52274	0.18899
Group 2	Cluster 9	AT5G04860	AT5G04860	unknown protein	0.9586	0.67646	0.86977	0.011816	0.038352	0.0026677	0.96907	0.0062543	0.071824	-0.053523	-0.46736	-0.42097	-0.58256	0.012749
Group 2	Cluster 9	AT5G06280	AT5G06280	unknown protein	0.56913	0.068315	0.29139	0.080821	0.21069	0.011263	0.15374	0.099662	-0.17416	-0.22162	-0.35688	-0.31343	-0.59001	-0.60895
Group 2	Cluster 9	AT5G06380	AT5G06380	unknown protein	0.42675	0.58007	0.14173	0.12629	0.99939	0.029529	0.020912	-0.15566	-0.15295	-0.23723	-0.41198	-0.012831	-0.63347	-1.4274
Group 2	Cluster 9	AT5G09430	AT5G09430	hydrolase	0.87252	0.18591	0.78387	0.099637	0.066619	0.020355	0.0049346	-0.057632	-0.18648	-0.066598	-0.33821	-0.50755	-0.51949	-1.7668
Group 2	Cluster 9	AT5G11290	AT5G11290	unknown protein	0.66095	0.81894	0.24114	0.061101	0.25282	0.033883	0.32064	0.08736	-0.064942	-0.26043	-0.52363	-0.35724	-0.5785	-0.54933
Group 2	Cluster 9	AT5G11930	AT5G11930	glutaredoxin family protein	0.76703	0.94744	0.62591	0.35716	0.23733	0.036132	0.14677	0.069366	0.01609	0.10007	-0.21904	-0.21124	-2.0254	0.6727
Group 2	Cluster 9	AT5G20010	RAN-1	RAN-1	0.845	0.96999	0.18057	0.73464	0.14692	0.0065215	0.026283	-0.054075	0.011127	-0.074033	-0.10204	-0.15509	-0.83607	-0.88841
Group 2	Cluster 9	AT5G20020	RAN2	RAN2	0.065149	0.44218	0.072937	0.14113	0.12708	0.032343	0.17053	-0.31207	-0.14415	-0.2388	-0.27569	-0.29619	-0.54542	-0.59052
Group 2	Cluster 9	AT5G23920	AT5G23920	unknown protein	0.076298	0.11887	0.15812	0.021186	0.013572	0.0093315	0.99712	-0.19369	-0.18456	-0.26372	-0.42523	-0.48788	-0.52292	-0.023668
Group 2	Cluster 9	AT5G24200	AT5G24200	triacylglycerol lipase	0.5228	0.71377	0.72835	0.027	0.19699	0.021475	0.34975	0.1229	0.077622	0.086162	-0.50824	-0.27689	-0.56574	-0.68188
Group 2	Cluster 9	AT5G35980	YAK1	protein kinase family protein	0.060467	0.063427	0.11139	0.075669	0.10073	0.0053641	0.54367	-0.40373	-0.27141	-0.32943	-0.44361	-0.47393	-0.52185	-0.4141
Group 2	Cluster 9	AT5G42760	AT5G42760	biological_process unknown	0.65001	0.8717	0.1173	0.92702	0.99726	0.0080716	0.075275	0.074608	0.029126	-0.25694	0.030089	0.00030114	-0.5895	1.7771
Group 2	Cluster 9	AT5G46370	KCO2	CA2+ ACTIVATED OUTWARD RECTIFYING K+ CHANNEL 2 (KCO2)	0.68294	0.95183	0.43721	0.051839	0.05625	0.046154	0.018866	-0.11306	-0.041413	-0.15424	-0.63889	-0.58005	-0.65692	-1.5427
Group 2	Cluster 9	AT5G46720	AT5G46720	molecular_function unknown	0.21352	0.022478	0.11175	0.11269	0.078529	0.02125	0.52038	-0.20684	-0.40538	-0.32187	-0.39923	-0.3812	-0.52864	0.21445
Group 2	Cluster 9	AT5G48175	AT5G48175	unknown protein	0.017277	0.15749	0.16211	0.099002	0.06588	0.031355	0.98896	-0.27182	-0.24511	-0.20264	-0.3735	-0.2868	-0.51467	0.002074
Group 2	Cluster 9	AT5G49330	MYB111	myb domain protein 111 (AtMYB111)	0.32889	0.032059	0.25756	0.11051	0.012594	0.008089	0.23359	-0.13522	-0.24332	-0.1769	-0.28177	-0.47824	-0.5185	1.0669
Group 2	Cluster 9	AT5G51440	AT5G51440	23.5 kDa mitochondrial small heat shock protein (HSP23.5-M)	0.83063	0.38088	0.53926	0.72801	0.52492	0.013482	0.051471	0.053051	-0.19484	-0.16248	0.15141	-0.23859	-0.85183	-0.97888
Group 2	Cluster 9	AT5G57345	AT5G57345	unknown protein	0.27002	0.090294	0.24346	0.025733	0.0447	0.021605	0.19938	-0.065821	-0.10726	-0.2036	-0.27498	-0.32013	-0.53154	0.97356
Group 2	Cluster 9	AT5G58770	AT5G58770	dehydrodolichyl diphosphate synthase, putative / DEDOL-PP synthase, putative	0.46497	0.56091	0.0095987	0.31055	0.018197	0.028663	0.025247	-0.1004	-0.11684	-0.39005	-0.20411	-0.48713	-0.6656	-1.2231
Group 2	Cluster 9	AT5G62140	AT5G62140	unknown protein	0.32664	0.46307	0.87679	0.28204	0.17955	0.044835	0.062939	0.12233	-0.12537	-0.060046	-0.20572	-0.30413	-0.5278	0.84464
Group 2	Cluster 9	AT5G64170	AT5G64170	dentin sialophosphoprotein-related	0.92898	0.086045	0.0023896	0.21079	0.57853	0.014507	0.13008	0.021427	-0.27427	-0.24515	-0.15006	-0.16225	-0.51616	0.40642
Group 2	Cluster 9	AT5G64510	AT5G64510	unknown protein	0.022062	0.77289	0.77944	0.27884	0.78181	0.024295	0.74205	0.29991	-0.05415	-0.087015	0.24327	-0.10576	-0.72187	-0.31335
Group 2	Cluster 9	AT5G65207	AT5G65207	unknown protein	0.34876	0.084266	0.17806	0.20549	0.58304	0.045134	0.018265	0.14996	-0.25597	-0.26966	-0.3327	-0.16881	-0.51278	1.2845
Group 2	Cluster 9	AT5G65300	AT5G65300	unknown protein	0.089895	0.072186	0.093505	0.04023	0.034866	0.0042993	0.5571	-0.16169	-0.31808	-0.36262	-0.38286	-0.29919	-0.54315	-0.11994
Group 2	Cluster 9	AT5G67160	EPS1	ENHANCED PSEUDOMONAS SUSCEPTIBILTY 1 (EPS1)	0.65329	0.35997	0.088213	0.16006	0.15317	0.04009	0.2308	0.14717	-0.25364	0.51642	-0.54062	-0.56036	-0.827	-0.82181
Group 3	Cluster 10	AT1G29690	CAD1	constitutively activated cell death 1 (CAD1)	0.030931	0.038133	0.035061	0.045715	0.039728	0.039248	0.23075	-1.0154	-0.91782	-0.87199	-1.2771	-1.2962	-1.2734	-1.2665
Group 3	Cluster 10	AT1G36960	AT1G36960	unknown protein	0.033749	0.020746	0.021759	0.073385	0.081225	0.10061	0.3967	-0.95736	-1.0368	-0.96191	-1.0712	-1.0062	-0.92743	-0.8783
Group 3	Cluster 10	AT1G45100	AT1G45100	polyadenylate-binding protein, putative / PABP, putative	0.041934	0.035119	0.019801	0.10819	0.11651	0.0854	0.28447	-0.98454	-0.98005	-1.0703	-1.0276	-0.96847	-1.0634	-1.1822
Group 3	Cluster 10	AT1G60500	DRP4C	dynamin family protein	0.017096	0.018344	0.01213	0.043938	0.044303	0.040943	0.20867	-1.8873	-1.7695	-1.8193	-2.0874	-2.0253	-2.0292	-2.0702
Group 3	Cluster 10	AT1G61110	NAC025	Arabidopsis NAC domain containing protein 25 (anac025)	0.030224	0.020388	0.014815	0.084585	0.098121	0.069075	0.2899	-1.3364	-1.4022	-1.419	-1.3934	-1.285	-1.4182	-1.4211
Group 3	Cluster 10	AT1G64480	CBL8	CALCINEURIN B-LIKE PROTEIN 8 (CBL8)	0.0071316	0.020534	0.005247	0.004842	0.0063122	0.0064792	0.0044723	-0.87646	-0.72383	-0.90632	-1.6137	-1.2556	-1.2742	-3.5025
Group 3	Cluster 10	AT1G65875	AT1G65875	###############################################################################################################################################################################################################################################################	0.037653	0.037594	0.022943	0.16431	0.15536	0.14496	0.47837	-1.2611	-1.198	-1.2696	-1.0632	-1.0566	-1.0738	-0.96895
Group 3	Cluster 10	AT2G01500	PFS2	PRETTY FEW SEEDS 2 (PFS2)	0.021045	0.015336	0.0098888	0.045832	0.040532	0.053062	0.18837	-1.273	-1.3119	-1.3702	-1.4609	-1.4701	-1.3474	-1.5911
Group 3	Cluster 10	AT2G04495	AT2G04495	unknown protein	0.015658	0.015455	0.01299	0.044897	0.044454	0.03538	0.22647	-1.3763	-1.3081	-1.2808	-1.4776	-1.4275	-1.4884	-1.4497
Group 3	Cluster 10	AT2G22860	PSK2	PHYTOSULFOKINE 2 PRECURSOR (ATPSK2)	0.0045388	0.00025192	0.0015828	0.00052195	0.017879	0.012196	4.588e-05	-0.72139	-0.73841	-0.99075	-0.94988	-0.52265	-0.52182	4.0037
Group 3	Cluster 10	AT2G35660	CTF2A	CTF2A	0.0027331	0.0020662	0.0025089	0.0026433	0.0059459	0.0032147	0.0034085	-0.80713	-0.80505	-0.82385	-0.91034	-0.88115	-1.0199	-1.3092
Group 3	Cluster 10	AT2G43375	AT2G43375	other RNA	0.035391	0.026716	0.022734	0.99653	0.47248	0.68044	0.15832	-0.57502	-0.59552	-0.59969	-0.0021761	-0.29653	-0.17358	-0.97701
Group 3	Cluster 10	AT3G04820	AT3G04820	pseudouridine synthase	0.036152	0.020707	0.011913	0.062217	0.028607	0.027821	0.37368	-0.96358	-1.0564	-1.1546	-1.1552	-1.3884	-1.3792	-1.0045
Group 3	Cluster 10	AT3G06670	AT3G06670	binding	0.041678	0.045454	0.022492	0.14162	0.077272	0.077364	0.9184	-0.70898	-0.67371	-0.75867	-0.69748	-0.81436	-0.7731	0.10746
Group 3	Cluster 10	AT3G10780	AT3G10780	emp24/gp25L/p24 family protein	0.0373	0.029505	0.039193	0.25018	0.10238	0.19552	0.35685	-1.2019	-1.2219	-1.0527	-0.81683	-1.199	-0.88956	-1.1795
Group 3	Cluster 10	AT3G13530	MAPKKK7	MAPKKK7	0.039436	0.024802	0.021384	0.086044	0.069829	0.066731	0.44103	-1.3721	-1.4728	-1.4198	-1.5112	-1.5715	-1.5693	-1.1263
Group 3	Cluster 10	AT3G16520	UGT88A1	UDP-GLUCOSYL TRANSFERASE 88A1 (UGT88A1)	0.022823	0.022718	0.031015	0.072897	0.059779	0.043415	0.28022	-1.6766	-1.5969	-1.3886	-1.701	-1.7598	-1.8998	-1.6713
Group 3	Cluster 10	AT3G18550	BRC1	BRANCHED 1 (BRC1)	0.043166	0.033434	0.034233	0.95945	0.26704	0.23473	0.63034	-1.0978	-1.1261	-1.0361	-0.13419	-0.71951	-0.76796	-0.69471
Group 3	Cluster 10	AT3G22234	-	-	0.034818	0.022521	0.014773	0.054851	0.045409	0.052602	0.31241	-1.1124	-1.1606	-1.2047	-1.342	-1.3723	-1.2924	-1.1653
Group 3	Cluster 10	AT3G27480	AT3G27480	DC1 domain-containing protein	0.045946	0.032015	0.036414	0.14802	0.12754	0.12511	0.36707	-1.2867	-1.3521	-1.2269	-1.193	-1.2304	-1.2206	-1.2936
Group 3	Cluster 10	AT3G28899	AT3G28899	unknown protein	2.7004e-06	2.8791e-06	8.3767e-07	0.00037931	1.1929e-05	4.7934e-06	0.0016649	-3.135	-3.3934	-3.6338	-3.4475	-3.7177	-3.7865	-3.7899
Group 3	Cluster 10	AT3G29787	AT3G29787	CACTA-like transposase family (Ptta/En/Spm), has a 4.8e-35 P-value blast match to At5g29026.1/8-244 CACTA-like transposase family (Ptta/En/Spm) (CACTA-element) (Arabidopsis thaliana)	0.010247	0.0076854	0.01123	0.021238	0.020042	0.010769	0.11352	-0.74991	-0.79413	-0.67089	-0.83359	-0.85925	-0.97275	-0.88637
Group 3	Cluster 10	AT3G42658	SADHU3-2	transposable element gene	1.5342e-05	6.1873e-06	6.4174e-07	2.3968e-05	0.00020799	4.3271e-05	0.00087286	-2.0587	-2.803	-3.4343	-4.0665	-2.9585	-3.7973	-3.6008
Group 3	Cluster 10	AT3G43505	LCR30	Low-molecular-weight cysteine-rich 30 (LCR30)	0.0015113	0.0035563	0.00067175	0.006288	0.0036699	0.0047481	0.02999	-1.5443	-1.3754	-1.683	-1.6143	-1.7557	-1.6251	-1.8271
Group 3	Cluster 10	AT3G43546	AT3G43546	non-LTR retrotransposon family (LINE), has a 9.5e-10 P-value blast match to GB:NP_038603 L1 repeat, Tf subfamily, member 23 (LINE-element) (Mus musculus)	0.022744	0.018635	0.013206	0.062105	0.035025	0.029942	0.24506	-1.0621	-1.0673	-1.0969	-1.1284	-1.2925	-1.3217	-1.2137
Group 3	Cluster 10	AT3G43710	AT3G43710	kelch repeat-containing F-box family protein	0.026138	0.023732	0.014013	0.054864	0.053182	0.060529	0.24903	-1.4395	-1.4034	-1.4897	-1.6601	-1.6245	-1.5342	-1.6137
Group 3	Cluster 10	AT3G45460	AT3G45460	zinc ion binding	0.034873	0.020939	0.026715	0.088646	0.10797	0.10391	0.37086	-1.4114	-1.5244	-1.3427	-1.493	-1.3395	-1.3417	-1.296
Group 3	Cluster 10	AT3G46340	AT3G46340	leucine-rich repeat protein kinase, putative	0.0038118	0.010494	0.0018568	0.008689	0.02421	0.015955	0.06719	-0.69143	-0.52697	-0.70393	-0.70029	-0.57062	-0.56018	-0.68306
Group 3	Cluster 10	AT3G49460	AT3G49460	60S acidic ribosomal protein-related	0.019241	0.011706	0.0068944	0.021824	0.023087	0.032093	0.11919	-1.164	-1.2559	-1.3426	-1.5767	-1.5073	-1.3664	-1.7024
Group 3	Cluster 10	AT3G59030	TT12	TRANSPARENT TESTA 12 (TT12)	0.027992	0.033764	0.028038	0.1234	0.10895	0.084496	0.49834	-0.98246	-0.88996	-0.87977	-0.8772	-0.88921	-0.95191	-0.73402
Group 3	Cluster 10	AT4G00130	AT4G00130	biological_process unknown	0.0060781	0.0012563	0.00099324	0.0033703	0.00020457	0.0020988	0.0020256	-0.87732	-1.2147	-1.5523	-1.4813	-2.558	-1.615	-2.8943
Group 3	Cluster 10	AT4G07740	AT4G07740	unknown protein	0.033213	0.017249	0.049256	0.018533	0.01601	0.019443	0.14688	-0.65379	-0.69218	-0.53887	-0.99908	-1.0159	-0.96355	-0.89081
Group 3	Cluster 10	AT4G17245	AT4G17245	zinc finger (C3HC4-type RING finger) family protein	0.049562	0.027742	0.019574	0.061932	0.044322	0.050292	0.59177	-1.2041	-1.3355	-1.3694	-1.5831	-1.6922	-1.6052	0.60131
Group 3	Cluster 10	AT4G30070	LCR59	Low-molecular-weight cysteine-rich 59 (LCR59)	0.016826	0.016743	0.01118	0.029306	0.025402	0.024157	0.39144	-1.111	-1.0627	-1.1228	-1.3485	-1.364	-1.3525	-0.91082
Group 3	Cluster 10	AT4G33720	AT4G33720	pathogenesis-related protein, putative	0.033707	0.0016912	0.01217	0.031376	0.044613	0.0074697	0.000293	-0.97129	-1.3074	-0.92861	-1.2169	-0.86544	-1.3198	-5.3079
Group 3	Cluster 10	AT4G33810	AT4G33810	glycosyl hydrolase family 10 protein	0.0097608	0.0061348	0.0038066	0.01039	0.0029505	0.53014	0.0047472	-0.60813	-0.61791	-0.63334	-0.63562	-0.92181	-0.14563	-1.5446
Group 3	Cluster 10	AT5G10760	AT5G10760	aspartyl protease family protein	0.033839	0.047433	0.034477	0.076862	0.082618	0.056326	0.55066	-1.0225	-0.8879	-0.91101	-1.1318	-1.0727	-1.1835	-0.69851
Group 3	Cluster 10	AT5G18620	CHR17	CHROMATIN REMODELING FACTOR17 (CHR17)	0.035414	0.040877	0.017965	0.10472	0.096042	0.13353	0.45534	-0.73518	-0.61703	-0.72854	-0.66479	-0.68038	-0.56768	-0.58409
Group 3	Cluster 10	AT5G24060	AT5G24060	unknown protein	0.0063599	0.0053972	0.0040803	0.023229	0.012016	0.015026	0.61026	-1.0252	-0.98917	-1.0252	-0.93854	-1.099	-0.99754	0.30397
Group 3	Cluster 10	AT5G24240	-	-	2.5217e-06	1.2023e-05	7.2059e-07	2.2949e-05	9.2344e-06	4.6636e-06	0.0026694	-2.7469	-2.799	-2.9551	-3.1378	-2.9957	-2.9179	-3.6873
Group 3	Cluster 10	AT5G24250	AT5G24250	unknown protein	3.4606e-05	0.00015183	0.00019562	0.0036439	0.00066305	0.00089742	0.0062361	-1.3337	-1.464	-1.175	-1.2212	-1.315	-1.2779	-1.3252
Group 3	Cluster 10	AT5G44220	AT5G44220	F-box family protein	0.027692	0.031202	0.016801	0.095452	0.070788	0.056389	0.26981	-1.0869	-1.0056	-1.1119	-1.0707	-1.1375	-1.1969	-1.2089
Group 3	Cluster 10	AT5G44973	AT5G44973	endomembrane system	0.040473	0.030363	0.0054613	0.078839	0.22193	0.092504	0.80272	-0.54942	-0.53449	-0.5137	-0.32323	0.21705	-0.39288	0.19477
Group 3	Cluster 10	AT5G54225	LCR83	Low-molecular-weight cysteine-rich 83 (LCR83)	0.003697	0.0052132	0.0043311	0.0033233	0.0054443	0.0047006	0.041842	-0.81033	-0.74368	-0.6596	-1.029	-1.1414	-1.0788	-0.97018
Group 3	Cluster 10	AT5G57250	AT5G57250	EXPRESSED IN: 9 plant structures	0.0064111	0.016779	0.0079356	0.10414	0.07124	0.066908	0.43389	-0.81533	-0.58553	-0.68539	-0.46482	-0.58299	-0.5343	-0.43709
Group 3	Cluster 10	AT5G65030	AT5G65030	unknown protein	0.0272	0.027578	0.031635	0.0057192	0.12227	0.058021	0.034828	-0.66977	-0.57235	-0.59185	-1.3678	-0.56755	-0.6156	-1.3731
Group 3	Cluster 10	ATMG00920	-	-	0.012461	0.022023	0.021694	0.063789	0.03893	0.071601	0.72244	-0.82215	-0.72778	-0.6323	-0.70586	-0.80811	-0.63587	0.26013
Group 5	Cluster 11	AT1G02040	AT1G02040	zinc finger (C2H2 type) family protein	0.76605	0.11988	0.11226	0.031491	0.013488	0.027089	0.013815	0.071684	0.2419	0.41088	-0.63626	-0.77049	-0.5832	-1.4043
Group 5	Cluster 11	AT1G02450	NIMIN1	NIM1-INTERACTING 1 (NIMIN1)	0.018315	0.041045	0.29173	0.035638	0.017818	0.039193	0.036887	-0.50425	-0.35953	-0.16161	-0.55256	-0.78231	-0.52369	-1.6924
Group 5	Cluster 11	AT1G02575	-	-	0.71671	0.46386	0.96899	0.018739	0.041723	0.034951	0.00081086	0.099513	0.11049	0.027037	-0.75893	-0.76273	-0.63613	-2.8975
Group 5	Cluster 11	AT1G03850	AT1G03850	glutaredoxin family protein	0.014683	0.26189	0.087046	0.00075744	0.007379	0.0040118	0.3036	-0.16197	-0.13636	-0.39645	-0.9704	-0.8854	-0.59557	-0.47396
Group 5	Cluster 11	AT1G07795	AT1G07795	unknown protein	0.45144	0.28657	0.71976	0.027279	0.024529	0.033869	0.023818	-0.13448	-0.16122	-0.11002	-0.61575	-0.629	-0.53082	-1.2984
Group 5	Cluster 11	AT1G09176	AT1G09176	unknown protein	0.85889	0.89121	0.46651	0.025185	0.017075	0.026445	0.028513	-0.065927	0.045534	-0.18127	-0.7332	-0.84234	-0.68468	-1.6843
Group 5	Cluster 11	AT1G12150	AT1G12150	molecular_function unknown	0.28886	0.99947	0.48745	0.049219	0.0071295	0.026244	0.0056383	-0.10419	-0.0083846	-0.063455	-0.61762	-0.77585	-0.60385	-2.9091
Group 5	Cluster 11	AT1G22480	AT1G22480	plastocyanin-like domain-containing protein	0.43728	0.074648	0.0087571	0.027739	0.007343	0.0039596	0.0021338	-0.11461	-0.14797	-0.27763	-0.6179	-0.62154	-0.85055	-2.672
Group 5	Cluster 11	AT1G25310	MEE8	maternal effect embryo arrest 8 (MEE8)	0.21288	0.018615	0.057614	0.014808	0.022864	0.020354	0.94239	-0.26417	-0.50282	-0.3226	-0.81853	-0.73845	-0.72705	-0.19674
Group 5	Cluster 11	AT1G29230	CIPK18	CBL-INTERACTING PROTEIN KINASE 18 (CIPK18)	0.3718	0.86889	0.94587	0.030547	0.016502	0.011418	0.040048	0.15404	0.039731	-0.044461	-0.55001	-0.75253	-0.65308	-1.4483
Group 5	Cluster 11	AT1G29800	AT1G29800	phosphoinositide binding / zinc ion binding	0.072788	0.15859	0.035086	0.017993	0.012086	0.036052	0.5823	-0.21897	-0.24455	-0.37039	-0.56429	-0.54916	-0.52563	-0.29029
Group 5	Cluster 11	AT1G32410	AT1G32410	vacuolar protein sorting 55 family protein / VPS55 family protein	0.037764	0.64217	0.11469	0.029918	0.048356	0.043992	0.048274	-0.40936	-0.099747	-0.39077	-0.637	-0.54227	-0.53866	-1.0051
Group 5	Cluster 11	AT1G47317	AT1G47317	endomembrane system	0.060707	0.22706	0.048464	0.0034297	0.0087718	0.0038954	7.5944e-05	-0.30935	-0.20204	-0.32245	-0.54297	-0.87801	-0.70706	-2.4946
Group 5	Cluster 11	AT1G52342	AT1G52342	unknown protein	0.8264	0.80591	0.1545	0.0027026	0.0087596	0.0023221	0.0094627	0.048956	-0.064197	-0.36656	-0.87059	-0.70882	-0.81971	0.98366
Group 5	Cluster 11	AT1G52343	AT1G52343	unknown protein	0.79044	0.14053	0.57407	0.0040668	0.0012963	0.017981	0.070168	-0.069745	0.18985	-0.14356	-0.68565	-0.80046	-0.60139	-0.7961
Group 5	Cluster 11	AT1G53620	AT1G53620	unknown protein	0.96784	0.060164	0.11322	0.036944	0.031334	0.00045089	0.0018004	-0.033991	-0.23983	-0.41474	-0.63243	-0.72747	-1.1506	-1.8852
Group 5	Cluster 11	AT1G53625	AT1G53625	unknown protein	0.30551	0.44657	0.15265	0.0058528	0.0089239	0.0045237	0.14562	-0.13942	-0.16319	-0.33741	-0.57126	-0.73764	-0.66549	-0.57818
Group 5	Cluster 11	AT1G53635	AT1G53635	unknown protein	0.017868	0.26242	0.052676	0.006908	0.011793	0.024229	0.012639	-0.44628	-0.21103	-0.52639	-0.85322	-0.8893	-0.89054	-2.0476
Group 5	Cluster 11	AT1G55640	PRA1.G1	PRENYLATED RAB ACCEPTOR 1.G1 (PRA1.G1)	0.715	0.15594	0.84976	0.0026345	0.0050683	0.0052377	0.0036596	0.066551	0.17096	0.07392	-0.82802	-1.1076	-0.77792	-2.0996
Group 5	Cluster 11	AT1G57835	AT1G57835	unknown gene	0.29946	0.97789	0.83187	0.0085326	0.0031268	0.0070491	0.0038823	-0.096633	0.0069222	-0.055294	-0.68259	-0.92214	-0.52782	-1.2485
Group 5	Cluster 11	AT1G58170	AT1G58170	disease resistance-responsive protein-related / dirigent protein-related	0.0040556	0.033053	0.0014522	0.0048954	0.002174	0.012995	0.0035878	-0.33653	-0.32075	-0.48177	-0.56061	-0.56465	-0.58455	-2.1914
Group 5	Cluster 11	AT1G58190	RLP9	Receptor Like Protein 9 (AtRLP9)	0.39135	0.9587	0.2078	0.013123	0.01334	0.025882	0.61117	0.11259	-0.028147	-0.2287	-0.69122	-0.67466	-0.53014	0.24344
Group 5	Cluster 11	AT1G60050	AT1G60050	nodulin-related	0.15047	0.057643	0.50253	0.010422	0.0034205	0.011418	0.00096208	0.26283	0.39011	0.16426	-0.93388	-1.468	-0.83812	-2.9765
Group 5	Cluster 11	AT1G62370	AT1G62370	zinc finger (C3HC4-type RING finger) family protein	0.11639	0.90963	0.11745	0.0061587	0.020953	0.034827	0.010905	-0.16232	-0.02684	-0.30885	-0.80696	-0.56173	-0.51675	-1.702
Group 5	Cluster 11	AT1G64890	AT1G64890	integral membrane transporter family protein	0.038624	0.046686	0.054471	0.002376	0.0075394	0.0028712	0.0582	-0.36316	-0.24862	-0.46279	-0.82233	-1.0006	-0.68241	-0.76762
Group 5	Cluster 11	AT1G67195	MIR414	MICRORNA 414 (MIR414)	0.10279	0.4183	0.64851	0.0059659	0.0076264	0.030676	0.01684	-0.19542	-0.091177	-0.13542	-0.76276	-0.96775	-0.54694	-1.3573
Group 5	Cluster 11	AT1G69990	AT1G69990	leucine-rich repeat transmembrane protein kinase, putative	0.24309	0.92379	0.43794	0.0021418	0.001572	0.0039704	0.0033412	-0.10886	-0.030802	-0.13576	-0.60466	-0.62085	-0.52837	-1.3201
Group 5	Cluster 11	AT1G72890	AT1G72890	disease resistance protein (TIR-NBS class), putative	0.76533	0.067321	0.19932	0.013503	0.030303	0.031525	0.17673	-0.082678	-0.22046	-0.2379	-0.74039	-0.51107	-0.5528	0.35328
Group 5	Cluster 11	AT1G73000	PYL3	molecular_function unknown	0.7435	0.23399	0.5823	0.0030948	0.030169	0.0018986	0.16416	0.043827	-0.092397	-0.1723	-0.74625	-0.70486	-0.68749	-1.1865
Group 5	Cluster 11	AT1G76690	OPR2	OPR2	0.13356	0.069671	0.136	0.024109	0.012113	0.020672	0.099743	-0.38766	-0.26613	-0.34228	-0.57154	-0.68349	-0.57446	-0.62633
Group 5	Cluster 11	AT1G79320	MC6	metacaspase 6 (AtMC6)	0.55615	0.91272	0.67036	0.012854	0.019109	0.018426	0.030203	0.10111	0.029847	-0.13176	-0.68505	-0.68751	-0.61153	-1.4287
Group 5	Cluster 11	AT2G03720	MRH6	morphogenesis of root hair 6 (MRH6)	0.39469	0.958	0.2531	0.025104	0.0064916	0.030437	0.0010077	-0.13318	-0.033595	-0.21035	-0.7627	-0.88053	-0.64562	-2.9799
Group 5	Cluster 11	AT2G14760	AT2G14760	basic helix-loop-helix protein / bHLH protein	0.9311	0.98845	0.9462	0.03239	0.016233	0.049211	0.0047291	0.029503	-0.023405	-0.039052	-0.85285	-0.83558	-0.72476	-2.2541
Group 5	Cluster 11	AT2G14846	AT2G14846	protease inhibitor/seed storage/lipid transfer protein (LTP) family protein	0.014722	0.15094	0.047476	0.0056088	0.0022057	0.01348	0.0044475	-0.36308	-0.19132	-0.34913	-0.63209	-0.91829	-0.6358	-1.5278
Group 5	Cluster 11	AT2G18490	AT2G18490	zinc finger (C2H2 type) family protein	0.019625	0.32738	0.10335	0.0031919	0.01144	0.0056427	0.11648	-0.46479	-0.18142	-0.37224	-1.1118	-0.81488	-0.88644	-1.1806
Group 5	Cluster 11	AT2G19410	AT2G19410	protein kinase family protein	0.13436	0.4152	0.32065	0.0074409	0.0012653	0.023682	0.00083569	-0.27951	0.17686	-0.21669	-1.2647	-1.6487	-0.82811	-3.5049
Group 5	Cluster 11	AT2G25240	AT2G25240	serine-type endopeptidase inhibitor	0.99875	0.41352	0.97994	0.024435	0.0087477	0.042245	0.052763	-0.0045259	0.18263	-0.029798	-0.892	-1.1155	-0.67815	-2.8864
Group 5	Cluster 11	AT2G25680	MOT1	molybdate transporter 1 (MOT1)	0.02534	0.26351	0.010646	0.018593	0.0046805	0.0054654	0.00097159	-0.29695	-0.16851	-0.34992	-0.58671	-0.78212	-0.73332	-2.0728
Group 5	Cluster 11	AT2G26410	Iqd4	IQ-domain 4 (Iqd4)	0.71207	0.99708	0.81603	0.017271	0.015705	0.014108	0.01291	-0.095499	-0.012361	-0.092367	-0.82035	-0.86066	-0.80305	-2.0602
Group 5	Cluster 11	AT2G30395	OFP17	ARABIDOPSIS THALIANA OVATE FAMILY PROTEIN 17 (OFP17)	0.14028	0.45508	0.42326	0.0057584	0.011849	0.0081945	0.001481	-0.3198	-0.096044	-0.23183	-0.93292	-1.1458	-0.753	-2.2639
Group 5	Cluster 11	AT2G34330	AT2G34330	unknown protein	0.13231	0.027319	0.34466	0.011074	0.0030641	0.0043524	0.00013416	0.124	0.30379	0.24461	-0.54801	-0.85113	-0.51394	-2.3901
Group 5	Cluster 11	AT2G34350	AT2G34350	nodulin-related	0.095492	0.28351	0.031879	0.0056902	0.010914	0.046496	0.0061081	-0.28051	-0.22806	-0.48006	-1.1242	-0.78644	-0.64376	-2.3403
Group 5	Cluster 11	AT2G35980	YLS9	YELLOW-LEAF-SPECIFIC GENE 9 (YLS9)	0.19895	0.23532	0.12709	0.010563	0.00038504	0.049461	0.019728	-0.24983	0.25204	-0.37084	-1.109	-2.1791	-0.61187	-2.3164
Group 5	Cluster 11	AT2G35990	AT2G35990	molecular_function unknown	0.54245	0.034841	0.94146	0.0017883	8.1804e-05	0.006734	8.8261e-05	-0.13022	0.28165	-0.056033	-1.1454	-2.5531	-0.69088	-3.8942
Group 5	Cluster 11	AT2G36180	AT2G36180	calmodulin-related protein, putative	0.22103	0.14193	0.089089	0.0054288	0.0034741	0.0097838	0.018999	-0.143	-0.16781	-0.34244	-0.75033	-0.85198	-0.66645	-0.97025
Group 5	Cluster 11	AT2G36295	AT2G36295	unknown protein	0.3451	0.81454	0.39725	0.015035	0.021939	0.020927	0.008809	-0.13811	-0.050175	-0.17254	-0.61273	-0.70147	-0.53836	-1.3322
Group 5	Cluster 11	AT2G36830	GAMMA-TIP	GAMMA TONOPLAST INTRINSIC PROTEIN (GAMMA-TIP)	0.33752	0.69129	0.23216	0.020285	0.015142	0.034522	0.020938	-0.23225	0.093547	-0.40857	-0.76568	-0.84703	-0.68186	-1.3208
Group 5	Cluster 11	AT2G38480	AT2G38480	integral membrane protein, putative	0.1154	0.72181	0.18168	0.010602	0.010536	0.019626	0.021008	-0.23125	-0.07408	-0.25998	-0.73874	-0.77956	-0.57371	-1.3992
Group 5	Cluster 11	AT2G38500	AT2G38500	molecular_function unknown	0.5396	0.27195	0.87816	0.013126	0.013801	0.015386	0.0046228	0.11976	0.12131	0.061662	-0.66693	-0.75483	-0.56819	-1.6478
Group 5	Cluster 11	AT2G38790	AT2G38790	unknown protein	0.99567	0.97726	0.44475	0.0053953	0.010149	0.015188	0.44908	-0.00027425	-0.024285	-0.18957	-1.0551	-0.98525	-0.74859	-0.51189
Group 5	Cluster 11	AT2G43390	AT2G43390	unknown protein	0.25294	0.72461	0.31023	0.016344	0.024937	0.02587	0.010814	-0.15637	-0.091748	-0.22472	-0.60338	-0.62954	-0.53645	-1.4069
Group 5	Cluster 11	AT3G04903	AT3G04903	endomembrane system	0.99842	0.15132	0.28274	0.045048	0.018469	0.021149	0.13984	-0.011065	-0.22885	-0.16441	-0.57393	-0.63805	-0.59368	-0.63353
Group 5	Cluster 11	AT3G06370	NHX4	SODIUM HYDROGEN EXCHANGER 4 (NHX4)	0.14795	0.28213	0.048348	0.018413	0.019734	0.019329	0.025393	-0.1668	-0.19597	-0.41496	-0.52462	-0.52195	-0.51957	-1.4963
Group 5	Cluster 11	AT3G07070	AT3G07070	protein kinase family protein	0.088632	0.60141	0.33744	0.004902	0.0052874	0.0086356	0.0045267	-0.26018	-0.14266	-0.25738	-0.74702	-0.96542	-0.59558	-1.7109
Group 5	Cluster 11	AT3G07490	AGD11	ARF-GAP domain 11 (AGD11)	0.9838	0.336	0.97991	0.0032816	0.010711	0.015033	3.6621e-05	-0.024164	0.11522	0.016868	-0.76668	-1.1104	-0.7212	-2.7929
Group 5	Cluster 11	AT3G10986	AT3G10986	unknown protein	0.6718	0.89396	0.99977	0.012344	0.024188	0.034613	0.33813	-0.095754	0.041117	-0.0094388	-0.81392	-0.70964	-0.61369	-0.4727
Group 5	Cluster 11	AT3G13720	PRA8	PRA8	0.21123	0.79571	0.15474	0.0066771	0.01723	0.029714	0.91956	-0.16179	-0.055405	-0.26165	-0.78591	-0.62025	-0.6196	-0.19252
Group 5	Cluster 11	AT3G15700	AT3G15700	disease resistance protein, putative	0.94733	0.79404	0.89555	0.025356	0.020789	0.036585	0.016893	-0.03733	0.05963	0.046546	-0.70879	-0.69421	-0.53766	-1.9984
Group 5	Cluster 11	AT3G16210	AT3G16210	F-box family protein	0.20228	0.71025	0.11479	0.020072	0.013177	0.020256	0.73804	-0.15074	-0.10885	-0.32748	-0.60657	-0.55689	-0.59051	0.21044
Group 5	Cluster 11	AT3G17600	IAA31	INDOLE-3-ACETIC ACID INDUCIBLE 31 (IAA31)	0.4898	0.11517	0.83786	0.0087073	0.013278	0.018142	0.00070934	0.14882	0.19609	0.076388	-0.67131	-0.91611	-0.59023	-2.2711
Group 5	Cluster 11	AT3G20557	AT3G20557	unknown protein	0.53737	0.71467	0.65239	0.014621	0.0020082	0.017875	0.0020253	-0.14411	0.095553	-0.13494	-1.0049	-1.4894	-0.83979	-2.6616
Group 5	Cluster 11	AT3G25597	AT3G25597	unknown protein	0.17299	0.52474	0.1196	0.026006	0.028918	0.035241	0.091355	-0.31205	-0.15868	-0.42239	-0.85634	-0.80658	-0.73591	-1.0016
Group 5	Cluster 11	AT3G26520	TIP2	TONOPLAST INTRINSIC PROTEIN 2 (TIP2)	0.51515	0.82429	0.20738	0.015608	0.030945	0.022521	0.015345	-0.15381	-0.059832	-0.31684	-0.74424	-0.62827	-0.63146	-1.3257
Group 5	Cluster 11	AT3G28570	AT3G28570	AAA-type ATPase family protein	0.56666	0.019494	0.0056042	0.0099849	0.0013905	0.0089633	0.50161	0.069708	0.39129	-0.44296	-0.81874	-1.0266	-0.80755	-0.49076
Group 5	Cluster 11	AT3G28917	MIF2	MINI ZINC FINGER 2 (MIF2)	0.0458	0.041185	0.090285	0.043041	0.035116	0.020089	0.00054007	-0.28072	-0.2728	-0.34734	-0.61824	-0.52541	-0.6614	-2.3337
Group 5	Cluster 11	AT3G29252	AT3G29252	pseudogene of short-chain dehydrogenase/reductase (SDR) family	0.30422	0.99009	0.91584	0.0050366	0.020359	0.029977	0.0012064	-0.22508	0.0054896	-0.050534	-1.1043	-0.83178	-0.59987	-2.9729
Group 5	Cluster 11	AT3G47180	AT3G47180	zinc finger (C3HC4-type RING finger) family protein	0.07105	0.11651	0.097483	0.029858	0.020421	0.040024	0.043517	-0.38401	-0.33951	-0.32291	-0.71501	-0.79906	-0.61763	-1.1324
Group 5	Cluster 11	AT3G48940	AT3G48940	remorin family protein	0.99796	0.92848	0.98454	0.014038	0.016031	0.029388	0.00058025	-0.0028618	-0.047652	0.011387	-0.82778	-0.75163	-0.67077	-3.2763
Group 5	Cluster 11	AT3G51350	AT3G51350	aspartyl protease family protein	0.015025	0.9021	0.84875	0.0014009	0.00374	0.00041323	8.7424e-05	-0.44733	-0.021725	-0.083478	-0.94894	-0.95509	-0.58654	-3.2386
Group 5	Cluster 11	AT3G53150	UGT73D1	UDP-glucosyl transferase 73D1 (UGT73D1)	0.51587	0.73418	0.15119	0.034251	0.0073101	0.011962	0.81228	-0.16129	-0.088681	-0.38292	-0.67518	-1.0767	-0.86732	0.16668
Group 5	Cluster 11	AT3G56380	RR17	ARABIDOPSIS RESPONSE REGULATOR 17 (ARR17)	0.11071	0.50597	0.043783	0.0092497	0.001148	0.020267	0.012368	-0.28641	0.081267	-0.4904	-0.68144	-1.1709	-0.60695	-1.1218
Group 5	Cluster 11	AT3G61430	PIP1A	PLASMA MEMBRANE INTRINSIC PROTEIN 1A (PIP1A)	0.50953	0.24641	0.10445	0.0085034	0.010745	0.023098	0.77793	-0.14016	-0.15571	-0.36948	-0.74304	-0.65818	-0.65784	-0.20357
Group 5	Cluster 11	AT4G00680	ADF8	ACTIN DEPOLYMERIZING FACTOR 8 (ADF8)	0.92066	0.33973	0.9964	0.012521	0.0099762	0.018744	0.0037661	0.02352	0.16566	0.0025783	-0.71819	-0.80412	-0.58261	-2.4888
Group 5	Cluster 11	AT4G01110	AT4G01110	molecular_function unknown	0.89742	0.91279	0.55477	0.045541	0.024684	0.030701	0.0019234	-0.061558	-0.055195	-0.16015	-0.67139	-0.7969	-0.71899	-3.0249
Group 5	Cluster 11	AT4G02270	RHS13	pollen Ole e 1 allergen and extensin family protein	0.9671	0.38325	0.99999	0.036965	0.0098841	0.047014	0.021665	-0.032102	0.19269	-0.0064519	-0.74164	-0.91893	-0.55464	-2.0158
Group 5	Cluster 11	AT4G04900	RIC10	ROP-INTERACTIVE CRIB MOTIF-CONTAINING PROTEIN 10 (RIC10)	0.9698	0.80263	0.53537	0.044526	0.0072009	0.032314	0.0024511	-0.027692	0.072314	-0.12828	-0.66595	-0.90903	-0.68611	-2.3014
Group 5	Cluster 11	AT4G12570	UPL5	UBIQUITIN PROTEIN LIGASE 5 (UPL5)	0.074878	0.06525	0.060616	0.040267	0.03357	0.033074	0.72513	-0.39916	-0.40223	-0.40053	-0.71905	-0.73227	-0.72327	-0.30276
Group 5	Cluster 11	AT4G14440	HCD1	3-HYDROXYACYL-COA DEHYDRATASE 1 (HCD1)	0.55186	0.75504	0.22237	0.024942	0.038705	0.037178	0.074275	-0.15978	-0.08562	-0.2874	-0.7226	-0.61585	-0.60326	-0.89872
Group 5	Cluster 11	AT4G18940	AT4G18940	cyclic phosphodiesterase, putative	0.31171	0.95168	0.535	0.013129	0.0069658	0.033314	0.069238	-0.19734	-0.032838	-0.18057	-0.82776	-1.0886	-0.6623	0.91406
Group 5	Cluster 11	AT4G22640	AT4G22640	molecular_function unknown	0.26954	0.64386	0.19636	0.021599	0.01869	0.0085276	0.013712	-0.21624	-0.12856	-0.32801	-0.84173	-0.81924	-0.98927	-2.2031
Group 5	Cluster 11	AT4G25190	AT4G25190	unknown protein	0.29506	0.99464	0.18802	0.015577	0.0049707	0.0097595	0.023034	-0.17829	0.0022571	-0.28231	-0.81344	-1.0505	-0.76	-1.7339
Group 5	Cluster 11	AT4G25220	RHS15	transporter, putative	0.76871	0.11327	0.81797	0.0070124	0.0031854	0.036193	0.011371	0.076233	0.26998	0.090956	-0.80888	-1.107	-0.52932	-2.19
Group 5	Cluster 11	AT4G28460	AT4G28460	unknown protein	0.23592	0.13905	0.053524	0.015002	0.0090041	0.0063364	0.49383	-0.165	-0.30619	-0.39103	-0.69174	-0.71767	-0.77135	-0.65536
Group 5	Cluster 11	AT4G28850	XTH26	xyloglucan:xyloglucosyl transferase, putative / xyloglucan endotransglycosylase, putative / endo-xyloglucan transferase, putative	0.99883	0.31837	0.48219	0.032104	0.013614	0.036287	0.00090998	-0.011477	0.25756	0.20638	-0.94224	-1.1367	-0.85152	-3.989
Group 5	Cluster 11	AT4G30670	AT4G30670	unknown protein	0.32939	0.66102	0.43215	0.016968	0.028826	0.016298	0.0024286	-0.18506	-0.056353	-0.23768	-0.66393	-0.65832	-0.6034	-1.5727
Group 5	Cluster 11	AT4G33610	AT4G33610	glycine-rich protein	0.47764	0.88048	0.23603	0.031316	0.020247	0.0097945	0.091538	-0.11817	-0.039162	-0.30739	-1.4797	-0.62096	-0.65589	-0.97714
Group 5	Cluster 11	AT4G33880	RSL2	basic helix-loop-helix (bHLH) family protein	0.11234	0.080755	0.7353	0.011096	0.0021542	0.016605	0.0015189	0.14408	0.13497	0.092762	-0.74458	-0.94461	-0.61964	-2.2935
Group 5	Cluster 11	AT4G35783	RTFL6	ROTUNDIFOLIA LIKE 6 (RTFL6)	0.99939	0.2192	0.14279	0.032586	0.037005	0.040799	0.42755	-0.012589	-0.22018	-0.34099	-0.66385	-0.76714	-0.61031	-0.66121
Group 5	Cluster 11	AT4G37240	AT4G37240	unknown protein	0.0059343	0.11836	0.13113	0.0053783	0.0087864	0.0033621	0.014451	-0.48284	-0.25511	-0.30189	-0.68975	-0.61259	-0.7533	-0.82684
Group 5	Cluster 11	AT4G39360	AT4G39360	unknown protein	0.67148	0.076504	0.057457	0.027459	0.0095022	0.0094411	0.085924	-0.092523	-0.23438	-0.43319	-0.54512	-0.88278	-0.81246	-0.82048
Group 5	Cluster 11	AT4G40010	SNRK2.7	SNF1-RELATED PROTEIN KINASE 2.7 (SNRK2.7)	0.53888	0.33135	0.26603	0.016818	0.032597	0.012999	0.13042	0.064482	-0.12081	-0.22142	-0.61718	-0.86134	-0.72094	0.4482
Group 5	Cluster 11	AT5G05840	AT5G05840	unknown protein	0.64911	0.38514	0.97685	0.0097221	0.0026594	0.016598	0.0027583	0.07652	0.11513	-0.03249	-0.74235	-1.0622	-0.52379	-2.6161
Group 5	Cluster 11	AT5G09730	BXL3	BETA-XYLOSIDASE 3 (BXL3)	0.13769	0.30092	0.35261	0.017682	0.016285	0.039748	0.062262	-0.25848	-0.16494	-0.14365	-0.72928	-0.74471	-0.51347	-0.86748
Group 5	Cluster 11	AT5G15740	AT5G15740	unknown protein	0.11018	0.19283	0.19159	0.040521	0.037601	0.032836	0.68934	-0.28794	-0.21666	-0.27055	-0.54683	-0.58963	-0.56948	-0.30911
Group 5	Cluster 11	AT5G23160	AT5G23160	unknown protein	0.99819	0.63104	0.70997	0.02981	0.01405	0.04612	0.0084688	-0.0033419	0.11082	-0.12494	-0.69272	-0.93656	-0.55014	-1.9947
Group 5	Cluster 11	AT5G24313	AT5G24313	unknown protein	0.77133	0.99909	0.71766	0.0064903	0.013355	0.047977	0.0030432	-0.1068	-0.0018399	-0.14591	-0.91503	-1.0669	-0.7151	-1.6985
Group 5	Cluster 11	AT5G24880	AT5G24880	biological_process unknown	0.068523	0.50244	0.22964	0.016953	0.0055409	0.0046223	0.00036646	-0.1884	-0.1208	-0.2301	-0.67597	-0.71299	-0.63596	-2.2008
Group 5	Cluster 11	AT5G27260	AT5G27260	unknown protein	0.89779	0.077614	0.0099694	0.020557	0.01167	0.023426	0.0063458	-0.042149	-0.23306	-0.43874	-0.52993	-0.7051	-0.63613	-1.3927
Group 5	Cluster 11	AT5G36270	AT5G36270	similar to DHAR2, glutathione dehydrogenase (ascorbate) [Arabidopsis thaliana] (TAIR:AT1G75270.1)	0.58455	0.36225	0.88506	0.0068788	0.011307	0.0079474	0.0054932	0.11008	0.13206	0.060861	-0.88259	-1.0363	-0.83039	-2.7699
Group 5	Cluster 11	AT5G40860	AT5G40860	unknown protein	0.091759	0.79091	0.70327	0.013284	0.0038398	0.015927	0.013163	-0.21494	0.061211	-0.10628	-0.78682	-1.0898	-0.56666	-2.0984
Group 5	Cluster 11	AT5G43440	AT5G43440	2-oxoglutarate-dependent dioxygenase, putative	0.050729	0.047224	0.031569	0.00078501	0.040325	0.0082115	0.70522	-0.29665	-0.2955	-0.41465	-0.87435	-0.53096	-0.66753	-0.33362
Group 5	Cluster 11	AT5G44550	AT5G44550	integral membrane family protein	0.15355	0.81082	0.33641	0.0035845	0.0059377	0.0073753	0.0025476	-0.10305	-0.023504	-0.25713	-0.6842	-0.587	-0.60037	-2.2891
Group 5	Cluster 11	AT5G46530	AT5G46530	molecular_function unknown	0.17076	0.001947	0.17519	0.033688	0.019361	0.028725	0.016616	-0.27076	-0.32021	-0.23127	-0.58989	-0.7265	-0.56694	-1.768
Group 5	Cluster 11	AT5G52790	AT5G52790	CBS domain-containing protein-related	0.22457	0.62906	0.050678	0.017699	0.001817	0.015108	0.00037293	-0.18868	-0.10461	-0.52968	-0.72783	-1.1043	-0.63727	-2.76
Group 5	Cluster 11	AT5G54790	AT5G54790	unknown protein	0.98266	0.10777	0.30102	0.0063023	0.018111	0.014546	0.016095	0.0074996	0.2744	0.26572	-0.77954	-0.73407	-0.57607	-1.8594
Group 5	Cluster 11	AT5G56200	AT5G56200	zinc finger (C2H2 type) family protein	0.25074	0.76716	0.99986	0.019196	0.017525	0.017751	0.021083	-0.15086	-0.076647	-0.004724	-0.64235	-0.62591	-0.60388	-1.2318
Group 5	Cluster 11	AT5G57540	XTH13	xyloglucan:xyloglucosyl transferase, putative / xyloglucan endotransglycosylase, putative / endo-xyloglucan transferase, putative	0.52759	0.99445	0.66744	0.020359	0.0077366	0.029862	0.0098353	-0.13554	-0.020378	-0.1174	-0.84955	-0.97487	-0.64261	-1.7618
Group 5	Cluster 11	AT5G64110	AT5G64110	peroxidase, putative	0.7921	0.46693	0.12117	0.01466	0.0025543	0.020252	0.057493	-0.10454	0.17582	-0.41571	-1.1204	-1.7082	-0.99299	-1.5808
Group 5	Cluster 12	AT1G05020	AT1G05020	epsin N-terminal homology (ENTH) domain-containing protein / clathrin assembly protein-related	0.28822	0.2103	0.92824	0.038548	0.016158	0.05435	0.01664	0.18291	0.24547	0.041298	-0.62423	-1.0697	-0.57551	-1.4449
Group 5	Cluster 12	AT1G05310	AT1G05310	pectinesterase family protein	0.01893	0.041915	0.03589	0.0032224	0.01027	0.27268	0.033046	-0.27382	-0.28176	-0.1836	-0.58411	-0.60213	0.090823	-0.69371
Group 5	Cluster 12	AT1G05510	AT1G05510	molecular_function unknown	0.18469	0.42033	0.68287	0.042995	0.034981	0.97341	0.0022697	0.23222	-0.13882	-0.078593	-0.59313	-0.61408	0.021628	3.5461
Group 5	Cluster 12	AT1G05850	POM1	POM-POM1 (POM1)	0.13731	0.30333	0.33131	0.0067466	0.013783	0.094298	0.0072915	-0.29602	-0.098631	-0.25861	-0.56899	-0.55091	-0.40892	-1.4649
Group 5	Cluster 12	AT1G08165	AT1G08165	unknown protein	0.049285	0.048151	0.41164	0.0018757	0.017222	0.5249	0.22361	-0.44986	-0.40354	0.13977	-0.5829	-0.68076	0.22016	-0.80815
Group 5	Cluster 12	AT1G08310	AT1G08310	esterase/lipase/thioesterase family protein	0.10082	0.80066	0.31335	0.030037	0.0050546	0.22731	0.0074054	-0.31469	-0.068877	-0.11242	-0.65005	-0.91759	-0.22608	-2.2799
Group 5	Cluster 12	AT1G09090	RBOHB	respiratory burst oxidase homolog B (ATRBOHB)	0.26969	0.0064874	0.018345	0.02433	0.0018711	0.041328	0.79703	-0.10103	-0.26075	-0.35587	-0.53841	-0.52903	-0.37833	0.092691
Group 5	Cluster 12	AT1G10460	GLP7	GERMIN-LIKE PROTEIN 7 (GLP7)	0.034986	0.76445	0.57183	0.020278	0.037499	0.93408	0.0015819	-0.35922	-0.064456	-0.085169	-0.61291	-0.52725	-0.05414	-2.1501
Group 5	Cluster 12	AT1G10470	ARR4	RESPONSE REGULATOR 4 (ARR4)	0.41533	0.89176	0.91314	0.039833	0.042505	0.48012	0.0039407	-0.19405	0.045494	-0.047677	-0.73956	-0.66838	-0.22959	-2.5607
Group 5	Cluster 12	AT1G13420	ST4B	SULFOTRANSFERASE 4B (ST4B)	0.10506	0.99514	0.23291	0.0045266	0.00072384	0.8797	0.0026241	-0.27435	0.001138	-0.21402	-0.79896	-1.5449	-0.073847	-4.7422
Group 5	Cluster 12	AT1G13510	AT1G13510	unknown protein	0.096223	0.51785	0.043624	0.032295	0.017782	0.10758	0.13757	-0.24075	-0.13938	-0.33415	-0.55529	-0.64287	-0.32924	-0.88744
Group 5	Cluster 12	AT1G13830	AT1G13830	beta-1,3-glucanase-related	0.021054	0.81206	0.19292	0.001491	0.0036906	0.00089131	0.087056	-0.31551	-0.050015	-0.29465	-0.66959	-0.60778	-0.49129	-1.186
Group 5	Cluster 12	AT1G14185	AT1G14185	glucose-methanol-choline (GMC) oxidoreductase family protein	0.62118	0.090452	0.79549	0.039457	0.032228	0.63615	0.0024772	0.11505	0.34439	0.067907	-0.70854	-0.75727	-0.20691	-2.7507
Group 5	Cluster 12	AT1G14960	AT1G14960	major latex protein-related / MLP-related	0.66144	0.24591	0.68724	0.022918	0.021024	0.21585	0.0011027	0.096124	0.23265	0.088937	-0.9987	-0.77561	-0.32505	-4.0973
Group 5	Cluster 12	AT1G16390	ATOCT3	ARABIDOPSIS THALIANA ORGANIC CATION/CARNITINE TRANSPORTER 3 (ATOCT3)	0.10341	0.11508	0.18193	0.023079	0.015501	0.016645	0.13684	-0.29335	-0.20628	-0.25538	-0.6641	-0.86386	-0.4614	-1.2532
Group 5	Cluster 12	AT1G16700	AT1G16700	NADH-ubiquinone oxidoreductase 23 kDa subunit, mitochondrial, putative	0.042934	0.53684	0.29836	0.018945	0.0056456	0.075699	0.12022	-0.23671	-0.11228	-0.21373	-0.54336	-0.56494	-0.42621	-0.64702
Group 5	Cluster 12	AT1G16960	AT1G16960	unknown protein	0.059852	0.26512	0.49928	0.020227	0.017147	0.30271	0.34445	-0.4269	-0.16656	-0.096383	-0.63212	-0.70887	-0.20839	-0.65565
Group 5	Cluster 12	AT1G17810	BETA-TIP	BETA-TONOPLAST INTRINSIC PROTEIN (BETA-TIP)	0.99095	0.093753	0.06475	0.014667	0.0092942	0.72714	0.0098574	0.003895	-0.37136	-0.34865	-0.84146	-0.95254	-0.1505	2.7758
Group 5	Cluster 12	AT1G18940	AT1G18940	nodulin family protein	0.83244	0.98256	0.66413	0.019733	0.038515	0.085332	0.050321	-0.071336	0.011046	-0.1207	-0.78715	-0.61231	-0.53511	-1.1955
Group 5	Cluster 12	AT1G22885	AT1G22885	unknown protein	0.00069839	0.0069063	0.0034304	0.0049963	0.0090575	0.012473	0.00052009	-0.44079	-0.42447	-0.41636	-0.5498	-0.6567	-0.3735	-0.81169
Group 5	Cluster 12	AT1G23200	AT1G23200	pectinesterase family protein	0.11746	0.028103	0.16044	0.0034881	0.0090159	0.79317	0.0051718	-0.16591	0.2513	0.21274	-0.88194	-0.60638	-0.10956	-2.605
Group 5	Cluster 12	AT1G24130	AT1G24130	transducin family protein / WD-40 repeat family protein	0.063651	0.05895	0.011516	0.0062338	0.0014541	0.051273	0.10047	-0.28533	-0.24153	-0.47371	-0.51954	-0.75494	-0.31831	-0.61344
Group 5	Cluster 12	AT1G25400	AT1G25400	unknown protein	0.79658	0.93996	0.83953	0.021167	0.033642	0.075507	0.05373	-0.078453	-0.031769	-0.06863	-0.62642	-0.57303	-0.39605	0.79802
Group 5	Cluster 12	AT1G27990	AT1G27990	unknown protein	0.86354	0.09657	0.15475	0.025469	0.014681	0.41544	0.0001927	0.045383	-0.28866	-0.18906	-0.77233	-0.92023	-0.27889	3.9063
Group 5	Cluster 12	AT1G29540	AT1G29540	unknown protein	0.57413	0.08146	0.93091	0.0069002	0.0042439	0.085167	0.012114	-0.079753	0.25889	0.039766	-0.69735	-0.87946	-0.34042	-2.1165
Group 5	Cluster 12	AT1G31720	AT1G31720	unknown protein	0.0045505	0.07653	0.072854	0.0020469	0.0043368	0.020611	0.0070175	-0.36709	-0.23924	-0.24776	-0.62544	-0.79502	-0.30821	-2.1818
Group 5	Cluster 12	AT1G33100	AT1G33100	MATE efflux family protein	0.7495	0.049176	0.036268	0.0069972	0.0014201	0.62658	0.0051121	-0.066733	0.24356	0.23349	-0.64444	-0.78087	-0.085602	-1.4292
Group 5	Cluster 12	AT1G33440	AT1G33440	proton-dependent oligopeptide transport (POT) family protein	0.42756	0.081619	0.99828	0.020323	0.0055912	0.089134	0.0050944	0.12039	0.2794	4.6111e-05	-0.57316	-0.7711	-0.31411	-2.4233
Group 5	Cluster 12	AT1G34490	AT1G34490	membrane bound O-acyl transferase (MBOAT) family protein / wax synthase-related	0.018975	0.087811	0.46506	0.0028609	0.0073285	0.045241	0.0047298	-0.3613	-0.16503	0.13059	-0.73008	-0.60048	-0.29657	-2.178
Group 5	Cluster 12	AT1G34510	AT1G34510	peroxidase, putative	0.80407	0.21509	0.33189	0.0081125	0.015727	0.19107	0.0076255	0.085731	0.26769	0.27393	-1.2253	-1.1142	-0.4322	-2.6573
Group 5	Cluster 12	AT1G34520	AT1G34520	long-chain-alcohol O-fatty-acyltransferase family protein / wax synthase family protein	0.087105	0.22922	0.27996	0.00955	0.007589	0.11656	0.0089424	-0.43211	0.25456	0.24276	-1.243	-1.2889	-0.49126	-2.1053
Group 5	Cluster 12	AT1G34760	GRF11	GENERAL REGULATORY FACTOR 11 (GRF11)	0.72612	0.92728	0.98746	0.041146	0.014659	0.063223	0.19581	-0.10785	0.039516	0.0093076	-0.79545	-0.89923	-0.71801	-1.0156
Group 5	Cluster 12	AT1G47980	AT1G47980	unknown protein	0.0021911	0.73687	0.52833	0.0026243	0.032844	0.93167	0.037412	0.42627	-0.051653	0.16443	-1.0529	-0.8532	-0.10262	2.7795
Group 5	Cluster 12	AT1G50930	AT1G50930	unknown protein	0.76726	0.60081	0.89282	0.035146	0.023338	0.19912	0.010254	-0.1023	0.12984	-0.068124	-0.78427	-0.95248	-0.39802	-2.0211
Group 5	Cluster 12	AT1G53680	GSTU28	GLUTATHIONE S-TRANSFERASE TAU 28 (ATGSTU28)	0.55695	0.13889	0.26781	0.036053	0.029438	0.052778	0.0086227	-0.12312	-0.25481	-0.16421	-0.59938	-0.60636	-0.52829	-2.0188
Group 5	Cluster 12	AT1G54940	PGSIP4	PLANT GLYCOGENIN-LIKE STARCH INITIATION PROTEIN 4 (PGSIP4)	0.63034	0.35213	0.35658	0.029084	0.037694	0.056808	0.014983	0.094649	0.145	0.18344	-0.57303	-0.54517	-0.43864	-2.1198
Group 5	Cluster 12	AT1G55240	AT1G55240	unknown protein	0.015395	0.77417	0.91905	0.0033468	0.0022561	0.12943	0.023112	-0.3812	0.044707	0.01637	-0.79108	-1.0824	-0.18384	-1.6331
Group 5	Cluster 12	AT1G55290	AT1G55290	oxidoreductase, 2OG-Fe(II) oxygenase family protein	0.40413	0.56929	0.79882	0.014006	0.0073464	0.0092065	0.0029208	0.10127	0.063936	-0.084026	-0.67768	-0.86898	-0.47752	-2.1352
Group 5	Cluster 12	AT1G56555	AT1G56555	unknown protein	0.086848	0.11338	0.49822	0.021419	0.011722	0.16959	0.026293	-0.28061	-0.26031	-0.13007	-0.63812	-0.66971	-0.30777	-1.559
Group 5	Cluster 12	AT1G58370	RXF12	RXF12	0.02024	0.023944	0.071201	0.041252	0.017776	0.28555	0.038727	-0.4973	-0.39448	-0.39254	-0.57795	-0.69354	-0.22675	-0.89557
Group 5	Cluster 12	AT1G61255	AT1G61255	molecular_function unknown	0.24199	0.99888	0.81399	0.043435	0.045397	0.20297	0.88835	-0.20544	-0.0076425	-0.088088	-0.56707	-0.54237	-0.30221	-0.18508
Group 5	Cluster 12	AT1G61275	U12	gi|22293600|emb|AJ505704.1|ATH505704 Arabidopsis thaliana U12 snRNA, partial	0.089485	0.073086	0.067643	0.016464	0.011793	0.06365	0.29299	-0.23695	-0.36513	-0.34404	-0.62158	-0.64186	-0.38301	0.30495
Group 5	Cluster 12	AT1G68600	AT1G68600	unknown protein	0.22082	0.13493	0.11414	0.031972	0.039116	0.37238	0.52359	-0.25135	-0.26379	-0.28691	-0.59282	-0.53208	-0.21798	0.38779
Group 5	Cluster 12	AT1G70850	MLP34	MLP-LIKE PROTEIN 34 (MLP34)	0.25914	0.83369	0.10129	0.022443	0.0066527	0.19969	0.001885	-0.23741	-0.066499	-0.33845	-0.94376	-1.0565	-0.39688	-2.6937
Group 5	Cluster 12	AT1G72140	AT1G72140	proton-dependent oligopeptide transport (POT) family protein	0.53707	0.32256	0.40307	0.022415	0.0024852	0.96805	0.0037471	-0.12277	0.16351	0.13118	-0.78034	-1.205	-0.036623	-2.5982
Group 5	Cluster 12	AT1G72220	AT1G72220	zinc finger (C3HC4-type RING finger) family protein	0.30225	0.32206	0.020186	0.029685	0.017294	0.055617	0.027703	-0.17664	-0.17247	-0.36985	-0.6036	-0.5392	-0.53871	-1.4319
Group 5	Cluster 12	AT1G73190	TIP3;1	TIP3	0.013572	0.99935	0.070345	0.016899	0.0068049	0.57	0.0026704	0.44111	-0.012252	0.30092	-0.94002	-1.2368	0.19261	3.925
Group 5	Cluster 12	AT1G74830	AT1G74830	unknown protein	0.68185	0.18477	0.4401	0.032635	0.0093809	0.083488	0.015128	0.082888	0.22687	0.15701	-0.68686	-0.89355	-0.47716	-1.8531
Group 5	Cluster 12	AT1G75160	AT1G75160	unknown protein	0.23502	0.022023	0.55718	0.019033	0.0061283	0.0834	0.011676	0.15134	0.3791	0.14304	-0.60293	-0.94083	-0.376	-1.8963
Group 5	Cluster 12	AT1G75220	AT1G75220	integral membrane protein, putative	0.10511	0.11772	0.24056	0.031532	0.031911	0.051556	0.88165	-0.30263	-0.2651	-0.20363	-0.63089	-0.70571	-0.52249	-0.15563
Group 5	Cluster 12	AT1G79330	MC5	ARABIDOPSIS THALIANA METACASPASE 5 (ATMC5)	0.98012	0.32587	0.74337	0.049337	0.033237	0.11767	0.14561	0.0079921	0.14405	0.064878	-0.57535	-0.51496	-0.40602	-1.0859
Group 5	Cluster 12	AT1G79910	AT1G79910	unknown protein	0.085844	0.23577	0.99262	0.018165	0.0079859	0.020884	0.0058098	-0.22006	0.10915	-0.013285	-0.57607	-0.66434	-0.33966	-1.292
Group 5	Cluster 12	AT2G01540	AT2G01540	C2 domain-containing protein	0.33052	0.065087	0.26105	0.01078	0.012972	0.0036753	0.028289	-0.14298	-0.22614	-0.23544	-0.51862	-0.5466	-0.48524	-0.57899
Group 5	Cluster 12	AT2G07693	AT2G07693	copia-like retrotransposon family, has a 6.2e-16 P-value blast match to GB:CAA37924 orf 2 (Ty1_Copia-element) (Arabidopsis thaliana)	0.050674	0.054778	0.31113	0.006743	0.015644	0.03536	0.008762	-0.20546	-0.18995	-0.24763	-0.65976	-0.52759	-0.38044	1.1919
Group 5	Cluster 12	AT2G07709	AT2G07709	pseudogene, similar to NADH dehydrogenase, blastp match of 93% identity and 1.1e-175 P-value to GP|485862|emb|CAA52952.1||X75036 NADH dehydrogenase {Triticum aestivum}	0.042219	0.057246	0.18283	0.041267	0.037678	0.30323	0.15251	-0.44272	-0.40837	-0.3333	-0.62233	-0.6245	-0.31412	0.65451
Group 5	Cluster 12	AT2G16005	AT2G16005	MD-2-related lipid recognition domain-containing protein / ML domain-containing protein	0.71088	0.027809	0.089582	0.00079798	0.021848	0.40281	0.0053578	-0.098164	-0.31791	0.38954	-1.6308	-0.98933	0.23621	-5.9237
Group 5	Cluster 12	AT2G17500	AT2G17500	auxin efflux carrier family protein	0.75954	0.46943	0.18403	0.027227	0.0051735	0.17829	0.13566	-0.063786	0.097254	-0.16235	-0.6455	-0.82594	-0.29802	-0.92259
Group 5	Cluster 12	AT2G18210	AT2G18210	unknown protein	0.17969	0.30486	0.094952	0.014627	0.018753	0.057165	0.00065045	-0.18625	-0.17468	-0.28448	-0.62189	-0.66925	-0.33494	-2.4602
Group 5	Cluster 12	AT2G20080	AT2G20080	unknown protein	0.25385	0.55215	0.15527	0.0081209	0.012532	0.087186	0.00028351	-0.20067	-0.12791	-0.22565	-1.1368	-0.7664	-0.4346	-4.097
Group 5	Cluster 12	AT2G20610	SUR1	SUPERROOT 1 (SUR1)	0.13267	0.13953	0.065251	0.01588	0.023323	0.20818	0.0078348	-0.29643	-0.18943	-0.39949	-0.59717	-0.52209	-0.20593	-1.4603
Group 5	Cluster 12	AT2G22770	NAI1	NAI1	0.12346	0.91162	0.6312	0.035699	0.023852	0.21966	0.022756	-0.27176	-0.041736	-0.09019	-0.56874	-0.68316	-0.38724	-1.1908
Group 5	Cluster 12	AT2G22790	AT2G22790	unknown protein	0.99726	0.49803	0.12033	0.037951	0.038642	0.079169	0.27103	-0.013842	-0.1316	-0.25293	-0.63351	-0.59059	-0.44607	-0.60893
Group 5	Cluster 12	AT2G24570	WRKY17	WRKY17	0.26353	0.80707	0.28183	0.016542	0.01555	0.059657	0.32204	-0.13395	0.035482	-0.18322	-0.57034	-0.60195	-0.37997	-0.66652
Group 5	Cluster 12	AT2G25890	AT2G25890	glycine-rich protein / oleosin	0.96748	0.16873	0.090935	0.0074733	0.021164	0.40841	0.00039894	0.018224	-0.28284	-0.31886	-1.2551	-1.1393	-0.39508	4.8069
Group 5	Cluster 12	AT2G26290	ARSK1	root-specific kinase 1 (ARSK1)	0.062092	0.81141	0.13298	0.017251	0.027619	0.052955	0.0084237	-0.26956	-0.055059	-0.18773	-0.5847	-0.65517	-0.41753	-1.8765
Group 5	Cluster 12	AT2G27370	AT2G27370	integral membrane family protein	0.13393	0.74632	0.32189	0.024267	0.029293	0.029576	0.0048872	-0.21992	-0.062028	-0.19962	-0.59131	-0.56191	-0.49916	-1.716
Group 5	Cluster 12	AT2G28490	AT2G28490	cupin family protein	0.29625	0.45465	0.24681	0.04297	0.020393	0.26877	0.00050565	0.15463	-0.16955	0.15644	-1.1086	-1.2128	0.39927	5.1073
Group 5	Cluster 12	AT2G28870	AT2G28870	unknown protein	0.048503	0.18415	0.19828	0.014091	0.010864	0.23904	0.034472	-0.36608	-0.1459	-0.18212	-0.55371	-0.62524	-0.30668	-1.1813
Group 5	Cluster 12	AT2G29410	MTPB1	METAL TOLERANCE PROTEIN B1 (MTPB1)	0.30611	0.61032	0.43691	0.040715	0.018326	0.075931	0.015587	-0.18122	-0.095107	-0.19676	-0.51492	-0.75552	-0.4711	-1.64
Group 5	Cluster 12	AT2G31550	AT2G31550	GDSL-motif lipase/hydrolase family protein	0.042189	0.18765	0.035676	0.022625	0.021678	0.078055	0.068161	-0.4491	-0.24121	-0.40399	-0.72412	-0.75862	-0.47259	-0.98004
Group 5	Cluster 12	AT2G34610	AT2G34610	unknown protein	0.0037061	0.035716	0.22643	0.0012203	0.011003	0.008078	0.022914	-0.47335	-0.26532	-0.15421	-0.96769	-0.69258	-0.46991	-1.9636
Group 5	Cluster 12	AT2G35150	EXL1	EXORDIUM LIKE 1 (EXL1)	0.020496	0.014942	0.0069188	0.034728	0.01532	0.1572	0.003966	-0.36513	-0.24615	-0.43984	-0.51333	-0.62798	-0.25251	-1.9642
Group 5	Cluster 12	AT2G36590	ProT3	PROLINE TRANSPORTER 3 (ProT3)	0.023835	0.52918	0.98903	0.018374	0.0056165	0.066305	0.99645	-0.37754	0.10812	0.0058241	-0.64981	-0.74029	-0.42578	-0.080436
Group 5	Cluster 12	AT2G37090	IRX9	IRREGULAR XYLEM 9 (IRX9)	0.107	0.3041	0.23101	0.021902	0.017171	0.40999	0.020932	-0.23971	-0.16553	-0.15039	-0.55029	-0.60501	-0.15361	-1.2403
Group 5	Cluster 12	AT2G37925	COPT4	COPT4	0.35537	0.65878	0.64938	0.049198	0.024895	0.36696	0.0063944	-0.20405	-0.090262	-0.12555	-0.59428	-0.75238	-0.27785	-2.6269
Group 5	Cluster 12	AT2G38000	AT2G38000	chaperone protein dnaJ-related	0.062956	0.005968	0.082441	0.02339	0.033457	0.036232	0.92331	-0.32655	-0.33036	-0.41137	-0.5962	-0.64823	-0.4758	-0.049965
Group 5	Cluster 12	AT2G38050	DET2	DE-ETIOLATED 2 (DET2)	0.096502	0.42875	0.040161	0.017196	0.042203	0.40869	0.42822	-0.2832	-0.17413	-0.35244	-0.72059	-0.6189	-0.23536	-0.55962
Group 5	Cluster 12	AT2G38390	AT2G38390	peroxidase, putative	0.19721	0.83901	0.26303	0.019021	0.010917	0.97503	0.0006081	-0.22035	0.053765	0.16078	-0.71004	-0.83566	-0.037817	-3.405
Group 5	Cluster 12	AT2G38750	ANNAT4	ANNEXIN ARABIDOPSIS 4 (ANNAT4)	0.52577	0.38682	0.42324	0.0023996	0.0061047	0.98747	0.0021071	-0.15535	-0.12421	0.15177	-1.0599	-0.9013	-0.02318	-3.1584
Group 5	Cluster 12	AT2G38760	ANNAT3	ANNEXIN ARABIDOPSIS 3 (ANNAT3)	0.018745	0.90508	0.088385	0.0032338	0.0015329	0.89076	0.00027394	-0.31925	-0.041359	-0.16821	-0.99276	-0.99447	-0.050883	-3.211
Group 5	Cluster 12	AT2G39050	AT2G39050	hydroxyproline-rich glycoprotein family protein	0.38759	0.16531	0.19448	0.012712	0.011873	0.041441	0.018854	-0.14031	-0.21103	-0.2342	-0.67501	-0.86132	-0.44139	-1.3367
Group 5	Cluster 12	AT2G39700	EXPA4	ARABIDOPSIS THALIANA EXPANSIN A4 (ATEXPA4)	0.024196	0.10556	0.34406	0.011433	0.011957	0.032995	0.00026234	-0.35968	0.1712	-0.2814	-0.62228	-0.61556	-0.31262	-1.9555
Group 5	Cluster 12	AT2G41312	AT2G41312	other RNA	0.014548	0.54787	0.02155	0.013931	0.0047826	0.13838	0.039863	-0.39133	-0.095086	-0.36314	-0.716	-0.7463	-0.28129	-1.1007
Group 5	Cluster 12	AT2G41610	AT2G41610	unknown protein	0.016561	0.12424	0.054464	0.0060259	0.016104	0.054723	0.0021864	-0.34594	-0.29195	-0.30057	-0.56404	-0.63453	-0.25642	-1.5132
Group 5	Cluster 12	AT2G42610	LSH10	LIGHT SENSITIVE HYPOCOTYLS 10 (LSH10)	0.027118	0.13868	0.0098764	0.0038786	0.030669	0.85645	0.57999	-0.39567	0.14662	0.36269	-0.83737	-0.7029	-0.074376	0.33236
Group 5	Cluster 12	AT2G46500	PI4K GAMMA 4	phosphatidylinositol 3- and 4-kinase family protein / ubiquitin family protein	0.069264	0.78305	0.11076	0.023443	0.0049694	0.03077	0.822	-0.26584	-0.078325	-0.32761	-0.56169	-0.60148	-0.46489	0.15132
Group 5	Cluster 12	AT3G01670	AT3G01670	unknown protein	0.025416	0.17575	0.18998	0.040003	0.0047465	0.26773	0.0037491	-0.48548	-0.20675	-0.19726	-0.51854	-0.97287	-0.25577	-3.306
Group 5	Cluster 12	AT3G01730	AT3G01730	unknown protein	0.46647	0.0059857	0.3916	0.024664	0.014422	0.097872	0.0031671	0.15668	0.24011	0.26244	-0.51997	-0.83475	-0.5081	-1.8185
Group 5	Cluster 12	AT3G06145	AT3G06145	unknown protein	0.022271	0.27955	0.2264	0.0040157	0.015414	0.14028	0.32365	-0.26857	-0.089337	-0.2125	-0.51642	-0.56757	-0.34308	-0.91538
Group 5	Cluster 12	AT3G06210	AT3G06210	binding	0.070931	0.022918	0.51227	0.0054226	0.024198	0.0088321	0.054036	0.11105	0.17055	0.11417	-0.56597	-0.56149	-0.24359	-0.88498
Group 5	Cluster 12	AT3G07350	AT3G07350	unknown protein	0.95473	0.21228	0.04929	0.022036	0.011121	0.47984	0.14909	-0.03928	-0.18826	-0.39791	-0.52794	-0.74202	-0.24448	0.47335
Group 5	Cluster 12	AT3G09925	AT3G09925	pollen Ole e 1 allergen and extensin family protein	0.997	0.34145	0.77219	0.036379	0.010517	0.046879	0.037934	-0.0014724	0.14671	0.071154	-0.67456	-0.77717	-0.50516	-1.381
Group 5	Cluster 12	AT3G10600	CAT7	CATIONIC AMINO ACID TRANSPORTER 7 (CAT7)	0.0092047	0.76299	0.050829	0.0016361	0.014896	0.090651	0.09825	-0.31288	-0.051503	-0.19644	-0.56384	-0.80884	-0.33738	-1.0237
Group 5	Cluster 12	AT3G10710	RHS12	pectinesterase family protein	0.1233	0.055845	0.2211	0.046618	0.032009	0.15425	0.023536	0.26199	0.41006	0.25497	-0.62988	-0.61217	-0.34119	-1.7405
Group 5	Cluster 12	AT3G11620	AT3G11620	unknown protein	0.28119	0.12501	0.64217	0.0004312	0.00085081	0.43481	5.151e-05	-0.10563	-0.095389	-0.045452	-0.77553	-0.8597	0.074351	-2.3536
Group 5	Cluster 12	AT3G12820	MYB10	myb domain protein 10 (AtMYB10)	0.60442	0.082801	0.08379	0.024463	0.041712	0.62884	0.10874	-0.10256	0.29224	0.22839	-0.66298	-0.51223	-0.16828	-1.4418
Group 5	Cluster 12	AT3G13660	AT3G13660	disease resistance response	0.99966	0.55829	0.32038	0.044099	0.037852	0.060021	0.44056	-0.0058976	-0.13054	-0.19598	-0.60987	-0.57991	-0.48402	-0.49279
Group 5	Cluster 12	AT3G15280	AT3G15280	unknown protein	0.52328	0.2591	0.50015	0.0011461	0.0031662	0.65128	3.5779e-05	0.10859	-0.13189	-0.19332	-0.80912	-0.88683	-0.192	4.4009
Group 5	Cluster 12	AT3G16070	AT3G16070	unknown protein	0.0022429	0.92147	0.039194	0.0071009	0.00076387	0.78533	0.0019979	-0.50493	-0.04303	-0.28128	-0.5819	-0.8054	-0.081356	-3.4239
Group 5	Cluster 12	AT3G16240	DELTA-TIP	DELTA-TIP	0.27005	0.011302	0.92695	0.0077663	4.7074e-05	0.02331	0.027111	-0.16962	0.11799	-0.052719	-0.82518	-0.82871	-0.22913	-1.5993
Group 5	Cluster 12	AT3G16450	AT3G16450	jacalin lectin family protein	0.29216	0.96183	0.76437	0.020551	0.023954	0.39768	0.45141	-0.21577	0.01434	-0.069818	-0.58848	-0.62842	-0.16807	-0.32723
Group 5	Cluster 12	AT3G16460	AT3G16460	jacalin lectin family protein	0.62899	0.80324	0.49908	0.020982	0.038479	0.37144	0.066513	-0.14466	-0.079863	-0.19254	-0.57863	-0.54632	-0.1666	-0.70372
Group 5	Cluster 12	AT3G16857	RR1	ARABIDOPSIS RESPONSE REGULATOR 1 (ARR1)	0.019244	0.020801	0.01202	9.8939e-07	4.8494e-07	0.09343	1.2962e-05	0.36237	0.30206	0.39865	-3.5661	-3.8565	0.25109	-4.0508
Group 5	Cluster 12	AT3G16920	CTL2	chitinase	0.59235	0.96793	0.92052	0.046763	0.031618	0.26935	0.010062	-0.11474	0.015654	-0.039014	-0.55325	-0.61858	-0.25946	-1.5721
Group 5	Cluster 12	AT3G17380	AT3G17380	meprin and TRAF homology domain-containing protein / MATH domain-containing protein	0.0050364	0.0082576	0.023912	0.00049541	0.008899	0.020271	0.0033719	-0.46681	-0.33303	-0.37271	-0.61769	-0.76054	-0.5084	-2.3974
Group 5	Cluster 12	AT3G20460	AT3G20460	sugar transporter, putative	0.25339	0.066242	0.55583	0.023141	0.013295	0.077647	0.00093043	0.18361	0.28738	0.16623	-0.6879	-0.88	-0.43716	-3.2013
Group 5	Cluster 12	AT3G21310	AT3G21310	unknown protein	0.0099029	0.63854	0.066699	0.042734	0.0085753	0.60911	0.086072	-0.38449	0.068456	-0.18387	-0.55693	-0.64088	-0.14088	-1.2562
Group 5	Cluster 12	AT3G21370	BGLU19	BETA GLUCOSIDASE 19 (BGLU19)	0.25954	0.084458	0.30994	0.0067151	0.03109	0.59834	0.042595	0.1773	-0.4175	-0.15859	-1.3233	-1.1175	0.15524	2.7946
Group 5	Cluster 12	AT3G21380	AT3G21380	cellular_component unknown	0.049261	0.47602	0.18938	0.012228	0.032472	0.88602	0.12114	0.38706	0.13619	0.19413	-0.76597	-0.67914	0.06753	2.0745
Group 5	Cluster 12	AT3G21550	DMP2	unknown protein	0.09535	0.060818	0.045462	0.038847	0.028939	0.3579	0.090316	-0.29687	-0.33839	-0.34907	-0.57339	-0.61557	-0.22179	-0.82842
Group 5	Cluster 12	AT3G22250	AT3G22250	UDP-glucoronosyl/UDP-glucosyl transferase family protein	0.14498	0.82449	0.15982	0.039143	0.019196	0.13244	0.55013	-0.29759	-0.077432	-0.27375	-0.66269	-0.79129	-0.41046	-0.44946
Group 5	Cluster 12	AT3G28850	AT3G28850	glutaredoxin family protein	0.25789	0.18735	0.087452	0.032865	0.042975	0.055467	0.97752	-0.19329	-0.24382	-0.31503	-0.60382	-0.57164	-0.51175	-0.077308
Group 5	Cluster 12	AT3G44326	AT3G44326	molecular_function unknown	0.053479	0.47601	0.11193	0.0095413	0.0038493	0.084249	0.013191	-0.47856	-0.16251	-0.40301	-1.118	-1.3458	-0.51067	-1.7825
Group 5	Cluster 12	AT3G46880	AT3G46880	unknown protein	0.16444	0.72757	0.25105	0.02913	0.0034021	0.21692	0.00035219	-0.30529	0.080937	-0.21165	-0.7144	-1.2889	-0.36989	-4.52
Group 5	Cluster 12	AT3G46890	AT3G46890	molecular_function unknown	0.22235	0.06945	0.22781	0.0039786	0.0044434	0.019747	0.008805	-0.20004	-0.21949	-0.18014	-0.63096	-0.8285	-0.46952	-1.48
Group 5	Cluster 12	AT3G49330	AT3G49330	invertase/pectin methylesterase inhibitor family protein	0.41916	0.45918	0.24617	0.033455	0.036777	0.086996	0.009737	-0.18698	-0.18194	-0.23328	-0.73453	-0.72335	-0.50878	-1.9158
Group 5	Cluster 12	AT3G51325	AT3G51325	zinc finger (C3HC4-type RING finger) family protein	0.99901	0.61798	0.54168	0.031067	0.028598	0.090569	0.019005	-0.00402	-0.1194	-0.14429	-0.53476	-0.66511	-0.34262	-1.2439
Group 5	Cluster 12	AT3G52460	AT3G52460	hydroxyproline-rich glycoprotein family protein	0.25001	0.24815	0.71266	0.046645	0.033837	0.072991	0.014007	0.17784	0.18074	0.0901	-0.55805	-0.56631	-0.42395	-1.5412
Group 5	Cluster 12	AT3G53600	AT3G53600	zinc finger (C2H2 type) family protein	0.8729	0.59709	0.73929	0.037093	0.024642	0.096469	0.090645	-0.071213	0.14032	-0.11318	-0.83454	-0.85656	-0.52977	-1.011
Group 5	Cluster 12	AT3G56970	BHLH038	BHLH038	0.9988	0.064116	0.032327	0.012215	0.0092469	0.10645	0.46651	-0.011546	0.49352	0.45245	-0.83445	-1.1525	-0.4668	0.43169
Group 5	Cluster 12	AT3G57450	AT3G57450	unknown protein	0.043382	0.045232	0.161	0.018687	0.022955	0.031353	0.66228	-0.35475	-0.26108	-0.29195	-0.73186	-0.68432	-0.50176	0.13525
Group 5	Cluster 12	AT3G61930	AT3G61930	unknown protein	0.036962	0.9854	0.34404	0.0055824	0.042492	0.18439	0.098484	-0.27762	-0.0098528	0.08581	-0.61622	-0.547	-0.18099	-1.0984
Group 5	Cluster 12	AT4G01130	AT4G01130	acetylesterase, putative	0.0079982	0.98024	0.24674	0.0099245	0.0015808	0.5244	0.11459	-0.29148	-0.011529	-0.065793	-0.56505	-0.71976	-0.05567	1.0116
Group 5	Cluster 12	AT4G01575	AT4G01575	serine protease inhibitor, Kazal-type family protein	0.084865	0.39228	0.46875	0.042742	0.029984	0.060863	0.030931	-0.33749	-0.19306	-0.16588	-0.60292	-0.67041	-0.50926	-1.208
Group 5	Cluster 12	AT4G01890	AT4G01890	glycoside hydrolase family 28 protein / polygalacturonase (pectinase) family protein	0.21649	0.9966	0.99283	0.027978	0.022603	0.074623	0.0009506	0.22748	-0.018743	-0.015133	-0.81191	-0.81216	-0.57865	-3.2202
Group 5	Cluster 12	AT4G02075	PIT1	pitchoun 1 (PIT1)	0.98946	0.94052	0.86718	0.036535	0.04677	0.067989	0.017807	0.0047261	0.029164	-0.070302	-0.67134	-0.59146	-0.57651	-1.5792
Group 5	Cluster 12	AT4G03330	SYP123	SYNTAXIN OF PLANTS 123 (SYP123)	0.97689	0.38012	0.99725	0.044906	0.0155	0.052437	0.0056976	0.0106	0.14603	-0.012746	-0.54948	-0.69317	-0.47452	-1.9145
Group 5	Cluster 12	AT4G09600	GASA3	GAST1 PROTEIN HOMOLOG 3 (GASA3)	0.059716	0.13856	0.28145	0.022898	0.0051596	0.85585	0.0012319	0.30129	-0.37394	-0.1718	-0.70794	-1.0344	0.080959	3.8078
Group 5	Cluster 12	AT4G11210	AT4G11210	disease resistance-responsive family protein / dirigent family protein	0.069088	0.93463	0.39472	0.014117	0.0017481	0.4537	0.00043798	-0.29743	-0.044046	-0.11959	-0.93822	-1.2299	-0.16844	-4.3916
Group 5	Cluster 12	AT4G11310	AT4G11310	cysteine proteinase, putative	0.45839	0.79579	0.13379	0.0046374	0.022061	0.26664	0.001217	-0.19305	-0.094616	-0.27664	-0.79361	-0.75863	-0.17262	-4.694
Group 5	Cluster 12	AT4G11320	AT4G11320	cysteine proteinase, putative	0.36161	0.9968	0.07335	0.012431	0.0030366	0.88385	0.0018939	-0.12375	-0.010603	-0.18084	-0.51142	-0.54462	-0.068516	-4.7902
Group 5	Cluster 12	AT4G12510	-	-	0.71189	0.43506	0.50997	0.0057413	0.0092691	0.014184	0.00020287	-0.10412	-0.075549	-0.16257	-0.53889	-0.55253	-0.4139	-2.3352
Group 5	Cluster 12	AT4G15230	PDR2	PLEIOTROPIC DRUG RESISTANCE 2 (PDR2)	0.72968	0.19564	0.19847	0.045282	0.00060027	0.23891	0.010574	-0.072471	0.17094	-0.14775	-0.6104	-1.4045	-0.21379	-1.2196
Group 5	Cluster 12	AT4G16160	ATOEP16-2	ATOEP16-2	0.97934	0.1347	0.39211	0.039075	0.040852	0.5948	0.00043148	-0.036192	-0.33246	-0.19641	-0.78368	-0.82873	-0.23719	4.6449
Group 5	Cluster 12	AT4G18450	AT4G18450	ethylene-responsive factor, putative	0.11279	0.34808	0.37833	0.029048	0.045289	0.084147	0.0069686	-0.37258	-0.15377	-0.2059	-0.72073	-0.72826	-0.45257	-1.6614
Group 5	Cluster 12	AT4G18980	AtS40-3	unknown protein	0.14793	0.074735	0.07118	0.019847	0.037972	0.16403	0.68719	-0.28374	-0.35213	-0.34467	-0.81303	-0.6937	-0.37096	-0.33422
Group 5	Cluster 12	AT4G19680	IRT2	IRT2	0.97575	0.29683	0.93201	0.024552	0.0040261	0.072746	0.008641	0.015422	0.27085	-0.056203	-1.0128	-1.571	-0.65511	-2.7183
Group 5	Cluster 12	AT4G19690	IRT1	iron-regulated transporter 1 (IRT1)	0.76102	0.052726	0.67434	0.011888	0.021809	0.10901	0.041014	-0.092735	0.37563	0.10233	-0.85006	-1.1076	-0.54838	-2.3435
Group 5	Cluster 12	AT4G22080	RHS14	pectate lyase family protein	0.35349	0.081207	0.46649	0.035423	0.016327	0.15433	0.020222	0.16955	0.33129	0.18542	-0.74049	-0.78224	-0.34014	-1.3918
Group 5	Cluster 12	AT4G22090	AT4G22090	pectate lyase family protein	0.40767	0.053322	0.16054	0.038832	0.047691	0.081396	0.035004	0.15299	0.34845	0.38009	-0.61137	-0.5574	-0.42949	-1.1641
Group 5	Cluster 12	AT4G22666	AT4G22666	molecular_function unknown	0.32684	0.40112	0.87072	0.023521	0.015498	0.41449	0.00015344	-0.12485	0.1056	0.030021	-0.58705	-0.59773	-0.14887	-3.4215
Group 5	Cluster 12	AT4G23420	AT4G23420	short-chain dehydrogenase/reductase (SDR) family protein	0.0093231	0.16854	0.24811	0.012503	0.01221	0.74136	0.00064076	-0.40667	-0.17208	-0.114	-0.65462	-0.64106	-0.089669	-2.5379
Group 5	Cluster 12	AT4G23530	AT4G23530	unknown protein	0.7912	0.40387	0.21793	0.036793	0.022718	0.029043	0.37979	-0.06184	-0.13586	-0.26908	-0.61073	-0.55538	-0.49864	0.37621
Group 5	Cluster 12	AT4G25140	OLEO1	OLEOSIN 1 (OLEO1)	0.11998	0.16102	0.66637	0.0056873	0.0055046	0.94239	0.0012093	0.22458	-0.26251	-0.12139	-0.94078	-0.90299	-0.045331	4.7852
Group 5	Cluster 12	AT4G25820	XTH14	XYLOGLUCAN ENDOTRANSGLYCOSYLASE 9 (XTR9)	0.31938	0.01247	0.46178	0.0077935	0.018821	0.045536	0.006324	0.16951	0.29226	0.18444	-0.59485	-0.73486	-0.44916	-2.258
Group 5	Cluster 12	AT4G28840	AT4G28840	unknown protein	0.11098	0.98313	0.28081	0.028449	0.0067439	0.79355	0.0053871	-0.263	0.0091829	-0.17599	-0.67823	-0.95362	-0.09287	-2.4451
Group 5	Cluster 12	AT4G28940	AT4G28940	catalytic	0.99037	0.058301	0.44988	0.011309	0.0098066	0.8501	0.00014388	-0.019827	0.2384	0.15898	-0.64586	-0.78239	-0.065075	-3.309
Group 5	Cluster 12	AT4G29180	RHS16	leucine-rich repeat protein kinase, putative	0.23534	0.017065	0.37113	0.023243	0.037024	0.055349	0.0028684	0.18277	0.36376	0.21068	-0.5382	-0.57466	-0.26007	-1.8856
Group 5	Cluster 12	AT4G29270	AT4G29270	acid phosphatase class B family protein	0.0061181	0.052841	0.016154	0.0058048	0.008434	0.42758	0.00054498	-0.37679	-0.16086	-0.24124	-0.54029	-0.62613	-0.16373	-2.323
Group 5	Cluster 12	AT4G29770	AT4G29770	molecular_function unknown	0.015505	0.016897	0.027503	0.021874	0.023994	0.052565	0.015171	-0.49699	-0.41574	-0.38814	-0.62162	-0.55264	-0.387	-1.1694
Group 5	Cluster 12	AT4G32080	AT4G32080	unknown protein	0.67111	0.8375	0.99128	0.025159	0.018156	0.073761	0.016293	-0.12728	0.066842	-0.019232	-0.94198	-0.96052	-0.60326	-1.7788
Group 5	Cluster 12	AT4G33730	AT4G33730	pathogenesis-related protein, putative	0.99827	0.30311	0.78027	0.019698	0.0069354	0.082538	0.0020897	-0.0035153	0.22716	-0.092936	-0.99847	-1.0912	-0.56456	-3.0956
Group 5	Cluster 12	AT4G34580	COW1	CAN OF WORMS1 (COW1)	0.63923	0.12746	0.67959	0.02642	0.0089241	0.037292	0.0041142	0.079046	0.20144	0.089191	-0.6131	-0.71707	-0.42891	-1.7469
Group 5	Cluster 12	AT4G34810	AT4G34810	auxin-responsive family protein	0.016812	0.12079	0.13896	0.028273	0.014471	0.18551	0.63109	-0.50005	-0.27853	-0.24722	-0.59503	-0.71964	-0.30558	-0.28792
Group 5	Cluster 12	AT4G35100	PIP3	PLASMA MEMBRANE INTRINSIC PROTEIN 3 (PIP3)	0.49154	0.68419	0.075529	0.030515	0.042622	0.2468	0.034415	-0.14091	-0.10315	-0.32695	-0.7533	-0.62889	-0.37482	-1.1328
Group 5	Cluster 12	AT4G37410	CYP81F4	CYP81F4	0.16726	0.99531	0.07606	0.043611	0.019055	0.23597	0.0016323	-0.23675	-0.01531	-0.30799	-0.63878	-0.7331	-0.34741	-3.3486
Group 5	Cluster 12	AT4G37620	AT4G37620	similar to RNase H domain-containing protein [Arabidopsis thaliana] (TAIR:AT4G09490.1)	0.058208	0.98939	0.31802	0.0023327	0.0098489	0.12717	0.038018	-0.19871	0.0062677	-0.15249	-0.69072	-0.59126	-0.26105	-1.1333
Group 5	Cluster 12	AT4G38580	FP6	FARNESYLATED PROTEIN 6 (ATFP6)	0.1836	0.0064906	0.55619	0.011508	0.016768	0.71816	0.36246	0.17117	0.38279	0.15235	-0.51125	-0.64506	-0.14957	-0.25149
Group 5	Cluster 12	AT4G39070	AT4G39070	zinc finger (B-box type) family protein	0.11626	0.46807	0.56328	0.01862	0.0095986	0.42253	0.67025	-0.27272	0.11167	-0.1335	-0.67619	-0.82957	-0.20226	0.18834
Group 5	Cluster 12	AT4G40090	AGP3	arabinogalactan-protein 3 (AGP3)	0.28373	0.0045729	0.23434	0.0035987	0.011812	0.066857	0.0021977	0.20993	0.37541	0.28881	-0.61199	-0.70251	-0.39144	-1.9534
Group 5	Cluster 12	AT5G02390	AT5G02390	unknown protein	0.72026	0.024316	0.76501	0.0025264	0.014099	0.020984	0.0024172	0.0595	0.23324	0.087056	-0.60133	-0.81543	-0.50623	-1.9498
Group 5	Cluster 12	AT5G04960	AT5G04960	pectinesterase family protein	0.10236	0.02771	0.33752	0.036248	0.0098495	0.032085	0.0069219	0.23395	0.36818	0.21891	-0.56473	-0.67462	-0.42381	-2.2188
Group 5	Cluster 12	AT5G05500	AT5G05500	pollen Ole e 1 allergen and extensin family protein	0.64366	0.092227	0.74637	0.047718	0.023423	0.076966	0.06924	0.090719	0.2979	0.08268	-0.60636	-0.65183	-0.43036	-1.317
Group 5	Cluster 12	AT5G06990	AT5G06990	unknown protein	0.82259	0.13798	0.54042	0.029376	0.016843	0.050669	0.0044324	0.062595	0.27466	0.15314	-0.77864	-0.84949	-0.57026	-2.4634
Group 5	Cluster 12	AT5G09750	HEC3	HECATE 3 (HEC3)	0.54479	0.36677	0.99309	0.017609	0.0073633	0.053638	0.26289	-0.11498	0.14803	0.0048093	-0.703	-0.8966	-0.45648	-0.65667
Group 5	Cluster 12	AT5G10120	AT5G10120	ethylene insensitive 3 family protein	0.71575	0.085198	0.20659	0.021357	0.0034651	0.99963	0.047798	-0.10605	-0.42464	-0.22599	-1.2939	-1.4246	-0.013003	2.6514
Group 5	Cluster 12	AT5G11070	AT5G11070	unknown protein	0.55124	0.26664	0.41757	0.0031344	0.010544	0.05144	0.57854	-0.11403	-0.095526	-0.19393	-0.64967	-0.69571	-0.49938	-0.47084
Group 5	Cluster 12	AT5G11540	AT5G11540	FAD-binding domain-containing protein	0.18353	0.77529	0.15089	0.02749	0.016566	0.20237	0.014157	-0.23785	-0.091987	-0.24182	-0.77307	-0.74373	-0.33363	-1.733
Group 5	Cluster 12	AT5G14330	AT5G14330	unknown protein	0.72049	0.44442	0.9622	0.047009	0.019738	0.064079	0.022617	0.073326	0.13666	0.024041	-0.55447	-0.67069	-0.4508	-1.7086
Group 5	Cluster 12	AT5G14510	AT5G14510	armadillo/beta-catenin repeat family protein	0.015354	0.52086	0.10993	0.016005	0.0035151	0.16289	0.038472	-0.30127	-0.076395	-0.212	-0.52102	-0.61746	-0.2138	-1.0334
Group 5	Cluster 12	AT5G15600	SP1L4	SPIRAL1-LIKE4 (SP1L4)	0.88925	0.25364	0.83287	0.038717	0.024489	0.040573	0.0051451	0.031078	0.14283	0.064165	-0.57701	-0.54972	-0.47145	-1.6925
Group 5	Cluster 12	AT5G17720	AT5G17720	hydrolase, alpha/beta fold family protein	0.62045	0.24968	0.60094	0.007981	0.012664	0.39629	0.0068067	0.092456	0.18711	0.10757	-0.65845	-0.5685	-0.12153	-1.9202
Group 5	Cluster 12	AT5G18980	AT5G18980	binding	0.02333	0.025204	0.045251	0.028391	0.026139	0.12199	0.0086728	-0.41043	-0.36423	-0.30999	-0.61502	-0.62418	-0.24821	-1.1692
Group 5	Cluster 12	AT5G19790	RAP2.11	related to AP2 11 (RAP2.11)	0.16175	0.046684	0.31419	0.022342	0.0062858	0.03331	0.0069679	0.16933	0.30548	0.19767	-0.6258	-0.79441	-0.49082	-2.0998
Group 5	Cluster 12	AT5G21130	AT5G21130	molecular_function unknown	0.95708	0.43332	0.85871	0.03957	0.017556	0.086035	0.0029906	0.022112	0.14449	0.066944	-0.66607	-0.83622	-0.46644	-2.5751
Group 5	Cluster 12	AT5G22410	RHS18	peroxidase, putative	0.87536	0.76818	0.98004	0.025812	0.013343	0.11132	0.0055732	-0.073675	0.084683	-0.026906	-0.88927	-1.0824	-0.49847	-2.5638
Group 5	Cluster 12	AT5G22430	AT5G22430	unknown protein	0.019266	0.34877	0.11782	0.0058763	0.019512	0.13749	0.01129	-0.4937	-0.13611	-0.28043	-0.89278	-0.68377	-0.37568	-1.385
Group 5	Cluster 12	AT5G23030	TET12	TETRASPANIN12 (TET12)	0.61847	0.34087	0.97894	0.021927	0.020264	0.06399	0.0080556	0.11528	0.22202	0.016349	-0.87689	-0.83084	-0.59063	-2.4384
Group 5	Cluster 12	AT5G23750	AT5G23750	remorin family protein	0.33801	0.41889	0.41634	0.0037426	0.015255	0.042914	0.0012522	-0.089419	-0.10473	-0.16086	-0.56349	-0.71315	-0.27207	-2.106
Group 5	Cluster 12	AT5G23950	AT5G23950	C2 domain-containing protein	0.94284	0.79733	0.48169	0.047719	0.026573	0.092619	0.94315	0.028388	0.079545	-0.17736	-0.79122	-0.78697	-0.63512	-0.17947
Group 5	Cluster 12	AT5G24140	SQP2	SQP2	0.45806	0.095638	0.1528	0.0038045	0.0063824	0.44141	0.0038466	0.14724	0.32899	0.28617	-1.1457	-1.1844	-0.19307	-3.1232
Group 5	Cluster 12	AT5G24780	VSP1	VEGETATIVE STORAGE PROTEIN 1 (VSP1)	0.32032	0.9705	0.81302	0.031131	0.0027845	0.89817	0.00015382	-0.1973	0.016903	-0.060171	-0.52772	-1.0745	-0.075929	-3.4584
Group 5	Cluster 12	AT5G25370	PLDALPHA3	PHOSPHLIPASE D ALPHA 3 (PLDALPHA3)	0.020843	0.25513	0.051739	0.01358	0.01164	0.041471	0.0016294	-0.3266	-0.18273	-0.2147	-0.5153	-0.54668	-0.37003	-1.7063
Group 5	Cluster 12	AT5G26250	AT5G26250	sugar transporter, putative	0.47102	0.69523	0.16951	0.0022608	0.0031902	0.079334	0.010279	-0.12262	-0.082431	-0.17614	-1.1405	-1.0933	-0.36598	-1.7072
Group 5	Cluster 12	AT5G26260	AT5G26260	meprin and TRAF homology domain-containing protein / MATH domain-containing protein	0.088823	0.55197	0.38195	0.033002	0.017118	0.98959	0.0035973	-0.29469	-0.12069	-0.14015	-0.56818	-0.74301	0.0059629	-2.1062
Group 5	Cluster 12	AT5G26320	AT5G26320	meprin and TRAF homology domain-containing protein / MATH domain-containing protein	0.99684	0.43228	0.99995	0.024216	0.037577	0.15344	0.011982	-0.0017224	0.15502	-0.0095373	-0.85203	-0.71726	-0.40598	-2.0418
Group 5	Cluster 12	AT5G27810	AT5G27810	sequence-specific DNA binding / transcription factor	0.62182	0.50177	0.97166	0.03329	0.042922	0.13022	0.024295	-0.12659	0.12905	0.017446	-0.6769	-0.60357	-0.40335	-1.4105
Group 5	Cluster 12	AT5G37600	GSR 1	ATGSR1	0.2553	0.54693	0.30184	0.012463	0.029152	0.021134	0.02316	-0.23622	-0.088836	-0.25159	-0.62863	-0.59768	-0.41849	-1.4017
Group 5	Cluster 12	AT5G37940	AT5G37940	NADP-dependent oxidoreductase, putative	0.06188	0.16663	0.77216	0.0037833	0.00058442	0.97584	0.0088671	-0.30938	-0.15484	0.073305	-0.78169	-1.0703	0.016828	-2.3002
Group 5	Cluster 12	AT5G37990	AT5G37990	S-adenosylmethionine-dependent methyltransferase/ methyltransferase	0.083458	0.67928	0.15245	0.042681	0.0075029	0.13855	0.0015246	-0.31336	0.099495	0.20433	-0.52172	-1.0723	0.32755	-4.8433
Group 5	Cluster 12	AT5G38000	AT5G38000	NADP-dependent oxidoreductase, putative	0.76458	0.7689	0.06318	0.049527	0.010699	0.54951	0.02196	-0.074985	0.059971	0.28447	-0.64777	-0.84198	0.14698	-2.3094
Group 5	Cluster 12	AT5G38610	AT5G38610	invertase/pectin methylesterase inhibitor family protein	0.024935	0.020619	0.14864	0.0029177	0.0088469	0.044199	0.043053	-0.38131	-0.28073	-0.32735	-0.73456	-0.75809	-0.41605	-0.70567
Group 5	Cluster 12	AT5G42500	AT5G42500	disease resistance-responsive family protein	0.77571	0.030475	0.57428	0.0089221	0.0084943	0.031077	0.0011954	-0.071198	0.26674	-0.16741	-0.81379	-0.71475	-0.40337	-1.9739
Group 5	Cluster 12	AT5G43175	AT5G43175	basic helix-loop-helix (bHLH) family protein	0.94421	0.95588	0.49882	0.032936	0.0070126	0.095576	0.011651	-0.044779	0.021334	-0.17727	-0.67186	-1.0705	-0.45544	-1.69
Group 5	Cluster 12	AT5G43540	AT5G43540	zinc finger (C2H2 type) family protein	0.97975	0.45998	0.66421	0.034701	0.0058103	0.22425	0.052066	0.011334	0.13547	-0.13442	-0.63556	-1.0662	-0.37636	1.0419
Group 5	Cluster 12	AT5G46060	AT5G46060	unknown protein	0.16956	0.068604	0.072771	0.01668	0.0021285	0.11437	0.88953	-0.19769	-0.19474	-0.22527	-0.54643	-0.70882	-0.39752	0.12053
Group 5	Cluster 12	AT5G46115	AT5G46115	unknown protein	0.02519	0.19383	0.062549	0.0045355	0.011534	0.068143	0.021748	-0.31095	-0.16689	-0.31004	-0.63164	-0.66286	-0.38335	-1.7861
Group 5	Cluster 12	AT5G46890	AT5G46890	protease inhibitor/seed storage/lipid transfer protein (LTP) family protein	0.091261	0.39442	0.76773	0.016106	0.013195	0.86306	0.00098601	-0.18432	0.12615	-0.10405	-0.7864	-0.76451	-0.081366	-2.3871
Group 5	Cluster 12	AT5G47980	AT5G47980	transferase family protein	0.45298	0.61538	0.3953	0.0040765	0.0033735	0.91373	0.0005083	-0.17252	0.1188	0.1746	-1.5216	-1.3576	-0.073507	-4.0705
Group 5	Cluster 12	AT5G47990	CYP705A5	CYP705A5	0.40204	0.1471	0.3431	0.0066417	0.012899	0.90539	8.6412e-05	0.15843	0.13139	0.11445	-0.59953	-0.86473	-0.052318	-3.2131
Group 5	Cluster 12	AT5G48920	TED7	TRACHEARY ELEMENT DIFFERENTIATION-RELATED 7 (TED7)	0.0092984	0.029797	0.060672	0.018407	0.0046797	0.31121	0.35966	-0.30266	-0.33099	-0.28258	-0.52485	-0.61193	-0.12964	-0.35707
Group 5	Cluster 12	AT5G48930	HCT	HYDROXYCINNAMOYL-COA SHIKIMATE/QUINATE HYDROXYCINNAMOYL TRANSFERASE (HCT)	0.068098	0.49634	0.17452	0.021796	0.010628	0.082932	0.12667	-0.36512	-0.14673	-0.33009	-0.55917	-0.67052	-0.40199	-0.66257
Group 5	Cluster 12	AT5G51780	AT5G51780	basix helix-loop-helix (bHLH) family protein	0.10982	0.35508	0.062449	0.037773	0.0096601	0.17946	0.0078477	-0.32872	-0.20916	-0.36255	-0.70043	-1.0002	-0.38077	-2.1491
Group 5	Cluster 12	AT5G51790	AT5G51790	basix helix-loop-helix (bHLH) family protein	0.055135	0.46493	0.095201	0.030826	0.0021965	0.63058	0.00036517	-0.42227	-0.16157	-0.29255	-0.80902	-1.3566	-0.17017	-4.0157
Group 5	Cluster 12	AT5G52020	AT5G52020	AP2 domain-containing protein	0.17453	0.70492	0.068682	0.048761	0.039372	0.29146	0.51841	-0.32731	-0.11729	-0.41203	-0.7377	-0.81295	-0.35536	-0.51496
Group 5	Cluster 12	AT5G52330	AT5G52330	meprin and TRAF homology domain-containing protein / MATH domain-containing protein	0.027802	0.68818	0.029125	0.0039094	0.00052391	0.032987	0.93491	-0.50303	-0.05336	-0.26241	-0.59822	-1.0379	-0.29445	0.068352
Group 5	Cluster 12	AT5G54740	SESA5	protease inhibitor/seed storage/lipid transfer protein (LTP) family protein	0.55009	0.43031	0.051269	0.02338	0.012261	0.32906	0.0084624	0.20057	-0.26047	-0.6034	-1.0906	-1.2002	-0.44399	4.8072
Group 5	Cluster 12	AT5G55240	ATPXG2	caleosin-related family protein / embryo-specific protein, putative	0.27569	0.636	0.24974	0.0069715	0.0077886	0.82857	0.00023617	0.16299	-0.14527	-0.23701	-0.84918	-0.86835	-0.11707	3.6313
Group 5	Cluster 12	AT5G55620	AT5G55620	unknown protein	0.39463	0.40988	0.25517	0.011202	0.0026241	0.21769	0.04581	-0.12272	0.12705	-0.265	-0.62239	-1.0139	-0.41596	2.3038
Group 5	Cluster 12	AT5G57530	XTH12	xyloglucan:xyloglucosyl transferase, putative / xyloglucan endotransglycosylase, putative / endo-xyloglucan transferase, putative	0.63185	0.082497	0.46687	0.014515	0.01069	0.088375	0.007148	0.10655	0.34475	0.17731	-0.81816	-0.88116	-0.42129	-2.3809
Group 5	Cluster 12	AT5G58780	AT5G58780	dehydrodolichyl diphosphate synthase, putative / DEDOL-PP synthase, putative	0.94358	0.95989	0.59435	0.0233	0.013163	0.07181	0.010113	-0.037871	0.019143	-0.14955	-0.60947	-0.74454	-0.43096	-1.842
Group 5	Cluster 12	AT5G62920	ARR6	RESPONSE REGULATOR 6 (ARR6)	0.1888	0.762	0.12	0.036322	0.01832	0.15706	0.0020709	-0.27367	-0.090588	-0.2788	-0.77207	-0.83374	-0.40277	-3.4495
Group 5	Cluster 12	AT5G63270	AT5G63270	nitrate-responsive NOI protein, putative	0.6633	0.31028	0.73248	0.043498	0.032096	0.059052	0.0046282	0.10983	0.21159	0.10579	-0.69319	-0.83362	-0.5967	-2.6074
Group 5	Cluster 12	AT5G64190	AT5G64190	unknown protein	0.95567	0.34355	0.72097	0.001378	0.024014	0.12292	0.03312	-0.035572	-0.10274	0.086733	-0.72092	-0.53305	-0.40582	1.43
Group 5	Cluster 12	AT5G67400	RHS19	peroxidase 73 (PER73) (P73) (PRXR11)	0.17119	0.011399	0.38528	0.040094	0.0028631	0.11767	0.019308	0.18571	0.45426	0.20565	-0.54032	-0.77111	-0.33371	-1.8869
Group 5	Cluster 12	ATMG00640	ORF25	ORF25	0.12609	0.08733	0.092458	0.036454	0.032434	0.087246	0.19127	-0.34799	-0.37463	-0.4939	-0.72617	-0.74386	-0.53322	0.64966
No Group	Cluster 13	AT1G13080	CYP71B2	CYTOCHROME P450 71B2 (CYP71B2)	0.83692	0.85984	0.13262	0.012853	0.11072	0.010605	0.91105	-0.077327	-0.053968	-0.36036	-0.75946	-0.59036	-0.75099	0.066311
No Group	Cluster 13	AT1G18720	AT1G18720	unknown protein	0.40751	0.52127	0.26385	0.004215	0.046357	0.042504	0.063553	-0.13473	-0.071173	-0.32172	-0.59666	-0.44785	-1.5932	-0.63797
No Group	Cluster 13	AT1G21525	AT1G21525	expressed protein	0.0092733	0.022542	0.088455	0.0016628	0.022309	0.037662	0.028807	-0.44912	-0.34455	-0.15663	-0.85797	-0.41774	-0.52897	-1.4173
No Group	Cluster 13	AT1G49500	AT1G49500	unknown protein	0.97899	0.014968	0.030705	0.0055337	0.09537	0.0039549	0.21014	0.0085789	-0.26719	-0.46387	-0.52368	-0.43025	-0.54057	-0.43494
No Group	Cluster 13	AT1G68360	AT1G68360	zinc finger protein-related	0.83375	0.085493	0.026332	0.04408	0.20078	0.04026	0.0027827	-0.063702	-0.27868	-0.39343	-0.51245	-0.2763	-0.52332	-2.3596
No Group	Cluster 13	AT1G68450	AT1G68450	VQ motif-containing protein	0.39107	0.6555	0.82952	0.0048233	0.11615	0.00084058	0.0086243	0.11935	0.03163	-0.095036	-0.58953	-0.52543	-0.64375	1.1837
No Group	Cluster 13	AT2G01580	AT2G01580	unknown protein	0.75062	0.086658	0.094174	0.025111	0.026864	0.0021437	0.0037997	-0.055006	-0.20189	-0.40474	-0.53012	-0.50573	-0.65649	-1.73
No Group	Cluster 13	AT2G17710	AT2G17710	unknown protein	0.93217	0.063751	0.1137	0.0098284	0.25041	0.016912	0.005518	0.027834	-0.20051	-0.37806	-0.56698	-0.2821	-0.56526	1.2745
No Group	Cluster 13	AT2G37750	AT2G37750	unknown protein	0.98489	0.47232	0.11988	0.027837	0.07226	0.022635	0.37089	0.0068032	-0.11864	-0.37292	-0.55645	-0.49413	-0.58019	0.29705
No Group	Cluster 13	AT2G39950	AT2G39950	unknown protein	0.45041	0.75767	0.1977	0.042214	0.070227	0.035352	0.899	-0.12997	-0.09077	-0.23746	-0.52846	-0.44986	-0.52444	0.072163
No Group	Cluster 13	AT3G22235	-	-	0.088942	0.10335	0.14944	0.03525	0.081141	0.03999	0.017029	-0.31221	-0.19089	-0.33444	-0.60061	-0.51349	-0.56618	-1.2943
No Group	Cluster 13	AT3G29780	RALFL27	ralf-like 27 (RALFL27)	0.27311	0.81104	0.32627	0.0019564	0.13391	0.00038304	0.00090372	-0.11141	-0.05472	-0.22433	-0.5162	-0.36927	-0.60902	-2.377
No Group	Cluster 13	AT3G56705	U2.6	gi|17665|emb|X52312.1|ATU26 Arabidopsis thaliana U2.6 snRNA gene for U2 snRNA	0.23781	0.015472	0.24451	0.032141	0.052146	0.028862	0.17032	-0.31478	-0.32034	-0.3935	-0.56385	-0.64107	-0.62026	0.43549
No Group	Cluster 13	AT3G61190	BAP1	BON ASSOCIATION PROTEIN 1 (BAP1)	0.027558	0.10094	0.064283	0.015058	0.041344	0.015657	0.0083436	-0.37671	-0.30158	-0.34613	-0.58978	-0.49994	-0.55422	1.2386
No Group	Cluster 13	AT4G05530	IBR1	INDOLE-3-BUTYRIC ACID RESPONSE 1 (IBR1)	0.26177	0.057526	0.14857	0.03556	0.046075	0.027177	0.29789	-0.19635	-0.21974	-0.28414	-0.51225	-0.49992	-0.56067	-0.34903
No Group	Cluster 13	AT4G12690	AT4G12690	unknown protein	0.47584	0.13071	0.28227	0.0169	0.057862	0.015676	0.54672	-0.15401	-0.18364	-0.25712	-0.55784	-0.4449	-0.51878	-0.685
No Group	Cluster 13	AT4G20260	PCAP1	PLASMA-MEMBRANE ASSOCIATED CATION-BINDING PROTEIN 1 (PCAP1)	0.74775	0.39288	0.26934	0.021199	0.068268	0.027689	0.11389	-0.096711	-0.12857	-0.2071	-0.60212	-0.53821	-0.52628	-0.60159
No Group	Cluster 13	AT4G37700	AT4G37700	unknown protein	0.6505	0.99255	0.15846	0.0032319	0.057339	0.019022	0.00020974	0.091483	0.0030877	-0.20155	-0.81177	-0.65511	-0.56307	-4.3363
No Group	Cluster 13	AT4G37850	AT4G37850	basic helix-loop-helix (bHLH) family protein	0.70019	0.09385	0.20665	0.016552	0.9769	0.041502	0.31938	0.079196	-0.34814	-0.25474	-0.73745	-0.044406	-0.56559	-0.77456
No Group	Cluster 13	AT5G14070	ROXY2	ROXY2	0.21287	0.11974	0.16854	0.045585	0.1128	0.018951	0.002807	-0.15246	-0.20725	-0.15696	-0.51783	-0.35265	-0.57496	-2.6521
No Group	Cluster 13	AT5G44610	MAP18	Microtubule-associated Protein 18 (MAP18)	0.96965	0.99999	0.6858	0.01817	0.086786	0.043335	0.56362	-0.039922	-0.0049035	-0.14223	-0.64618	-0.60517	-0.53021	-0.3391
No Group	Cluster 13	AT5G45650	AT5G45650	subtilase family protein	0.36454	0.56876	0.7121	0.03846	0.026663	0.01231	0.67502	0.097004	0.096366	0.097578	-0.60758	-0.41723	-0.59509	-0.31517
No Group	Cluster 13	AT5G65040	AT5G65040	senescence-associated protein-related	0.66471	0.37411	0.32536	0.020785	0.19016	0.030531	0.01031	-0.13792	-0.15758	-0.27572	-0.77669	-0.43026	-0.70833	-1.7872
No Group	Cluster 14	AT1G05340	AT1G05340	unknown protein	0.30199	0.94167	0.14619	0.087203	0.035805	0.0107	0.84766	0.12911	0.026348	-0.3602	-0.4816	-0.55088	-0.64294	-0.23895
No Group	Cluster 14	AT1G14182	SCRL28	Encodes a member of a family of small, secreted, cysteine rich proteins with sequence similarity to SCR (S locus cysteine-rich protein).	0.24905	0.41804	0.82211	0.24102	0.030484	0.030391	0.046772	-0.19164	-0.14546	-0.059338	-0.36198	-0.58493	-0.55525	-0.913
No Group	Cluster 14	AT1G47655	AT1G47655	Dof-type zinc finger domain-containing protein	0.17279	0.41308	0.027768	0.043998	0.014748	0.020268	0.013354	-0.20325	-0.15807	-0.39929	-0.46694	-0.66396	-0.58591	-1.6276
No Group	Cluster 14	AT1G62333	AT1G62333	unknown protein	0.69701	0.5497	0.047047	0.09695	0.032936	0.035757	0.0073716	-0.13095	-0.16501	-0.49268	-0.61605	-0.85497	-0.82676	-2.4413
No Group	Cluster 14	AT2G31560	AT2G31560	unknown protein	0.21286	0.60321	0.51019	0.030686	0.047495	0.010903	0.05689	-0.13206	-0.058392	-0.12577	-0.48723	-0.51497	-0.5798	0.57733
No Group	Cluster 14	AT2G41170	AT2G41170	F-box family protein	0.087515	0.067016	0.13647	0.03002	0.026317	0.011678	0.035203	-0.14887	-0.10575	-0.32042	-0.43216	-0.60972	-0.52302	-1.0454
No Group	Cluster 14	AT2G46620	AT2G46620	AAA-type ATPase family protein	0.078489	0.61585	0.26626	0.035113	0.0058568	0.0060555	0.20888	-0.14522	-0.10343	-0.2933	-0.49125	-0.53163	-0.53538	-0.42348
No Group	Cluster 14	AT3G15500	NAC3	ARABIDOPSIS NAC DOMAIN CONTAINING PROTEIN 55 (ANAC055)	0.081634	0.024574	0.023378	0.055866	0.015994	0.030075	0.0011316	-0.31466	-0.44587	-0.43387	-0.53685	-0.70514	-0.60961	3.7232
No Group	Cluster 14	AT3G21890	AT3G21890	zinc finger (B-box type) family protein	0.72692	0.80505	0.2755	0.067939	0.04139	0.01218	0.96451	0.076094	0.053403	-0.23059	-0.42412	-0.57574	-0.71421	0.030673
No Group	Cluster 14	AT3G56400	WRKY70	WRKY70	0.052228	0.14147	0.24652	0.079228	0.033595	0.0164	0.013679	-0.27469	-0.17732	-0.22726	-0.37626	-0.67186	-0.63443	1.3265
No Group	Cluster 14	AT4G02090	AT4G02090	unknown protein	0.74671	0.77668	0.5379	0.046195	0.02847	0.03641	0.020343	-0.089562	-0.075066	-0.16164	-0.50673	-0.61325	-0.54598	-1.1896
No Group	Cluster 14	AT4G08620	SULTR1;1	SULPHATE TRANSPORTER 1	0.085083	0.02991	0.9891	0.068666	0.0062395	0.014989	0.013427	0.29084	0.43321	0.010243	-0.49973	-1.0436	-0.70203	-1.7598
No Group	Cluster 14	AT4G09100	AT4G09100	zinc finger (C3HC4-type RING finger) family protein	0.85056	0.33892	0.9159	0.071172	0.029318	0.033001	0.062978	0.043992	0.1595	0.041718	-0.50948	-0.55658	-0.64836	-1.0151
No Group	Cluster 14	AT4G12980	AT4G12980	auxin-responsive protein, putative	0.10587	0.072278	0.050304	0.056073	0.0065822	0.02002	0.006818	-0.25018	-0.25697	-0.36883	-0.39803	-0.73023	-0.51757	-1.4627
No Group	Cluster 14	AT4G14280	AT4G14280	binding	0.3941	0.10534	0.59357	0.066364	0.0056872	0.041849	0.013651	0.13201	0.29185	0.11402	-0.56784	-0.76754	-0.58771	-2.6245
No Group	Cluster 14	AT4G14860	OFP11	Arabidopsis thaliana ovate family protein 11 (atofp11)	0.046305	0.015936	0.11948	0.030828	0.0073551	0.010889	0.0057873	0.26425	0.35099	0.31347	-0.49461	-0.64033	-0.56119	-2.0283
No Group	Cluster 14	AT4G32030	AT4G32030	unknown protein	0.016529	0.11614	0.017181	0.037025	0.02307	0.015946	0.75436	-0.40007	-0.26277	-0.42437	-0.43094	-0.55919	-0.52267	0.16932
No Group	Cluster 14	AT4G37220	AT4G37220	stress-responsive protein, putative	0.10143	0.10982	0.48126	0.074851	0.0014423	0.037148	0.36887	0.42168	0.4147	-0.21827	-0.7786	-1.9716	-0.82864	-0.70827
No Group	Cluster 14	AT5G07990	TT7	TRANSPARENT TESTA 7 (TT7)	0.068864	0.7929	0.092102	0.0338	0.012416	0.017421	0.59839	-0.24756	0.040992	-0.35393	-0.45422	-0.64372	-0.60943	-0.37482
No Group	Cluster 14	AT5G19890	AT5G19890	peroxidase, putative	0.4783	0.11517	0.33155	0.077457	0.0062377	0.040201	0.0026316	-0.22128	-0.41345	-0.30374	-0.66626	-1.3703	-0.92257	3.3672
No Group	Cluster 14	AT5G22390	AT5G22390	unknown protein	0.10848	0.82443	0.56503	0.038687	0.010955	0.0056071	0.053944	0.23562	-0.062316	-0.10538	-0.39185	-0.59235	-0.72079	-1.4673
No Group	Cluster 14	AT5G27420	CNI1	zinc finger (C3HC4-type RING finger) family protein	0.2808	0.88366	0.089689	0.063429	0.044782	0.020756	0.96313	0.19979	-0.06293	-0.37311	-0.65297	-0.59016	-0.76311	0.037282
No Group	Cluster 14	AT5G39760	HB23	ARABIDOPSIS THALIANA HOMEOBOX PROTEIN 23 (AtHB23)	0.84781	0.059638	0.63682	0.0052708	0.00087812	0.021428	0.15442	0.023162	0.15704	-0.12848	-0.4974	-0.75394	-0.55143	0.45885
No Group	Cluster 14	AT5G44005	AT5G44005	unknown protein	0.17594	0.080142	0.025538	0.020217	0.011775	0.0099141	0.25071	-0.16494	-0.31549	-0.41208	-0.48594	-0.57377	-0.58964	0.42681
Group 4	Cluster 15	AT1G01200	RABA3	ARABIDOPSIS RAB GTPASE HOMOLOG A3 (ATRABA3)	0.065035	0.43113	0.077119	0.17317	0.047652	0.4751	0.004445	-0.19298	-0.11822	-0.16332	-0.21733	-0.29658	-0.11497	-1.7739
Group 4	Cluster 15	AT1G01225	AT1G01225	NC domain-containing protein-related	0.87831	0.9836	0.69016	0.46753	0.19838	0.52551	0.032991	-0.053995	0.0080956	-0.071296	-0.1886	-0.27274	-0.14362	-1.2111
Group 4	Cluster 15	AT1G01630	AT1G01630	SEC14 cytosolic factor, putative / phosphoglyceride transfer protein, putative	0.1554	0.44839	0.21437	0.071646	0.10323	0.31496	0.04943	-0.2175	-0.12127	-0.17266	-0.41747	-0.35101	-0.20926	-0.99309
Group 4	Cluster 15	AT1G01750	ADF11	ACTIN DEPOLYMERIZING FACTOR 11 (ADF11)	0.90356	0.49558	0.86924	0.15177	0.055252	0.25101	0.024811	-0.054649	0.15875	0.04471	-0.48417	-0.541	-0.3483	-1.8078
Group 4	Cluster 15	AT1G01780	AT1G01780	LIM domain-containing protein	0.98898	0.29311	0.90544	0.083115	0.08995	0.1601	0.02309	0.0053308	0.18992	-0.062001	-0.53854	-0.49422	-0.40596	-1.6919
Group 4	Cluster 15	AT1G02030	AT1G02030	zinc finger (C2H2 type) family protein	0.71972	0.9516	0.47561	0.15921	0.052284	0.26736	0.018307	0.092059	0.024737	-0.15737	-0.41397	-0.58548	-0.30506	-1.7431
Group 4	Cluster 15	AT1G02300	AT1G02300	cathepsin B-like cysteine protease, putative	0.09117	0.16042	0.067254	0.57972	0.76701	0.33594	0.034382	-0.21468	-0.16942	-0.26265	-0.08169	-0.064355	-0.12494	-1.0356
Group 4	Cluster 15	AT1G02330	AT1G02330	molecular_function unknown	0.097927	0.059892	0.60533	0.15171	0.77813	0.50248	0.047267	-0.27859	-0.24537	-0.13733	0.18894	0.054426	0.11154	-0.59318
Group 4	Cluster 15	AT1G02350	AT1G02350	protoporphyrinogen oxidase-related	0.50328	0.36408	0.89677	0.96908	0.95858	0.25045	0.015729	-0.047488	-0.069124	-0.041054	0.011266	-0.043704	0.082788	-0.71475
Group 4	Cluster 15	AT1G02810	AT1G02810	pectinesterase family protein	0.95197	0.62824	0.558	0.082321	0.99218	0.18423	0.0068712	-0.015168	0.056937	-0.058212	-0.20721	-0.013367	-0.13594	-1.312
Group 4	Cluster 15	AT1G02813	AT1G02813	unknown protein	0.21482	0.48246	0.11423	0.06376	0.11544	0.029043	0.038258	-0.17763	-0.10323	0.52311	-0.39949	-0.40049	-0.46853	-0.85728
Group 4	Cluster 15	AT1G02900	RALF1	RAPID ALKALINIZATION FACTOR 1 (RALF1)	0.10406	0.96789	0.070153	0.053397	0.071967	0.1233	0.0074434	-0.20158	-0.018497	-0.22006	-0.3885	-0.33633	-0.24634	-1.2966
Group 4	Cluster 15	AT1G02970	WEE1	ARABIDOPSIS WEE1 KINASE HOMOLOG (WEE1)	0.59149	0.64214	0.44636	0.069535	0.29083	0.025759	0.0068368	-0.060387	0.047302	0.14052	0.24612	0.13356	0.23847	-0.5673
Group 4	Cluster 15	AT1G03010	AT1G03010	phototropic-responsive NPH3 family protein	0.65165	0.98108	0.98395	0.034236	0.95632	0.016963	0.022954	0.083286	0.0070579	-0.026125	-0.31145	-0.045311	-0.45736	-1.1015
Group 4	Cluster 15	AT1G03210	AT1G03210	phenazine biosynthesis PhzC/PhzF family protein	0.29261	0.76116	0.21132	0.2584	0.49824	0.54118	0.030327	-0.16501	-0.072198	-0.17526	-0.30251	-0.18316	-0.1553	-1.5085
Group 4	Cluster 15	AT1G03550	AT1G03550	secretory carrier membrane protein (SCAMP) family protein	0.24726	0.3098	0.10392	0.72573	0.96	0.51673	0.039679	0.19017	0.1666	0.24955	0.11334	0.029639	0.18434	-1.1251
Group 4	Cluster 15	AT1G03620	AT1G03620	phagocytosis and cell motility protein ELMO1-related	0.097132	0.34529	0.086164	0.80094	0.53552	0.45147	0.0027489	-0.26607	-0.13819	-0.26147	0.066031	0.11979	0.16502	-1.9013
Group 4	Cluster 15	AT1G03820	AT1G03820	unknown protein	0.023305	0.85884	0.26047	0.063272	0.069111	0.75092	0.0055849	-0.38007	-0.043469	-0.17	-0.42463	-0.45517	-0.098068	-2.4035
Group 4	Cluster 15	AT1G03920	AT1G03920	protein kinase, putative	0.94893	0.8208	0.66751	0.40232	0.29746	0.11268	0.00087484	-0.025608	0.034857	0.077334	0.13681	-0.12517	0.19009	-2.0425
Group 4	Cluster 15	AT1G04030	AT1G04030	unknown protein	0.41801	0.95399	0.97159	0.88017	0.53838	0.93345	0.02617	0.13003	0.02282	0.010755	0.053733	0.1024	0.022804	-0.96311
Group 4	Cluster 15	AT1G04040	AT1G04040	acid phosphatase class B family protein	0.55099	0.36397	0.11311	0.2979	0.57958	0.24727	0.048245	0.09389	0.15588	0.20357	0.15358	0.09016	0.22038	-0.80838
Group 4	Cluster 15	AT1G04090	AT1G04090	unknown protein	0.83506	0.59176	0.60845	0.23572	0.20336	0.033114	0.043892	-0.068177	-0.026119	-0.097087	-0.24108	-0.28429	-0.41551	-0.95508
Group 4	Cluster 15	AT1G04100	IAA10	IAA10	0.98693	0.33175	0.35118	0.13004	0.30348	0.75829	0.029265	0.0043548	0.12354	-0.14351	-0.29186	-0.19139	-0.09769	-1.0815
Group 4	Cluster 15	AT1G04160	XIB	MYOSIN XI B (XIB)	0.012392	0.0026244	0.009122	0.31518	0.60655	0.095749	0.0029106	0.31484	0.4587	0.45767	0.1067	0.066004	0.25486	-1.3121
Group 4	Cluster 15	AT1G04180	YUC9	flavin-containing monooxygenase family protein / FMO family protein	0.13127	0.10804	0.023077	0.085909	0.25784	0.075844	0.035415	0.17762	0.17563	0.26234	0.24305	0.14563	0.29827	-1.2924
Group 4	Cluster 15	AT1G04250	AXR3	AUXIN RESISTANT 3 (AXR3)	0.55362	0.93773	0.17578	0.033027	0.017461	0.041506	0.013775	-0.09158	-0.030517	-0.19901	-0.39653	-0.46406	-0.34121	-1.6905
Group 4	Cluster 15	AT1G04760	VAMP726	ATVAMP726	0.71792	0.6081	0.58803	0.99911	0.64491	0.92171	0.045328	-0.057677	0.071629	0.091382	-0.0047572	0.086595	0.040439	-0.75878
Group 4	Cluster 15	AT1G04980	PDIL2-2	PDI-LIKE 2-2 (ATPDIL2-2)	0.31083	0.24224	0.34635	0.24603	0.99979	0.85613	0.047401	-0.081831	-0.13153	0.13351	0.15603	-0.0060043	-0.057494	-0.76148
Group 4	Cluster 15	AT1G05000	AT1G05000	tyrosine specific protein phosphatase family protein	0.31458	0.13007	0.92058	0.21513	0.47254	0.399	0.017651	0.095891	0.14942	-0.029857	-0.24033	-0.15138	-0.14862	-1.001
Group 4	Cluster 15	AT1G05250	-	-	0.87538	0.62089	0.96681	0.084194	0.053455	0.16208	0.015306	-0.089226	0.11769	0.03039	-0.64105	-0.83553	-0.56174	-1.7791
Group 4	Cluster 15	AT1G05320	AT1G05320	molecular_function unknown	0.69299	0.9679	0.20629	0.63604	0.64413	0.94255	0.028747	-0.089419	-0.024735	-0.17659	-0.14222	-0.13121	-0.051325	-1.6112
Group 4	Cluster 15	AT1G05350	AT1G05350	thiF family protein	0.30565	0.33637	0.34301	0.79545	0.1146	0.70524	0.02176	-0.13476	-0.16494	-0.053781	-0.064651	-0.15119	-0.048623	-0.86378
Group 4	Cluster 15	AT1G05370	AT1G05370	molecular_function unknown	0.06008	0.0098239	0.017969	0.068211	0.078474	0.089849	0.015647	0.18612	0.39849	0.40532	0.2751	0.26768	0.42703	-0.76656
Group 4	Cluster 15	AT1G05530	UGT75B2	UDP-GLUCOSYL TRANSFERASE 75B2 (UGT75B2)	0.97032	0.25775	0.0089869	0.20554	0.54508	0.23094	0.026311	0.0078304	0.12826	0.26532	0.13073	0.11479	0.24725	-0.74931
Group 4	Cluster 15	AT1G05610	APS2	ADP-glucose pyrophoshorylase small subunit 2 (APS2)	0.036131	0.028299	0.059491	0.099248	0.019573	0.080081	0.031719	-0.46921	-0.29719	-0.2564	-0.30087	-0.43756	-0.26515	-1.0594
Group 4	Cluster 15	AT1G05630	5PTASE13	5PTASE13	0.02156	0.0047641	0.0054986	0.32093	0.24994	0.027016	0.019668	0.35967	0.46001	0.44177	0.19822	0.22913	0.28023	-0.88045
Group 4	Cluster 15	AT1G05660	AT1G05660	polygalacturonase, putative / pectinase, putative	0.25123	0.23868	0.36939	0.37717	0.015965	0.060172	0.0031938	-0.20627	-0.18488	-0.074057	-0.22775	-0.42276	-0.28127	-1.4256
Group 4	Cluster 15	AT1G05710	AT1G05710	ethylene-responsive protein, putative	0.1391	0.46246	0.44796	0.2159	0.34224	0.39223	0.022394	-0.23941	-0.10843	-0.14201	-0.28516	-0.27275	-0.20792	-1.0695
Group 4	Cluster 15	AT1G05810	RABA5E	RAB GTPASE HOMOLOG A5E (RABA5E)	0.81465	0.21951	0.95191	0.044224	0.11104	0.27076	0.01631	0.043171	0.18057	0.01926	-0.44906	-0.37055	-0.18476	-1.0469
Group 4	Cluster 15	AT1G05820	SPPL5	aspartic-type endopeptidase/ peptidase	0.070816	0.02631	0.041386	0.084681	0.15236	0.30345	0.037564	0.23119	0.25022	0.20499	0.23619	0.27094	0.23659	-0.86364
Group 4	Cluster 15	AT1G05894	AT1G05894	unknown protein	0.23689	0.033559	0.55896	0.14853	0.047397	0.048578	0.015023	0.13868	0.25158	0.11756	-0.30394	-0.31064	-0.33169	-1.0867
Group 4	Cluster 15	AT1G06100	AT1G06100	fatty acid desaturase family protein	0.89596	0.3808	0.83996	0.077579	0.1549	0.13099	0.0063843	0.049551	0.14041	0.069117	-0.52349	-0.40524	-0.35931	-2.1365
Group 4	Cluster 15	AT1G06170	AT1G06170	basic helix-loop-helix (bHLH) family protein	0.60453	0.96825	0.99809	0.86722	0.55043	0.90917	0.0010174	0.090286	0.013741	0.00027181	-0.079949	0.20138	0.047157	-2.6443
Group 4	Cluster 15	AT1G06370	AT1G06370	pseudogene, similar to putative glycolipid alpha-mannosyltransferase, blastp match of 41% identity and 9.6e-10 P-value to GP|13161358|dbj|BAB32949.1||AP002908 putative glycolipid alpha-mannosyltransferase {Oryza sativa (japonica cultivar-group)}	0.2113	0.066328	0.78343	0.074758	0.069352	0.061083	0.044248	-0.15319	-0.2044	-0.087886	0.27144	0.27953	0.32007	-0.96206
Group 4	Cluster 15	AT1G06420	AT1G06420	unknown protein	0.087296	0.14245	0.67164	0.22832	0.7117	0.14636	0.0018516	-0.37332	-0.22114	-0.11936	0.22981	0.1037	0.26936	-2.165
Group 4	Cluster 15	AT1G06540	AT1G06540	unknown protein	0.72086	0.81248	0.93068	0.030182	0.81604	0.24225	0.037536	-0.10648	-0.060058	0.033391	0.50669	0.064523	0.25092	-0.92904
Group 4	Cluster 15	AT1G06550	AT1G06550	enoyl-CoA hydratase/isomerase family protein	0.80483	0.22039	0.94197	0.094478	0.71228	0.70284	0.0062139	-0.06765	0.11051	-0.034422	0.25663	0.071318	0.055721	-1.1212
Group 4	Cluster 15	AT1G06640	AT1G06640	2-oxoglutarate-dependent dioxygenase, putative	0.71125	0.48889	0.97433	0.88365	0.7022	0.78559	0.0065568	0.082707	0.12036	0.015383	-0.085473	-0.10249	0.077552	-1.948
Group 4	Cluster 15	AT1G06830	AT1G06830	glutaredoxin family protein	0.37093	0.25052	0.22692	0.057782	0.2608	0.090924	0.0043951	-0.188	-0.1899	-0.24067	-0.46907	-0.29876	-0.63195	-3.4617
Group 4	Cluster 15	AT1G07350	AT1G07350	transformer serine/arginine-rich ribonucleoprotein, putative	0.085969	0.18077	0.95275	0.027875	0.18309	0.24188	0.017013	0.20625	-0.12175	-0.026914	0.37224	0.16777	-0.25456	-0.99855
Group 4	Cluster 15	AT1G07550	AT1G07550	leucine-rich repeat protein kinase, putative	0.10183	0.22727	0.64314	0.63395	0.097361	0.99984	0.041934	0.21093	0.1423	-0.098981	0.12957	0.29915	-0.011409	-1.3831
Group 4	Cluster 15	AT1G07650	AT1G07650	leucine-rich repeat transmembrane protein kinase, putative	0.36982	0.31391	0.47193	0.40884	0.17373	0.49647	0.0073801	0.13455	0.12641	0.15431	0.20561	0.17829	0.20024	-0.85272
Group 4	Cluster 15	AT1G07740	-	-	0.10454	0.044625	0.35561	0.31979	0.31114	0.62706	0.026011	0.26663	0.32786	0.20079	-0.22602	-0.21607	-0.138	-1.0863
Group 4	Cluster 15	AT1G07745	RAD51D	ARABIDOPSIS HOMOLOG OF RAD51 D (RAD51D)	0.091169	0.065405	0.42039	0.58522	0.87436	0.71423	0.03599	-0.2716	-0.17985	-0.16626	0.059692	0.063169	0.06568	-0.94785
Group 4	Cluster 15	AT1G07880	ATMPK13	ATMPK13	0.021702	0.8949	0.45678	0.91088	0.95983	0.43238	0.01341	-0.32456	0.023464	-0.10623	0.041285	0.02187	0.20193	-2.1158
Group 4	Cluster 15	AT1G07890	APX1	ascorbate peroxidase 1 (APX1)	0.049003	0.92547	0.22793	0.0061311	0.024903	0.0086334	0.014539	-0.22068	-0.013022	-0.23954	-0.42853	-0.38515	-0.36239	-1.3775
Group 4	Cluster 15	AT1G08160	AT1G08160	harpin-induced protein-related / HIN1-related / harpin-responsive protein-related	0.9697	0.94289	0.7865	0.14562	0.013057	0.15678	0.012729	-0.022305	0.020871	0.043944	-0.30358	-0.43096	-0.30902	-1.8084
Group 4	Cluster 15	AT1G08430	ALMT1	ALUMINUM-ACTIVATED MALATE TRANSPORTER 1 (ALMT1)	0.038099	0.47388	0.017676	0.03979	0.020439	0.058763	0.0055951	-0.28235	-0.11721	-0.3305	-0.43901	-0.44121	-0.31958	-2.0318
Group 4	Cluster 15	AT1G08530	AT1G08530	unknown protein	0.20767	0.23058	0.97892	0.63822	0.98653	0.8939	0.046659	-0.13024	-0.11591	-0.01395	0.088914	0.0080425	0.028849	-0.79391
Group 4	Cluster 15	AT1G08730	XIC	XIC	0.3611	0.38668	0.29846	0.25362	0.84506	0.25536	0.017432	-0.10869	-0.088719	0.11614	0.11915	-0.055082	0.15971	-0.96133
Group 4	Cluster 15	AT1G08990	PGSIP5	PLANT GLYCOGENIN-LIKE STARCH INITIATION PROTEIN 5 (PGSIP5)	0.34211	0.21767	0.69015	0.10618	0.14836	0.36714	0.025931	0.12651	0.16022	0.053994	-0.34725	-0.20589	-0.18895	-0.92259
Group 4	Cluster 15	AT1G09000	NP1	ARABIDOPSIS NPK1-RELATED PROTEIN KINASE 1 (ANP1)	0.99655	0.83096	0.92613	0.35512	0.32187	0.49812	0.01613	-0.00094585	0.026099	0.02826	0.18623	0.13873	0.10467	-1.0853
Group 4	Cluster 15	AT1G09155	PP2-B15	Phloem protein 2-B15 (AtPP2-B15)	0.28639	0.96117	0.88412	0.083236	0.088782	0.14708	0.024548	-0.20979	-0.032257	0.060337	-0.48951	-0.47529	-0.37516	-1.3949
Group 4	Cluster 15	AT1G09170	AT1G09170	kinesin motor protein-related	0.32278	0.091766	0.14186	0.74789	0.30167	0.96319	0.039643	0.16469	0.34647	0.20051	-0.14331	-0.22802	-0.042181	-1.9077
Group 4	Cluster 15	AT1G09195	AT1G09195	molecular_function unknown	0.23188	0.70126	0.84614	0.20437	0.18488	0.41956	0.0074142	-0.13199	-0.02091	-0.05669	-0.20011	-0.12019	-0.15114	-0.89211
Group 4	Cluster 15	AT1G09370	AT1G09370	enzyme inhibitor/ pectinesterase	0.7095	0.099315	0.79301	0.41227	0.017029	0.36432	0.0044405	-0.058785	0.17791	0.031353	-0.18235	-0.49154	-0.16922	-1.4648
Group 4	Cluster 15	AT1G09400	AT1G09400	12-oxophytodienoate reductase, putative	0.47783	0.1378	0.071654	0.15818	0.060892	0.022247	0.018663	-0.094475	-0.17001	-0.27468	-0.22744	-0.33726	-0.44097	-0.88922
Group 4	Cluster 15	AT1G09415	NIMIN-3	NIM1-INTERACTING 3 (NIMIN-3)	0.080814	0.056547	0.036066	0.71025	0.60047	0.41196	0.041373	-0.26623	-0.28035	-0.2981	-0.10227	-0.14983	-0.15816	-1.5716
Group 4	Cluster 15	AT1G09440	AT1G09440	protein kinase family protein	0.45832	0.89671	0.8957	0.25244	0.10008	0.82517	0.026411	-0.12446	-0.053191	-0.043718	-0.25644	-0.36942	-0.079156	-1.0419
Group 4	Cluster 15	AT1G09470	AT1G09470	unknown protein	0.0055005	0.038605	0.26327	0.39417	0.3865	0.20267	0.011126	-0.39916	-0.20556	-0.2177	0.087666	0.089475	0.13034	-0.94609
Group 4	Cluster 15	AT1G09540	MYB61	MYB DOMAIN PROTEIN 61 (MYB61)	0.029721	0.15604	0.16205	0.11633	0.46132	0.39143	0.0070512	0.25581	0.12608	0.18079	-0.21845	-0.092651	-0.10564	-1.2459
Group 4	Cluster 15	AT1G09610	AT1G09610	unknown protein	0.99607	0.85151	0.9284	0.059378	0.053221	0.22738	0.025089	-0.00070011	-0.061473	-0.044122	-0.49603	-0.50233	-0.28709	-1.4156
Group 4	Cluster 15	AT1G09880	AT1G09880	lyase	0.043009	0.045285	0.040976	0.21124	0.096246	0.77033	0.042851	-0.25619	-0.16287	-0.16169	-0.21526	-0.23922	-0.078433	-0.57886
Group 4	Cluster 15	AT1G10155	PP2-A10	PHLOEM PROTEIN 2-A10 (ATPP2-A10)	0.021961	0.55665	0.20112	0.019665	0.13681	0.020004	0.0091175	-0.19188	-0.10282	-0.14179	-0.26885	-0.32206	-0.26237	-1.6811
Group 4	Cluster 15	AT1G10200	WLIM1	WLIM1	0.54466	0.79164	0.15332	0.058126	0.2518	0.078958	0.0089633	-0.12521	0.034474	-0.1591	-0.35575	-0.24891	-0.28938	-1.0409
Group 4	Cluster 15	AT1G10300	AT1G10300	GTP-binding protein-related	0.078932	0.13277	0.77828	0.058963	0.46011	0.14296	0.0037854	-0.25211	-0.29441	-0.079759	0.3591	0.086658	0.20001	-1.4577
Group 4	Cluster 15	AT1G10320	AT1G10320	U2 snRNP auxiliary factor-related	0.20652	0.14324	0.40596	0.20009	0.65961	0.4348	0.024684	-0.26977	-0.29028	-0.22378	0.33749	0.14073	0.21382	-1.6108
Group 4	Cluster 15	AT1G10350	AT1G10350	DNAJ heat shock protein, putative	0.014753	0.56169	0.048176	0.11525	0.040299	0.069257	0.045201	-0.29626	-0.045126	-0.35161	-0.42002	-0.43853	-0.3303	-0.89118
Group 4	Cluster 15	AT1G10380	AT1G10380	unknown protein	0.05235	0.15003	0.14753	0.71021	0.12777	0.78478	0.012576	0.3817	0.2389	0.22827	0.11947	0.37496	-0.10846	-2.6697
Group 4	Cluster 15	AT1G10385	AT1G10385	molecular_function unknown	0.045745	0.072748	0.076727	0.19764	0.18031	0.66718	0.010782	0.36574	0.40273	0.35384	-0.30735	-0.30953	-0.14059	-1.6959
Group 4	Cluster 15	AT1G10417	AT1G10417	molecular_function unknown	0.15751	0.3043	0.6834	0.24622	0.10944	0.13843	0.011434	-0.20826	-0.12908	-0.13374	0.18916	0.26708	0.23352	-1.2087
Group 4	Cluster 15	AT1G10480	ZFP5	ZINC FINGER PROTEIN 5 (ZFP5)	0.75647	0.99936	0.27558	0.061002	0.20373	0.33046	0.016074	-0.11008	-0.01244	-0.23722	-0.67056	-0.41382	-0.32463	-2.0053
Group 4	Cluster 15	AT1G10550	XTH33	XTH33	0.2105	0.19666	0.23599	0.051436	0.23476	0.81638	0.002406	0.20034	0.19216	0.23731	-0.50462	-0.2522	-0.10865	-2.0859
Group 4	Cluster 15	AT1G10570	OTS2	OVERLY TOLERANT TO SALT 2 (OTS2)	0.32361	0.67992	0.99375	0.75467	0.56373	0.1549	0.043323	-0.12116	-0.063667	-0.011455	0.080957	0.13136	0.23852	-0.88111
Group 4	Cluster 15	AT1G10682	AT1G10682	other RNA	0.081546	0.031883	0.0053958	0.10101	0.062668	0.047805	0.0090375	-0.23224	-0.29911	-0.41027	-0.21895	-0.44554	-0.29344	-1.3707
Group 4	Cluster 15	AT1G10820	AT1G10820	unknown protein	0.99812	0.070197	0.65595	0.035463	0.084898	0.045836	0.048468	-0.0061863	0.10806	0.082395	0.22282	0.22086	0.28334	-0.56843
Group 4	Cluster 15	AT1G11170	AT1G11170	unknown protein	0.18151	0.79886	0.77156	0.71577	0.28876	0.82695	0.0092817	-0.21922	-0.066905	-0.064225	-0.13167	-0.24307	-0.081724	-1.4991
Group 4	Cluster 15	AT1G11185	AT1G11185	other RNA	0.50585	0.62369	0.85136	0.86229	0.16247	0.31723	0.045233	0.085577	0.07676	0.030452	0.030843	0.1771	0.043646	-0.66524
Group 4	Cluster 15	AT1G11450	AT1G11450	nodulin MtN21 family protein	0.15825	0.77569	0.48746	0.32987	0.41322	0.85586	0.0071127	-0.2256	-0.066272	-0.13142	-0.16018	-0.14202	-0.064592	-2.3514
Group 4	Cluster 15	AT1G11460	AT1G11460	nodulin MtN21 family protein	0.45258	0.84714	0.39986	0.79708	0.99093	0.98509	0.012858	-0.17817	-0.064688	-0.13827	-0.13183	-0.028579	-0.02619	-2.5564
Group 4	Cluster 15	AT1G11545	XTH8	xyloglucan:xyloglucosyl transferase, putative / xyloglucan endotransglycosylase, putative / endo-xyloglucan transferase, putative	0.91417	0.91228	0.37317	0.69265	0.6535	0.7007	0.0083063	0.025844	0.020755	0.15383	0.071226	0.090723	0.088068	-1.1515
Group 4	Cluster 15	AT1G11570	NTL	NTF2-like (NTL)	0.064144	0.73678	0.88651	0.034868	0.12437	0.020329	0.049989	-0.15796	-0.042286	-0.017854	-0.29743	-0.2754	-0.35432	-1.2112
Group 4	Cluster 15	AT1G11730	AT1G11730	galactosyltransferase family protein	0.049122	0.04771	0.085168	0.047953	0.0085677	0.048807	0.00025357	-0.31462	-0.23585	-0.23619	-0.17118	-0.30185	-0.23841	-1.9574
Group 4	Cluster 15	AT1G11740	AT1G11740	ankyrin repeat family protein	0.63249	0.49287	0.64433	0.29791	0.25408	0.17269	0.0090557	-0.13933	-0.15272	-0.12931	-0.361	-0.38466	-0.39991	-2.5166
Group 4	Cluster 15	AT1G11790	ADT1	arogenate dehydratase 1 (ADT1)	0.11057	0.11187	0.26353	0.35198	0.19067	0.53142	0.015362	0.12692	0.1637	0.10389	0.13283	0.13335	0.074955	-0.70818
Group 4	Cluster 15	AT1G11840	GLX1	GLYOXALASE I HOMOLOG (ATGLX1)	0.053578	0.29806	0.19964	0.028911	0.031498	0.13751	0.0070573	-0.33421	-0.11681	-0.22156	-0.48265	-0.36438	-0.20674	-1.4334
Group 4	Cluster 15	AT1G11915	AT1G11915	unknown protein	0.92672	0.13589	0.96149	0.4312	0.1704	0.72683	0.017631	-0.054322	0.29592	-0.034253	-0.26336	-0.40884	0.15014	-1.8294
Group 4	Cluster 15	AT1G12080	AT1G12080	unknown protein	0.022232	0.082706	0.070502	0.15973	0.074012	0.016105	0.018028	-0.1983	-0.25016	-0.17217	-0.1447	-0.19476	-0.38218	-2.743
Group 4	Cluster 15	AT1G12350	COAB	4-phospho-panto-thenoylcysteine synthetase (ATCOAB)	0.15951	0.1114	0.14592	0.24822	0.32018	0.21034	0.01247	0.094612	0.12889	0.12351	0.1564	0.13443	0.17683	-0.70127
Group 4	Cluster 15	AT1G12420	ACR8	ACR8	0.16317	0.27095	0.22706	0.7157	0.094644	0.84243	0.023428	-0.24928	-0.18537	-0.16192	-0.13907	-0.45164	-0.097974	-1.1549
Group 4	Cluster 15	AT1G12500	AT1G12500	phosphate translocator-related	0.58855	0.88849	0.70633	0.27972	0.34465	0.57479	0.04073	-0.16359	0.051437	-0.11149	-0.42244	-0.37659	-0.22617	-1.6184
Group 4	Cluster 15	AT1G12530	AT1G12530	unknown protein	0.74491	0.71233	0.94848	0.67476	0.62253	0.59325	0.019954	-0.12307	-0.10314	0.031721	-0.18922	-0.20189	-0.1893	-1.672
Group 4	Cluster 15	AT1G12550	AT1G12550	oxidoreductase family protein	0.86077	0.8299	0.15788	0.11116	0.10064	0.11796	0.01967	-0.058402	-0.088427	-0.233	-0.49525	-0.4128	-0.39201	-1.3365
Group 4	Cluster 15	AT1G12560	EXPA7	ARABIDOPSIS THALIANA EXPANSIN A7 (ATEXPA7)	0.71115	0.19912	0.41583	0.12499	0.06772	0.17939	0.036723	0.094304	0.27433	0.1792	-0.54312	-0.59856	-0.40679	-1.7788
Group 4	Cluster 15	AT1G12600	AT1G12600	molecular_function unknown	0.028759	0.2186	0.98813	0.076188	0.045563	0.083804	0.019822	-0.32561	-0.15407	0.0089153	-0.36043	-0.46719	-0.30643	-1.2828
Group 4	Cluster 15	AT1G12750	RBL6	ARABIDOPSIS RHOMBOID-LIKE PROTEIN 6 (ATRBL6)	0.19825	0.93403	0.11855	0.15578	0.002752	0.54914	0.0051393	-0.13437	0.026581	-0.12788	-0.33297	-0.42911	-0.16226	-1.6526
Group 4	Cluster 15	AT1G12880	NUDT12	Arabidopsis thaliana Nudix hydrolase homolog 12 (atnudt12)	0.066465	0.17233	0.1681	0.25509	0.84902	0.6221	0.0026097	-0.30835	-0.26867	-0.3002	0.15337	0.041275	0.11407	-1.751
Group 4	Cluster 15	AT1G13000	AT1G13000	unknown protein	0.93082	0.38698	0.71493	0.14387	0.19908	0.92167	0.0082974	-0.031374	0.062869	-0.016995	-0.16619	-0.076126	-0.034726	-0.84767
Group 4	Cluster 15	AT1G13050	AT1G13050	molecular_function unknown	0.73254	0.26254	0.11174	0.030246	0.22302	0.035129	0.028786	0.087368	0.1344	0.28526	0.48432	0.34297	0.45458	-0.91447
Group 4	Cluster 15	AT1G13220	LINC2	LITTLE NUCLEI2 (LINC2)	0.084432	0.12929	0.41721	0.22317	0.84552	0.74442	0.034094	-0.34901	-0.28084	-0.20306	0.3356	0.075118	0.10183	-1.5241
Group 4	Cluster 15	AT1G13250	GATL3	Galacturonosyltransferase-like 3 (GATL3)	0.71377	0.9335	0.98361	0.16596	0.4688	0.80906	0.020265	0.054919	0.017648	-0.012483	-0.21246	-0.11112	-0.075345	-1.2872
Group 4	Cluster 15	AT1G13300	HRS1	myb family transcription factor	0.97362	0.84261	0.053374	0.23841	0.32858	0.50205	0.0048378	0.014255	0.057503	-0.32071	-0.39468	-0.26045	-0.21991	-2.4664
Group 4	Cluster 15	AT1G13340	AT1G13340	unknown protein	0.3149	0.59556	0.8253	0.79202	0.15713	0.83726	0.028492	0.14116	-0.10343	-0.057171	0.079574	0.27393	-0.089669	-1.1237
Group 4	Cluster 15	AT1G13350	AT1G13350	protein kinase family protein	0.45571	0.18478	0.5086	0.029748	0.055298	0.065249	0.049811	0.13856	0.181	0.14279	0.50056	0.421	0.46622	-0.78203
Group 4	Cluster 15	AT1G13430	ST4C	SULFOTRANSFERASE 4C (ST4C)	0.22072	0.99446	0.88533	0.31852	0.99725	0.064955	0.019336	0.15518	0.0018736	0.037124	0.14671	-0.0093552	-0.3189	-1.6325
Group 4	Cluster 15	AT1G13480	AT1G13480	unknown protein	0.086796	0.098328	0.14706	0.79627	0.83008	0.069842	0.038078	-0.31588	-0.28727	-0.30059	-0.11522	-0.095939	-0.45941	-1.337
Group 4	Cluster 15	AT1G13600	bZIP58	Arabidopsis thaliana basic leucine-zipper 58 (AtbZIP58)	0.036784	0.82396	0.97473	0.053478	0.1435	0.52277	0.0025575	0.23159	0.019594	0.010579	0.20615	0.19065	0.10366	-1.1533
Group 4	Cluster 15	AT1G13610	AT1G13610	biological_process unknown	0.30217	0.49947	0.44824	0.30138	0.28185	0.40876	0.028292	0.11813	0.087505	-0.1017	0.17425	0.35762	-0.2331	-1.8148
Group 4	Cluster 15	AT1G13635	AT1G13635	methyladenine glycosylase family protein	0.53016	0.91468	0.52717	0.18967	0.08033	0.32499	0.0016122	0.095548	0.018633	-0.089997	-0.22869	-0.30835	-0.17561	-1.8825
Group 4	Cluster 15	AT1G13770	RUS3	molecular_function unknown	0.61336	0.9087	0.97529	0.63441	0.97977	0.3034	0.046096	-0.087519	-0.045745	-0.013198	0.11847	-0.016888	0.15063	-0.54366
Group 4	Cluster 15	AT1G13920	AT1G13920	remorin family protein	0.25946	0.98747	0.46132	0.18104	0.30761	0.28404	0.0051695	-0.17295	0.00617	-0.11343	-0.28971	-0.24276	-0.21925	-2.1198
Group 4	Cluster 15	AT1G13970	AT1G13970	unknown protein	0.99896	0.4989	0.81618	0.60819	0.91387	0.79756	0.0095091	-0.0047145	0.1342	0.064851	0.15976	0.060133	0.090496	-1.8419
Group 4	Cluster 15	AT1G14070	FUT7	FUT7	0.082308	0.066674	0.45077	0.83168	0.8264	0.84448	0.0067683	0.26777	0.22106	0.16098	-0.068029	0.073291	-0.063043	-1.258
Group 4	Cluster 15	AT1G14190	AT1G14190	glucose-methanol-choline (GMC) oxidoreductase family protein	0.27411	0.90982	0.18774	0.1033	0.078821	0.10755	0.0043939	-0.21676	-0.060362	-0.22251	-0.47579	-0.48432	-0.42567	-2.1622
Group 4	Cluster 15	AT1G14260	AT1G14260	zinc finger (C3HC4-type RING finger) family protein	0.037379	0.45623	0.90085	0.18197	0.12869	0.68812	0.01235	-0.36913	0.11264	0.029937	-0.2958	-0.35113	0.094362	-1.3241
Group 4	Cluster 15	AT1G14290	SBH2	SPHINGOID BASE HYDROXYLASE 2 (SBH2)	0.68299	0.47613	0.12395	0.98747	0.68796	0.34772	0.037864	0.06249	0.087242	0.18299	0.0048255	0.08812	0.12902	-0.77426
Group 4	Cluster 15	AT1G14455	AT1G14455	unknown protein	0.1763	0.54946	0.27774	0.14916	0.072895	0.10055	0.031856	-0.16808	-0.12439	0.15654	-0.42885	-0.33101	-0.31683	-1.1525
Group 4	Cluster 15	AT1G14630	AT1G14630	unknown protein	0.35004	0.34672	0.83868	0.63385	0.65737	0.8437	0.0071707	-0.18944	-0.15384	-0.055417	-0.20052	-0.16018	-0.093202	-2.2115
Group 4	Cluster 15	AT1G15110	AT1G15110	phosphatidyl serine synthase family protein	0.15521	0.27288	0.13961	0.094668	0.21492	0.11481	0.031742	-0.19248	-0.13257	-0.22981	-0.41081	-0.28375	-0.32665	-0.61397
Group 4	Cluster 15	AT1G15620	AT1G15620	unknown protein	0.9843	0.49807	0.83439	0.090391	0.94969	0.34094	0.016327	-0.020911	-0.035954	-0.049067	-0.29432	-0.042531	-0.11431	-0.54106
Group 4	Cluster 15	AT1G15950	CCR1	CINNAMOYL COA REDUCTASE 1 (CCR1)	0.39799	0.99893	0.088089	0.083005	0.13304	0.20841	0.019603	-0.086011	-0.0022995	-0.26187	-0.32057	-0.24807	-0.2126	-0.95268
Group 4	Cluster 15	AT1G16022	AT1G16022	unknown protein	0.98775	0.99293	0.60709	0.19404	0.44804	0.14497	0.012685	0.0049276	-0.01474	0.08671	-0.2974	-0.19123	-0.32101	-1.8277
Group 4	Cluster 15	AT1G16060	ADAP	ovule development protein, putative	0.092108	0.19483	0.017622	0.65603	0.16058	0.81221	0.0089845	-0.18005	-0.1108	-0.074675	-0.070777	-0.2047	-0.075485	-1.0289
Group 4	Cluster 15	AT1G16170	AT1G16170	unknown protein	0.18942	0.71811	0.59175	0.07792	0.13948	0.090441	0.014099	-0.073806	-0.060007	-0.10291	-0.2633	-0.20375	-0.20879	-0.78842
Group 4	Cluster 15	AT1G16220	AT1G16220	protein phosphatase 2C family protein / PP2C family protein	0.030527	0.18317	0.85715	0.87875	0.62563	0.57936	0.0075953	-0.28311	-0.13353	-0.056858	0.029267	-0.10218	0.09442	-1.0319
Group 4	Cluster 15	AT1G16230	AT1G16230	syntaxin-related family protein	0.2982	0.96935	0.74519	0.14706	0.05621	0.079371	0.01147	-0.18389	0.01702	-0.093513	-0.36246	-0.57637	-0.43164	-1.6291
Group 4	Cluster 15	AT1G16400	CYP79F2	CYP79F2	0.066996	0.042747	0.044475	0.075049	0.017947	0.074572	0.0091769	0.32287	0.15483	0.20554	0.30545	0.31248	0.25777	-1.5238
Group 4	Cluster 15	AT1G16420	MC8	METACASPASE 8 (MC8)	0.15602	0.94217	0.19591	0.092738	0.67482	0.28121	0.016919	-0.17314	-0.022237	-0.21774	-0.29612	-0.16913	-0.2361	-1.4119
Group 4	Cluster 15	AT1G16440	RSH3	kinase	0.070301	0.039446	0.28408	0.064553	0.47921	0.13897	0.0030076	0.24847	0.26272	0.2041	-0.3886	-0.28771	-0.25841	-1.7431
Group 4	Cluster 15	AT1G16490	MYB58	MYB DOMAIN PROTEIN 58 (MYB58)	0.11772	0.19268	0.76391	0.48268	0.021119	0.80672	0.011557	-0.1431	-0.11802	-0.084051	-0.19721	-0.35964	-0.04291	-1.4082
Group 4	Cluster 15	AT1G16560	AT1G16560	Per1-like family protein	0.54676	0.54323	0.26172	0.25519	0.21895	0.41856	0.046991	-0.13624	-0.089934	-0.12405	-0.19187	-0.19244	-0.10602	-0.71511
Group 4	Cluster 15	AT1G16705	AT1G16705	p300/CBP acetyltransferase-related protein-related	0.38603	0.93381	0.069407	0.96272	0.99969	0.49082	0.012102	-0.12243	-0.031952	-0.24396	0.022781	-0.0055786	-0.17866	-1.1974
Group 4	Cluster 15	AT1G16820	AT1G16820	vacuolar ATP synthase catalytic subunit-related / V-ATPase-related / vacuolar proton pump-related	0.084168	0.17538	0.58536	0.039744	0.14294	0.051879	0.042285	-0.1972	-0.15172	-0.14089	0.31886	0.17302	0.36434	-0.75514
Group 4	Cluster 15	AT1G17090	AT1G17090	unknown protein	0.10189	0.3676	0.36447	0.0090451	0.13213	0.026235	0.011471	-0.11026	-0.095771	-0.10189	-0.34913	-0.24497	-0.20475	-0.70193
Group 4	Cluster 15	AT1G17180	GSTU25	GLUTATHIONE S-TRANSFERASE TAU 25 (ATGSTU25)	0.042188	0.016588	0.06326	0.32539	0.025193	0.95612	0.0048513	-0.29056	-0.33927	-0.26205	-0.18895	-0.28891	0.011612	-0.77807
Group 4	Cluster 15	AT1G17260	AHA10	Autoinhibited H(+)-ATPase isoform 10 (AHA10)	0.68325	0.60535	0.83058	0.98079	0.44837	0.69627	0.040984	0.045039	-0.048406	-0.048327	0.0099692	-0.10297	-0.067291	-0.80982
Group 4	Cluster 15	AT1G18075	MIR159B	MIR159/MIR159B; miRNA	0.15687	0.098714	0.079695	0.16429	0.98957	0.97195	0.0059913	-0.14269	-0.22983	-0.22041	0.18996	0.0049002	-0.073699	-1.5953
Group 4	Cluster 15	AT1G18180	AT1G18180	oxidoreductase, acting on the CH-CH group of donors	0.77922	0.86464	0.090271	0.69283	0.06586	0.28158	0.023688	-0.019524	-0.01348	-0.095705	-0.075553	-0.1789	-0.073435	-0.8627
Group 4	Cluster 15	AT1G18410	AT1G18410	kinesin motor protein-related	0.36102	0.15045	0.1053	0.99139	0.99598	0.97501	0.018332	0.23064	0.3203	0.38874	0.0051025	-0.022042	-0.04877	-1.6827
Group 4	Cluster 15	AT1G18490	AT1G18490	unknown protein	0.84619	0.99068	0.12183	0.086007	0.23479	0.1283	0.038628	-0.037905	-0.0092952	-0.11243	-0.28567	-0.17183	-0.19508	-1.0363
Group 4	Cluster 15	AT1G18590	SOT17	SULFOTRANSFERASE 17 (SOT17)	0.15747	0.80691	0.39627	0.21647	0.32553	0.081032	0.039849	0.088438	-0.038695	0.084157	0.11173	0.10688	0.15303	-0.87725
Group 4	Cluster 15	AT1G18970	GLP4	GERMIN-LIKE PROTEIN 4 (GLP4)	0.70355	0.79319	0.99666	0.77942	0.9958	0.57437	0.018642	0.10367	-0.098602	-0.018525	-0.14137	-0.026225	-0.20435	-1.2232
Group 4	Cluster 15	AT1G18980	AT1G18980	germin-like protein, putative	0.98541	0.98115	0.32546	0.1189	0.099263	0.053301	0.035568	-0.02072	-0.024093	-0.20446	-0.38491	-0.37854	-0.48523	-1.4868
Group 4	Cluster 15	AT1G19070	AT1G19070	F-box family protein	0.062309	0.081663	0.027497	0.44579	0.39827	0.15677	0.03932	-0.35627	-0.30344	-0.43574	-0.23628	-0.20739	-0.33471	-1.0455
Group 4	Cluster 15	AT1G19110	AT1G19110	inter-alpha-trypsin inhibitor heavy chain-related	0.10488	0.075999	0.31714	0.80852	0.93768	0.83082	0.034683	0.16119	0.18264	0.0639	-0.083016	0.02217	0.052834	-0.5954
Group 4	Cluster 15	AT1G19190	AT1G19190	hydrolase	0.99952	0.96943	0.72856	0.17378	0.16213	0.3405	0.025797	-0.005928	-0.031767	-0.089318	-0.43805	-0.42533	-0.29939	-1.68
Group 4	Cluster 15	AT1G19330	AT1G19330	unknown protein	0.097051	0.83194	0.26073	0.63679	0.16068	0.56849	0.0069075	0.16727	0.03033	0.1205	0.084279	0.16993	0.067563	-1.4787
Group 4	Cluster 15	AT1G19450	AT1G19450	integral membrane protein, putative / sugar transporter family protein	0.29374	0.23665	0.46781	0.58646	0.92767	0.4373	0.043209	0.13634	0.154	0.090438	0.11147	0.035762	0.14573	-0.8252
Group 4	Cluster 15	AT1G19570	DHAR1	dehydroascorbate reductase (DHAR1)	0.72946	0.92613	0.85586	0.56701	0.94646	0.85062	0.016897	-0.052406	0.020264	0.041553	-0.14213	-0.035677	0.040968	-0.83018
Group 4	Cluster 15	AT1G19940	GH9B5	Arabidopsis thaliana Glycosyl Hydrolase 9B5 (AtGH9B5)	0.07809	0.90596	0.65881	0.045696	0.038497	0.23176	0.011878	-0.19864	0.029699	0.080421	-0.27916	-0.31592	-0.088546	-0.86661
Group 4	Cluster 15	AT1G19968	AT1G19968	other RNA	0.040591	0.48552	0.077239	0.039286	0.30277	0.059433	0.00031316	-0.12314	-0.055888	-0.12986	-0.32339	-0.23397	-0.27528	-1.4414
Group 4	Cluster 15	AT1G19990	AT1G19990	unknown protein	0.14921	0.28809	0.68179	0.10085	0.090788	0.037053	0.029641	-0.22441	-0.16433	-0.1269	0.24036	0.20568	0.25938	-0.8056
Group 4	Cluster 15	AT1G20380	AT1G20380	prolyl oligopeptidase, putative / prolyl endopeptidase, putative / post-proline cleaving enzyme, putative	0.12404	0.87709	0.54625	0.91381	0.5312	0.14834	0.0098154	-0.21015	0.018307	0.1209	0.030941	0.13002	0.25325	-0.9756
Group 4	Cluster 15	AT1G20410	AT1G20410	unknown protein	0.43813	0.16097	0.9917	0.10986	0.56059	0.078845	0.004191	-0.1211	-0.39263	-0.013912	0.21742	0.11875	0.18371	-0.60621
Group 4	Cluster 15	AT1G20610	CYCB2;3	Cyclin B2	0.42858	0.33748	0.39818	0.023448	0.036806	0.012742	0.018707	-0.080122	0.074301	0.17007	0.33752	0.36188	0.36831	-0.76694
Group 4	Cluster 15	AT1G20700	WOX14	WUSCHEL RELATED HOMEOBOX 14 (WOX14)	0.05473	0.050888	0.092104	0.209	0.16164	0.051657	0.001847	-0.21325	-0.24937	-0.23979	-0.18993	-0.27282	-0.2868	-1.423
Group 4	Cluster 15	AT1G20823	AT1G20823	zinc finger (C3HC4-type RING finger) family protein	0.54983	0.66102	0.12098	0.76343	0.1774	0.10648	0.026437	-0.1151	-0.090396	-0.23101	-0.10366	-0.30939	-0.3712	-1.0267
Group 4	Cluster 15	AT1G20990	AT1G20990	DC1 domain-containing protein	0.10256	0.92646	0.71588	0.32004	0.14581	0.98242	0.02161	0.2895	0.027476	0.06743	0.22929	0.32281	0.011682	-1.1974
Group 4	Cluster 15	AT1G21440	AT1G21440	mutase family protein	0.077554	0.99355	0.73519	0.013116	0.0060058	0.33933	0.017493	0.14673	0.0018576	0.051699	0.20296	0.24042	0.13175	-1.5641
Group 4	Cluster 15	AT1G21510	AT1G21510	unknown protein	0.092016	0.85494	0.12195	0.072324	0.090808	0.043122	0.043176	-0.23328	0.040398	-0.19105	-0.36526	-0.30803	-0.3976	-1.3679
Group 4	Cluster 15	AT1G22030	AT1G22030	unknown protein	0.45742	0.99271	0.22892	0.087977	0.056381	0.12263	0.0012281	-0.07135	-0.016715	-0.10307	-0.261	-0.30057	-0.24739	-2.0085
Group 4	Cluster 15	AT1G22065	AT1G22065	unknown protein	0.14736	0.20001	0.077075	0.10361	0.48972	0.84174	0.015416	-0.18644	-0.19087	-0.22047	-0.30296	0.11993	-0.057069	-1.0031
Group 4	Cluster 15	AT1G22170	AT1G22170	phosphoglycerate/bisphosphoglycerate mutase family protein	0.78215	0.082453	0.17504	0.90061	0.13128	0.88824	0.0037267	0.054464	0.15905	0.12213	-0.025071	-0.11253	-0.030479	-1.6245
Group 4	Cluster 15	AT1G22230	AT1G22230	unknown protein	0.14091	0.04366	0.057726	0.16995	0.18847	0.043871	0.019821	-0.20328	-0.21145	-0.27601	-0.2287	-0.28113	-0.34095	-1.3205
Group 4	Cluster 15	AT1G22290	AT1G22290	14-3-3 protein GF14, putative (GRF10)	0.52248	0.1894	0.099828	0.073007	0.11616	0.58815	0.005513	0.068748	0.13773	0.22714	-0.30891	-0.38421	-0.067527	-1.4879
Group 4	Cluster 15	AT1G22300	GRF10	GENERAL REGULATORY FACTOR 10 (GRF10)	0.079606	0.074069	0.021405	0.060042	0.069694	0.17715	0.022202	-0.13944	-0.19909	-0.20732	-0.21663	-0.21562	-0.20376	-0.56661
Group 4	Cluster 15	AT1G22330	AT1G22330	RNA binding / nucleic acid binding / nucleotide binding	0.13107	0.11949	0.074242	0.52861	0.15566	0.38329	0.0033199	0.15872	0.15487	0.17219	-0.12171	-0.15814	-0.076274	-1.2176
Group 4	Cluster 15	AT1G22403	AT1G22403	other RNA	0.10689	0.4598	0.74278	0.17124	0.68388	0.31308	0.024332	-0.19285	-0.11445	-0.069153	0.21005	0.11114	0.1394	-0.88639
Group 4	Cluster 15	AT1G22530	PATL2	PATELLIN 2 (PATL2)	0.086197	0.079764	0.19248	0.027749	0.10035	0.25301	0.0017319	0.24612	0.22959	0.17842	-0.2863	-0.27194	-0.14852	-1.8249
Group 4	Cluster 15	AT1G22650	AT1G22650	beta-fructofuranosidase, putative / invertase, putative / saccharase, putative / beta-fructosidase, putative	0.74781	0.18614	0.050555	0.17425	0.093973	0.26549	0.015907	0.069092	0.15092	0.21567	-0.22883	-0.20359	-0.074293	-1.0315
Group 4	Cluster 15	AT1G22790	AT1G22790	unknown protein	0.1724	0.99751	0.24206	0.39721	0.86535	0.81182	0.030073	-0.18983	-0.00041346	-0.15616	-0.17301	-0.078793	0.059953	-1.3565
Group 4	Cluster 15	AT1G22910	AT1G22910	RNA recognition motif (RRM)-containing protein	0.41626	0.35967	0.1664	0.11828	0.60695	0.13437	0.029845	-0.15291	-0.076706	-0.25079	-0.29144	-0.080781	-0.22462	-1.0383
Group 4	Cluster 15	AT1G23060	AT1G23060	unknown protein	0.33505	0.53803	0.91831	0.21713	0.65932	0.48797	0.010833	-0.13331	-0.13612	-0.033153	0.21016	0.091995	0.11699	-1.3927
Group 4	Cluster 15	AT1G23210	GH9B6	Arabidopsis thaliana glycosyl hydrolase 9B6 (AtGH9B6)	0.091852	0.28978	0.024309	0.13542	0.094697	0.06322	0.025955	-0.28068	0.1287	0.33895	-0.30699	-0.3507	0.36866	-1.2761
Group 4	Cluster 15	AT1G23340	AT1G23340	unknown protein	0.22731	0.69488	0.82907	0.87222	0.91032	0.8954	0.010682	-0.15433	-0.069494	-0.039678	0.053154	0.040074	-0.065962	-1.249
Group 4	Cluster 15	AT1G23530	AT1G23530	unknown protein	0.7391	0.92894	0.45489	0.14293	0.12561	0.22628	0.0030493	-0.097146	-0.048091	-0.14387	-0.43945	-0.46992	-0.33718	-2.5258
Group 4	Cluster 15	AT1G23540	IGI1	protein kinase family protein	0.24278	0.039864	0.032719	0.11547	0.13416	0.66286	0.0056616	0.14507	0.36935	0.35824	-0.39849	-0.28984	-0.11462	-1.6423
Group 4	Cluster 15	AT1G24000	AT1G24000	Bet v I allergen family protein	0.99471	0.98903	0.086412	0.99307	0.27413	0.1094	0.0010593	-0.013686	-0.011115	-0.061495	0.001298	-0.19614	-0.1933	-0.98779
Group 4	Cluster 15	AT1G24010	AT1G24010	molecular_function unknown	0.55905	0.99838	0.33718	0.056548	0.15999	0.7091	0.0080615	-0.094916	-0.0011152	0.11849	0.42374	0.24617	0.10603	-1.3454
Group 4	Cluster 15	AT1G24030	AT1G24030	protein kinase family protein	0.046917	0.017547	0.064514	0.025958	0.46803	0.67336	0.027619	-0.20445	-0.17003	-0.23828	-0.30206	-0.1809	0.023921	-0.99331
Group 4	Cluster 15	AT1G24100	UGT74B1	UDP-glucosyl transferase 74B1 (UGT74B1)	0.22706	0.33231	0.002582	0.066883	0.053365	0.2946	0.0013427	-0.12917	-0.16562	-0.28001	-0.35478	-0.2492	-0.18539	-1.2106
Group 4	Cluster 15	AT1G24150	FH4	FORMIN HOMOLOGUE 4 (FH4)	0.70353	0.99385	0.72509	0.11234	0.12326	0.178	0.039069	-0.087185	-0.015088	-0.071507	-0.39556	-0.35816	-0.33179	-1.1648
Group 4	Cluster 15	AT1G24270	AT1G24270	unknown protein	0.60947	0.78992	0.40087	0.13242	0.14108	0.18878	0.017361	-0.15647	-0.091982	-0.093588	-0.40798	-0.4255	-0.22237	-1.6363
Group 4	Cluster 15	AT1G24280	G6PD3	GLUCOSE-6-PHOSPHATE DEHYDROGENASE 3 (G6PD3)	0.15262	0.069215	0.25477	0.23402	0.2718	0.1446	0.029283	0.25177	0.23201	0.095483	0.22155	0.18499	0.2231	-1.3939
Group 4	Cluster 15	AT1G24360	AT1G24360	3-oxoacyl-(acyl-carrier protein) reductase, chloroplast / 3-ketoacyl-acyl carrier protein reductase	0.064597	0.22324	0.86083	0.71172	0.25982	0.40787	0.0075133	-0.14576	-0.12764	-0.038912	0.054043	-0.048344	0.011424	-0.63883
Group 4	Cluster 15	AT1G24370	AT1G24370	similar to unknown protein [Arabidopsis thaliana] (TAIR:AT3G15310.1)	0.99227	0.8065	0.066569	0.23912	0.061835	0.22715	0.0069433	-0.019122	0.056351	-0.28797	-0.31712	-0.4545	-0.29606	-1.6087
Group 4	Cluster 15	AT1G24430	AT1G24430	transferase/ transferase, transferring acyl groups other than amino-acyl groups	0.97078	0.46072	0.99415	0.029889	0.99785	0.44059	0.0026056	0.0089561	-0.024572	0.0026603	-0.20235	-0.0003967	-0.10463	-1.6306
Group 4	Cluster 15	AT1G25175	AT1G25175	other RNA	0.38925	0.42752	0.39373	0.17322	0.6888	0.29088	0.031368	-0.20646	-0.20324	-0.20593	0.34613	0.12403	0.2675	-1.2632
Group 4	Cluster 15	AT1G25460	AT1G25460	oxidoreductase family protein	0.71425	0.82668	0.56575	0.95611	0.95987	0.98747	0.024222	-0.078769	-0.062627	-0.09567	-0.048326	0.02363	0.00747	-1.182
Group 4	Cluster 15	AT1G25480	AT1G25480	unknown protein	0.55803	0.45227	0.35575	0.93032	0.83992	0.25358	0.035411	0.1	0.096425	0.13027	0.031797	0.077082	0.1592	-0.87026
Group 4	Cluster 15	AT1G25530	AT1G25530	lysine and histidine specific transporter, putative	0.13001	0.96141	0.70234	0.061025	0.56407	0.12691	0.013584	-0.15054	0.012623	-0.065112	-0.29316	-0.1459	-0.22774	-1.2515
Group 4	Cluster 15	AT1G25570	AT1G25570	leucine-rich repeat protein-related	0.025005	0.0072428	0.0024847	0.097137	0.13795	0.09218	0.01999	0.22036	0.33094	0.24289	0.13242	0.15263	0.24819	-0.55737
Group 4	Cluster 15	AT1G26100	AT1G26100	cytochrome B561 family protein	0.020361	0.031292	0.054075	0.35802	0.25797	0.33602	0.0094822	-0.19806	-0.17612	-0.12477	-0.070672	-0.092029	-0.096957	-0.88897
Group 4	Cluster 15	AT1G26250	AT1G26250	proline-rich extensin, putative	0.025299	0.78504	0.48417	0.86126	0.17676	0.018413	0.012724	0.43697	0.066329	0.1545	-0.066276	0.30631	-0.37895	-1.6115
Group 4	Cluster 15	AT1G26290	AT1G26290	unknown protein	0.27317	0.87071	0.95274	0.32979	0.66242	0.81107	0.047707	-0.27265	-0.071793	-0.040031	-0.3351	-0.16937	-0.12913	-1.4794
Group 4	Cluster 15	AT1G26440	UPS5	UPS5	0.97353	0.11371	0.12066	0.015902	0.46689	0.38794	0.048447	0.0094114	-0.12428	-0.2391	-0.28634	-0.17377	-0.19075	-0.68408
Group 4	Cluster 15	AT1G26450	AT1G26450	beta-1,3-glucanase-related	0.0095056	0.04004	0.06927	0.12959	0.040183	0.34241	0.015178	0.2682	0.1833	0.17572	0.19805	0.23291	0.083747	-1.5539
Group 4	Cluster 15	AT1G26530	AT1G26530	unknown protein	0.1335	0.1935	0.48355	0.23773	0.35359	0.19451	0.01686	-0.32767	-0.23078	-0.16685	0.28659	0.2359	0.30256	-1.4898
Group 4	Cluster 15	AT1G26640	AT1G26640	aspartate/glutamate/uridylate kinase family protein	0.69054	0.75645	0.52315	0.8605	0.98847	0.7937	0.018999	-0.058642	-0.052242	-0.073696	-0.04914	-0.018987	0.047238	-0.81811
Group 4	Cluster 15	AT1G26680	AT1G26680	transcriptional factor B3 family protein	0.46607	0.98383	0.85999	0.91526	0.99479	0.73437	0.030603	0.13065	-0.020707	0.047113	-0.06717	-0.020232	-0.11973	-1.7547
Group 4	Cluster 15	AT1G26820	RNS3	RIBONUCLEASE 3 (RNS3)	0.030013	0.032338	0.087564	0.032483	0.035657	0.70404	0.041781	-0.38481	-0.28039	-0.21242	-0.39168	-0.40574	-0.092355	-1.2776
Group 4	Cluster 15	AT1G26960	AtHB23	ARABIDOPSIS THALIANA HOMEOBOX PROTEIN 23 (AtHB23)	0.027044	0.29505	0.85833	0.53636	0.4208	0.97103	0.047909	-0.17052	0.028732	-0.050156	-0.055737	0.22868	-0.031907	-0.90666
Group 4	Cluster 15	AT1G27030	AT1G27030	unknown protein	0.022505	0.16588	0.35552	0.034614	0.033805	0.050444	0.039099	0.22271	0.14785	0.12584	0.26565	0.30249	0.22423	-1.1302
Group 4	Cluster 15	AT1G27110	AT1G27110	binding	0.070772	0.057785	0.40948	0.58272	0.34679	0.97804	0.0041569	-0.3378	-0.35694	-0.13394	-0.18063	-0.25044	-0.033238	-2.1422
Group 4	Cluster 15	AT1G27130	GSTU13	ARABIDOPSIS THALIANA GLUTATHIONE S-TRANSFERASE TAU 13 (ATGSTU13)	0.30507	0.28999	0.095145	0.10391	0.20002	0.21407	0.00986	-0.12713	-0.12472	-0.22939	-0.32704	-0.21794	-0.20505	-1.5998
Group 4	Cluster 15	AT1G27330	AT1G27330	molecular_function unknown	0.33667	0.96751	0.41364	0.90263	0.93268	0.83894	0.0069726	-0.13183	0.0067231	-0.088958	0.025164	0.015296	-0.058545	-0.78986
Group 4	Cluster 15	AT1G27350	AT1G27350	molecular_function unknown	0.18466	0.14719	0.088817	0.99907	0.54183	0.26075	0.031624	-0.15179	-0.16367	-0.1834	-0.0022187	-0.088286	-0.13632	-0.60346
Group 4	Cluster 15	AT1G27370	SPL10	squamosa promoter-binding protein-like 10 (SPL10)	0.52272	0.32551	0.30382	0.0925	0.23745	0.073428	0.018475	0.13442	0.17715	0.21392	0.41239	0.30027	0.4052	-1.6811
Group 4	Cluster 15	AT1G27380	RIC2	ROP-INTERACTIVE CRIB MOTIF-CONTAINING PROTEIN 2 (RIC2)	0.19218	0.98842	0.67421	0.094849	0.67405	0.047016	0.00023679	0.10885	0.0058161	0.080086	-0.24166	-0.10601	-0.30522	-2.5201
Group 4	Cluster 15	AT1G27660	AT1G27660	ethylene-responsive protein -related	0.29716	0.1112	0.50081	0.070095	0.42326	0.19752	0.0078548	0.12832	0.17003	0.14162	0.29264	0.22731	0.27164	-0.81525
Group 4	Cluster 15	AT1G27695	AT1G27695	glycine-rich protein	0.04849	0.020457	0.17572	0.050797	0.41978	0.08161	0.0055026	-0.14413	-0.17304	-0.16233	-0.17469	-0.1115	-0.19147	-0.65705
Group 4	Cluster 15	AT1G27920	MAP65-8	MICROTUBULE-ASSOCIATED PROTEIN 65-8 (MAP65-8)	0.11676	0.15342	0.61532	0.089731	0.045348	0.27811	0.003314	-0.19033	-0.15797	-0.06062	-0.31043	-0.43165	-0.16722	-1.9107
Group 4	Cluster 15	AT1G28100	AT1G28100	unknown protein	0.41984	0.92889	0.32612	0.28293	0.25554	0.28306	0.021633	-0.07505	-0.027655	-0.11634	-0.2597	-0.15462	0.39339	-0.68502
Group 4	Cluster 15	AT1G28400	AT1G28400	unknown protein	0.22914	0.072077	0.025152	0.73633	0.30619	0.23061	0.016587	0.11959	0.19949	0.3136	0.078044	0.17357	0.17423	-1.9262
Group 4	Cluster 15	AT1G28410	AT1G28410	molecular_function unknown	0.060578	0.0051709	0.0049004	0.085939	0.022352	0.048843	0.021223	-0.20748	-0.25007	-0.24253	-0.22443	-0.26635	-0.21848	-0.54628
Group 4	Cluster 15	AT1G28490	SYP61	SYNTAXIN OF PLANTS 61 (SYP61)	0.12402	0.53561	0.70528	0.48483	0.93616	0.90697	0.043665	-0.12271	-0.06094	0.030044	0.068857	0.021846	0.029697	-0.55785
Group 4	Cluster 15	AT1G28590	AT1G28590	lipase, putative	0.2476	0.61442	0.70578	0.43813	0.17659	0.76205	0.012052	0.16776	0.086896	0.062912	-0.1798	0.28752	-0.10146	-1.6216
Group 4	Cluster 15	AT1G28620	AT1G28620	pseudogene, lipase, similar to lipase Arab-1 GB:S68410 GI:2129636 (Arabidopsis thaliana)	0.68751	0.056937	0.46857	0.068354	0.35704	0.021725	0.0039277	0.077076	-0.17348	-0.15691	0.27459	0.085605	0.32056	-0.99446
Group 4	Cluster 15	AT1G28815	AT1G28815	unknown protein	0.60085	0.94122	0.57219	0.16074	0.088812	0.072031	0.040045	-0.08924	-0.033467	-0.1069	-0.27526	-0.33769	-0.37716	-1.2418
Group 4	Cluster 15	AT1G29000	AT1G29000	heavy-metal-associated domain-containing protein	0.40089	0.26082	0.92859	0.97288	0.74837	0.80451	0.00089825	-0.15165	-0.17769	-0.03939	0.014251	-0.091113	-0.10296	-3.513
Group 4	Cluster 15	AT1G29200	AT1G29200	unknown protein	0.29171	0.12611	0.26215	0.98806	0.66828	0.35205	0.044364	0.1273	0.17953	0.11957	-0.021591	-0.098934	0.15977	-1.2234
Group 4	Cluster 15	AT1G29357	AT1G29357	other RNA	0.97826	0.99506	0.90655	0.030509	0.0031409	0.066294	0.0091309	0.0064682	0.00081459	0.043561	0.44961	0.30341	0.35231	-1.3132
Group 4	Cluster 15	AT1G29380	AT1G29380	molecular_function unknown	0.74141	0.99271	0.99912	0.41289	0.048123	0.028295	0.014265	-0.058072	0.0016492	-0.0063338	-0.24504	-0.36465	-0.23395	-1.1757
Group 4	Cluster 15	AT1G29520	AT1G29520	AWPM-19-like membrane family protein	0.49778	0.64476	0.43333	0.16486	0.10876	0.1964	0.0036026	-0.15328	-0.11149	-0.15894	-0.38521	-0.45162	-0.34021	-2.4343
Group 4	Cluster 15	AT1G29550	AT1G29550	eukaryotic translation initiation factor 4E, putative / eIF-4E, putative / eIF4E, putative / mRNA cap-binding protein, putative	0.014289	0.20833	0.9152	0.17101	0.40978	0.70168	0.026736	-0.29984	-0.1306	-0.033997	0.69906	-0.12224	-0.053894	-0.79245
Group 4	Cluster 15	AT1G29600	AT1G29600	zinc finger (CCCH-type) family protein	0.79918	0.17486	0.64354	0.63981	0.82031	0.47476	0.030144	-0.066755	-0.20783	-0.10968	0.090575	-0.068447	-0.1966	-1.1152
Group 4	Cluster 15	AT1G29830	AT1G29830	unknown protein	0.16656	0.39067	0.16566	0.96939	0.16588	0.28617	0.01892	0.20661	0.13206	0.19927	0.022777	0.28773	0.21296	-1.2314
Group 4	Cluster 15	AT1G29860	WRKY71	WRKY71	0.60695	0.036369	0.027249	0.72576	0.85844	0.07229	0.0081493	-0.080436	-0.30033	-0.31121	-0.10326	-0.059291	-0.33666	-1.2299
Group 4	Cluster 15	AT1G30140	AT1G30140	unknown protein	0.78298	0.45576	0.95234	0.21289	0.053776	0.050025	0.0060631	0.082438	0.19121	-0.041659	-0.4653	-0.71331	-0.7151	-2.4822
Group 4	Cluster 15	AT1G30280	AT1G30280	heat shock protein binding	0.55387	0.94297	0.96803	0.79569	0.19453	0.66079	0.0064583	0.073946	0.022858	0.0089358	-0.091693	-0.18931	-0.10705	-1.6086
Group 4	Cluster 15	AT1G30420	MRP12	ATMRP12	0.13362	0.086836	0.77637	0.11285	0.054247	0.01297	0.0067062	0.19926	0.13344	0.079927	0.26336	0.38753	0.47357	-1.2078
Group 4	Cluster 15	AT1G30510	RFNR2	ROOT FNR 2 (ATRFNR2)	0.077758	0.038548	0.022675	0.16619	0.14063	0.22405	0.0032961	0.28243	0.20432	0.26162	0.14623	0.16362	0.12433	-1.3934
Group 4	Cluster 15	AT1G30690	AT1G30690	SEC14 cytosolic factor family protein / phosphoglyceride transfer family protein	0.12075	0.062191	0.025699	0.64029	0.43391	0.17898	0.034194	0.20131	0.23725	0.31936	0.097347	0.13716	0.22968	-0.931
Group 4	Cluster 15	AT1G30750	AT1G30750	unknown protein	0.96124	0.29002	0.99833	0.11168	0.079982	0.12782	0.017233	0.014826	0.12691	-0.011106	-0.31451	-0.38388	-0.27182	-1.0447
Group 4	Cluster 15	AT1G30825	DIS2	DISTORTED TRICHOMES 2 (DIS2)	0.068891	0.94581	0.079175	0.10608	0.032104	0.1647	0.03367	-0.21923	-0.012699	-0.27555	-0.2553	-0.3176	-0.20236	-0.63587
Group 4	Cluster 15	AT1G30840	PUP4	ATPUP4	0.57919	0.97321	0.77916	0.25172	0.15165	0.67553	0.0075969	-0.1348	0.014144	-0.082179	-0.33865	-0.3946	0.13314	-2.8604
Group 4	Cluster 15	AT1G30850	RSH4	unknown protein	0.4722	0.9793	0.53359	0.34591	0.023906	0.18382	0.030212	-0.091559	0.012892	-0.11101	-0.36034	-0.48604	0.77613	-0.66506
Group 4	Cluster 15	AT1G30870	AT1G30870	cationic peroxidase, putative	0.24975	0.070387	0.12049	0.13917	0.05446	0.31218	0.036555	0.19936	0.35703	0.28887	-0.47382	-0.57582	-0.26243	-1.5328
Group 4	Cluster 15	AT1G31070	GlcNA.1UT1	UDP-N-acetylglucosamine pyrophosphorylase-related	0.57897	0.036765	0.46828	0.079922	0.028987	0.01233	0.0038776	0.055627	0.13653	0.13911	0.21325	0.25068	0.28202	-1.2239
Group 4	Cluster 15	AT1G31130	AT1G31130	unknown protein	0.69151	0.11587	0.13986	0.041571	0.65158	0.0080646	0.010057	-0.038795	-0.070732	-0.11305	-0.18787	-0.093363	-0.22436	-0.53781
Group 4	Cluster 15	AT1G31180	IMD3	3-isopropylmalate dehydrogenase, chloroplast, putative	0.9624	0.99109	0.98811	0.24491	0.33954	0.37711	0.00042272	-0.01818	-0.0080378	0.0068235	0.074779	0.092771	0.10887	-1.4149
Group 4	Cluster 15	AT1G31200	PP2-A9	Phloem protein 2-A9 (ATPP2-A9)	0.32836	0.18799	0.42872	0.02	0.025254	0.097792	0.004453	-0.1247	-0.15086	-0.14642	-0.50737	-0.44862	-0.27097	-2.0017
Group 4	Cluster 15	AT1G31300	AT1G31300	molecular_function unknown	0.10787	0.39364	0.57329	0.41762	0.17605	0.73878	0.0059865	-0.12667	-0.10161	-0.037421	-0.083008	-0.14146	-0.044868	-0.63234
Group 4	Cluster 15	AT1G31320	LBD4	LOB DOMAIN-CONTAINING PROTEIN 4 (LBD4)	0.99481	0.68946	0.078494	0.071767	0.057379	0.11085	0.0035222	0.00027149	-0.062563	-0.19986	-0.33058	-0.36653	-0.28942	-1.6742
Group 4	Cluster 15	AT1G31335	AT1G31335	unknown protein	0.015331	0.1625	0.023862	0.014574	0.017794	0.0057157	0.039933	-0.33788	-0.19137	-0.30093	-0.43778	-0.38853	-0.25876	-1.278
Group 4	Cluster 15	AT1G31460	-	-	0.097299	0.13591	0.047213	0.03523	0.18153	0.015291	0.010883	-0.26248	-0.15752	-0.23025	-0.3362	-0.31495	-0.40943	-0.87812
Group 4	Cluster 15	AT1G31490	AT1G31490	transferase family protein	0.81088	0.67489	0.85544	0.21255	0.42958	0.37726	0.016879	0.074569	0.1177	0.059945	-0.47188	-0.3009	-0.3297	-1.9957
Group 4	Cluster 15	AT1G31710	AT1G31710	copper amine oxidase, putative	0.13909	0.044014	0.040133	0.8289	0.41813	0.031664	0.00022125	0.14277	0.29746	0.21831	-0.060515	-0.15307	0.35823	-2.6963
Group 4	Cluster 15	AT1G31772	AT1G31772	endomembrane system	0.29324	0.2995	0.92404	0.84547	0.81102	0.76009	0.036754	-0.19352	-0.14134	-0.043685	-0.081407	-0.095532	-0.10324	-1.0513
Group 4	Cluster 15	AT1G31935	AT1G31935	other RNA	0.28537	0.40355	0.57541	0.12131	0.012376	0.10037	0.010192	0.089667	0.090965	-0.13379	-0.25507	-0.47575	-0.27163	-0.95388
Group 4	Cluster 15	AT1G32100	PRR1	PINORESINOL REDUCTASE 1 (PRR1)	0.61365	0.59142	0.18431	0.26832	0.14177	0.98928	0.0070792	-0.086357	-0.081479	-0.16319	-0.21332	-0.21842	-0.023979	-1.1908
Group 4	Cluster 15	AT1G32270	ATSYP24	ATSYP24	0.16996	0.88525	0.084594	0.12744	0.20973	0.026954	0.012897	-0.12108	0.018095	-0.16447	-0.21374	-0.20263	-0.36837	-1.1099
Group 4	Cluster 15	AT1G32450	NRT1.5	NITRATE TRANSPORTER 1.5 (NRT1.5)	0.21741	0.40535	0.99699	0.29985	0.97242	0.42255	0.017147	0.17096	0.087695	-0.010908	0.16744	-0.023771	0.18684	-0.93922
Group 4	Cluster 15	AT1G32950	AT1G32950	subtilase family protein	0.0659	0.16884	0.23887	0.020349	0.03937	0.0057044	0.026761	0.22389	0.16842	0.23903	-0.17222	-0.28784	-0.25986	-1.1832
Group 4	Cluster 15	AT1G33080	AT1G33080	MATE efflux family protein	0.91205	0.98845	0.99898	0.79994	0.76734	0.65746	0.010783	-0.040095	0.0053169	-0.0059675	0.068396	0.076212	0.13167	-2.2342
Group 4	Cluster 15	AT1G33090	AT1G33090	MATE efflux family protein	0.00011402	0.00669	0.0024921	0.24896	0.023298	0.072055	0.040227	0.40111	0.40992	0.35375	0.18829	-0.26416	0.24798	-1.4165
Group 4	Cluster 15	AT1G33170	AT1G33170	dehydration-responsive family protein	0.81969	0.22861	0.88146	0.34928	0.52929	0.99631	0.012107	-0.053089	0.070926	-0.050057	-0.086775	0.072266	-0.013185	-1.889
Group 4	Cluster 15	AT1G33260	AT1G33260	protein kinase family protein	0.52559	0.90378	0.12276	0.089504	0.12069	0.55236	0.018478	-0.13356	-0.049228	-0.26473	-0.44497	-0.39029	-0.182	-1.5215
Group 4	Cluster 15	AT1G33470	AT1G33470	RNA recognition motif (RRM)-containing protein	0.036864	0.037308	0.0069493	0.026325	0.023668	0.021289	0.013304	-0.28857	-0.21842	-0.25082	-0.30982	-0.32608	-0.3476	-1.4784
Group 4	Cluster 15	AT1G34040	AT1G34040	alliinase family protein	0.32437	0.77052	0.076707	0.049405	0.09657	0.062355	0.00063894	-0.10335	-0.05764	-0.19878	-0.33963	-0.30333	-0.24565	-1.7981
Group 4	Cluster 15	AT1G34315	AT1G34315	unknown protein	0.24369	0.22867	0.8886	0.14723	0.24462	0.11299	0.0046909	-0.22734	-0.2079	-0.064083	0.35643	0.27399	0.38492	-2.1576
Group 4	Cluster 15	AT1G34340	AT1G34340	esterase/lipase/thioesterase family protein	0.67453	0.25858	0.26809	0.92241	0.86094	0.15907	0.0093291	0.09891	0.18776	0.22083	0.048769	0.082598	0.34422	-1.3511
Group 4	Cluster 15	AT1G34500	AT1G34500	membrane bound O-acyl transferase (MBOAT) family protein / wax synthase-related	0.99964	0.79928	0.65933	0.85438	0.93539	0.33219	0.010272	-0.0089881	-0.06762	0.079281	-0.084047	-0.051115	-0.23574	-1.5987
Group 4	Cluster 15	AT1G34670	MYB93	myb domain protein 93 (AtMYB93)	0.048924	0.021951	0.26792	0.27568	0.42044	0.59314	0.0096747	0.12617	0.1671	0.17521	-0.15661	-0.095595	-0.066683	-0.66001
Group 4	Cluster 15	AT1G35240	ARF20	AUXIN RESPONSE FACTOR 20 (ARF20)	0.80948	0.69847	0.89424	0.09267	0.45128	0.2182	0.033958	0.038081	-0.061062	-0.043162	0.28043	0.18115	0.23359	-0.94782
Group 4	Cluster 15	AT1G35250	AT1G35250	thioesterase family protein	0.63566	0.6919	0.15087	0.27664	0.5799	0.93712	0.00022425	0.071486	0.076227	-0.17441	-0.20169	-0.11875	0.026417	-3.3806
Group 4	Cluster 15	AT1G35255	AT1G35255	unknown protein	0.089991	0.87135	0.013317	0.31668	0.81663	0.55133	0.019499	-0.16397	-0.057602	-0.24	-0.1979	-0.11432	-0.17069	-1.4798
Group 4	Cluster 15	AT1G35260	MLP165	MLP-LIKE PROTEIN 165 (MLP165)	0.032688	0.07554	0.20966	0.22542	0.45615	0.87361	0.004115	-0.30226	-0.19063	-0.22671	-0.18036	-0.11042	-0.029469	-2.2888
Group 4	Cluster 15	AT1G35330	AT1G35330	zinc finger (C3HC4-type RING finger) family protein	0.18221	0.22132	0.30094	0.057579	0.14889	0.085642	0.019663	0.20705	0.17232	0.19407	-0.53068	-0.34026	-0.37958	-1.5821
Group 4	Cluster 15	AT1G35612	AT1G35612	expressed protein	0.27658	0.20059	0.19206	0.71096	0.92409	0.98072	0.040335	-0.21688	-0.2474	-0.24729	0.11883	-0.06948	0.013861	-1.1473
Group 4	Cluster 15	AT1G36950	AT1G36950	zinc finger protein-related	0.59724	0.12702	0.67385	0.76743	0.75472	0.12427	0.00064211	0.038334	0.087941	-0.082667	-0.0654	-0.094183	-0.14455	-2.1427
Group 4	Cluster 15	AT1G42430	AT1G42430	unknown protein	0.046668	0.47541	0.29739	0.94209	0.33128	0.92039	0.026549	-0.2509	-0.10418	-0.12598	-0.041712	-0.14331	-0.040332	-0.78147
Group 4	Cluster 15	AT1G42580	AT1G42580	similar to DNA binding [Arabidopsis thaliana] (TAIR:AT3G47680.1)	0.031958	0.040357	0.065319	0.85654	0.1282	0.082852	0.023097	-0.2847	-0.26927	-0.22983	-0.070916	-0.34159	-0.34515	-0.76966
Group 4	Cluster 15	AT1G43000	AT1G43000	zinc-binding family protein	0.51362	0.65017	0.17182	0.99012	0.26704	0.082168	0.0078132	-0.084396	-0.059106	-0.20789	0.0018956	-0.1382	-0.10906	-1.1374
Group 4	Cluster 15	AT1G43020	AT1G43020	unknown protein	0.95136	0.50269	0.96957	0.41861	0.14308	0.29259	0.011441	-0.033379	0.12634	0.01461	-0.23186	-0.34129	-0.26111	-1.5093
Group 4	Cluster 15	AT1G43650	AT1G43650	integral membrane family protein / nodulin MtN21-related	0.61389	0.059807	0.6538	0.14955	0.32751	0.34507	0.00058746	-0.052973	0.23562	-0.066033	-0.25343	-0.18645	-0.059876	-2.36
Group 4	Cluster 15	AT1G44030	AT1G44030	DC1 domain-containing protein	0.13834	0.76981	0.99529	0.71019	0.86917	0.94305	0.039049	-0.33336	0.08015	0.0037814	-0.1798	-0.096525	-0.066233	-1.4252
Group 4	Cluster 15	AT1G44542	AT1G44542	cyclase family protein	0.43906	0.40736	0.73541	0.98394	0.061651	0.041158	0.02462	0.093206	0.082446	-0.035954	-0.048078	-0.1878	-0.21338	-0.8184
Group 4	Cluster 15	AT1G44750	PUP11	ATPUP11	0.3821	0.96054	0.60333	0.095928	0.13307	0.38569	0.046939	-0.073398	-0.027549	-0.10521	-0.18504	-0.2641	-0.21622	-0.73993
Group 4	Cluster 15	AT1G44780	AT1G44780	unknown protein	0.099385	0.2065	0.80757	0.43682	0.55115	0.4395	0.033317	-0.30497	-0.23755	-0.086868	0.21972	0.14603	0.18551	-1.5176
Group 4	Cluster 15	AT1G44910	PRP40A	protein binding	0.16304	0.16543	0.39687	0.116	0.21662	0.18926	0.020488	-0.16619	-0.12183	-0.18674	0.17956	0.12811	0.13534	-0.87253
Group 4	Cluster 15	AT1G45249	ABF2	ABSCISIC ACID RESPONSIVE ELEMENTS-BINDING FACTOR 2 (ABF2)	0.95554	0.77458	0.21295	0.38395	0.92117	0.9388	0.033483	0.011514	-0.044738	-0.12271	0.12205	-0.039753	0.023136	-0.79936
Group 4	Cluster 15	AT1G46480	WOX4	WUSCHEL RELATED HOMEOBOX 4 (WOX4)	0.211	0.43812	0.15233	0.49201	0.33952	0.28584	0.010913	-0.12368	-0.12398	-0.19372	0.081133	-0.11481	-0.12161	-1.7607
Group 4	Cluster 15	AT1G47210	CYCA3;2	CYCLIN-DEPENDENT PROTEIN KINASE 3	0.15077	0.96634	0.96976	0.36553	0.73521	0.04547	0.041847	-0.13542	-0.023984	0.016691	0.13413	0.08962	0.26755	-0.56416
Group 4	Cluster 15	AT1G47410	AT1G47410	unknown protein	0.098801	0.18669	0.16172	0.98856	0.84643	0.82884	0.045452	-0.34352	-0.24166	-0.24467	-0.034981	-0.10087	-0.10291	-1.4627
Group 4	Cluster 15	AT1G47480	AT1G47480	hydrolase	0.89232	0.53742	0.20828	0.062544	0.14365	0.10337	0.027585	-0.045343	-0.11473	-0.21268	-0.41967	-0.3168	-0.34476	-1.2338
Group 4	Cluster 15	AT1G47590	ATPUP20	###############################################################################################################################################################################################################################################################	0.34402	0.19308	0.99467	0.024029	0.018268	0.49943	0.042472	-0.069487	-0.1342	0.0013042	-0.38703	-0.44671	-0.16474	-1.0576
Group 4	Cluster 15	AT1G47600	BGLU34	BETA GLUCOSIDASE 34 (BGLU34)	0.48074	0.78128	0.57733	0.40067	0.41059	0.8671	0.034562	-0.10807	-0.075892	0.1249	-0.19403	-0.23894	-0.093817	-1.7358
Group 4	Cluster 15	AT1G47670	AT1G47670	amino acid transporter family protein	0.11705	0.079005	0.018043	0.32606	0.14505	0.082172	0.016504	0.19244	0.18936	0.24384	0.14303	0.16725	0.23531	-1.0978
Group 4	Cluster 15	AT1G47760	AGL102	AGAMOUS-LIKE 102 (AGL102)	0.85157	0.61624	0.73904	0.13421	0.20233	0.11152	0.047453	-0.057907	0.041681	-0.086173	-0.27725	-0.27877	-0.29101	-1.426
Group 4	Cluster 15	AT1G47830	AT1G47830	clathrin coat assembly protein, putative	0.063629	0.098179	0.027667	0.29156	0.44114	0.41015	0.048705	-0.27311	-0.16485	-0.22535	-0.14742	-0.14738	-0.12678	-0.51956
Group 4	Cluster 15	AT1G47970	AT1G47970	unknown protein	0.34578	0.13166	0.58216	0.2632	0.27727	0.50831	0.020881	-0.15586	-0.19033	-0.12712	0.16705	0.1149	0.11719	-0.54475
Group 4	Cluster 15	AT1G48175	emb2191	embryo defective 2191 (emb2191)	0.027085	0.018272	0.3463	0.8438	0.99351	0.86239	0.0081149	-0.26465	-0.27467	-0.19072	0.041498	0.0045625	0.037349	-0.72473
Group 4	Cluster 15	AT1G48240	NPSN12	ATNPSN12	0.95613	0.99756	0.88521	0.24834	0.15677	0.36381	0.042889	-0.026268	-0.0092107	-0.035155	-0.23858	-0.25681	-0.17795	-0.80026
Group 4	Cluster 15	AT1G48280	AT1G48280	hydroxyproline-rich glycoprotein family protein	0.55816	0.050377	0.47743	0.092317	0.81104	0.25302	0.037851	-0.086149	-0.16667	-0.11346	-0.15154	-0.07578	-0.1176	-0.85511
Group 4	Cluster 15	AT1G48480	RKL1	RKL1	0.70057	0.6407	0.4147	0.16348	0.1557	0.17072	0.0060392	-0.054145	-0.078466	-0.12742	-0.27094	-0.24157	-0.27713	-1.2068
Group 4	Cluster 15	AT1G48598	-	-	0.039921	0.26905	0.29831	0.55736	0.21268	0.10079	0.0014859	0.23328	0.11792	0.13239	0.071868	0.14943	0.087206	-1.2716
Group 4	Cluster 15	AT1G48670	AT1G48670	auxin-responsive GH3 family protein	0.89994	0.99053	0.50553	0.94996	0.85408	0.97968	0.0063742	-0.050386	-0.015927	0.10262	0.029038	0.062239	-0.030481	-1.7744
Group 4	Cluster 15	AT1G49000	AT1G49000	unknown protein	0.56961	0.92476	0.049721	0.020939	0.13752	0.016963	0.038266	0.070834	-0.029583	-0.34205	-0.47517	-0.32388	-0.50363	-1.1117
Group 4	Cluster 15	AT1G49220	AT1G49220	zinc finger (C3HC4-type RING finger) family protein	0.1429	0.84618	0.081176	0.056636	0.47089	0.48115	0.011833	-0.24598	0.056468	-0.28333	-0.49443	-0.1831	-0.17853	-1.8853
Group 4	Cluster 15	AT1G49230	AT1G49230	zinc finger (C3HC4-type RING finger) family protein	0.97021	0.76592	0.040398	0.6464	0.94526	0.80987	0.038677	0.0131	-0.077747	-0.16942	-0.1052	0.024427	0.046652	-1.1748
Group 4	Cluster 15	AT1G49390	AT1G49390	oxidoreductase, 2OG-Fe(II) oxygenase family protein	0.30612	0.26063	0.079358	0.94375	0.20254	0.098285	0.02066	0.12435	0.13892	0.19148	0.025178	0.1099	0.20162	-1.0269
Group 4	Cluster 15	AT1G49400	emb1129	embryo defective 1129 (emb1129)	0.047312	0.77236	0.19164	0.47745	0.50241	0.87216	0.031842	-0.17596	-0.081438	-0.10347	0.14463	0.13241	0.052415	-0.64662
Group 4	Cluster 15	AT1G49490	AT1G49490	leucine-rich repeat family protein / extensin family protein	0.055623	0.011939	0.0082783	0.4146	0.94691	0.77912	0.014767	0.31116	0.32587	0.34945	0.14236	0.027571	0.074761	-1.328
Group 4	Cluster 15	AT1G49520	AT1G49520	SWIB complex BAF60b domain-containing protein	0.094052	0.10248	0.47033	0.40969	0.98029	0.48305	0.0014496	-0.28247	-0.19678	-0.13521	-0.065465	0.010217	0.26359	-0.87249
Group 4	Cluster 15	AT1G49560	AT1G49560	myb family transcription factor	0.045105	0.24533	0.17569	0.33573	0.13981	0.62185	0.019826	-0.19569	-0.13578	-0.1404	-0.16681	-0.23989	-0.073224	-0.86782
Group 4	Cluster 15	AT1G49860	GSTF14	ATGSTF14	0.010988	0.13536	0.61264	0.79535	0.079942	0.7018	0.00030209	0.29864	0.13028	-0.10294	0.016829	0.31077	0.035429	-3.5268
Group 4	Cluster 15	AT1G50670	AT1G50670	OTU-like cysteine protease family protein	0.045594	0.18423	0.064522	0.2104	0.32785	0.34864	0.029863	-0.29763	-0.18753	-0.23535	-0.22887	-0.24013	-0.17331	-0.86575
Group 4	Cluster 15	AT1G50720	AT1G50720	stigma-specific Stig1 family protein	0.1757	0.048568	0.62499	0.69576	0.45041	0.54392	0.038428	-0.27745	-0.49671	-0.10923	-0.17681	-0.25476	-0.21458	-1.1741
Group 4	Cluster 15	AT1G51035	-	-	0.60992	0.16408	0.58906	0.1348	0.83665	0.094147	0.047098	-0.14621	-0.26716	-0.17987	-0.46312	-0.11131	-0.48062	-1.0892
Group 4	Cluster 15	AT1G51070	bHLH115	basic helix-loop-helix (bHLH) family protein	0.94983	0.60483	0.87889	0.047937	0.46818	0.1081	0.0013707	0.013681	0.094408	-0.049021	-0.28145	-0.17559	-0.1632	-1.2222
Group 4	Cluster 15	AT1G51260	LPAT3	LPAT3	0.21932	0.17324	0.4643	0.76042	0.96686	0.88493	0.012281	-0.19892	-0.12204	0.12456	-0.068602	0.01878	-0.073664	-2.0697
Group 4	Cluster 15	AT1G51270	AT1G51270	structural molecule/ transmembrane receptor	0.99043	0.9542	0.98068	0.37397	0.079614	0.90124	0.028534	-0.018823	-0.034783	0.011989	0.20899	0.41995	0.058283	-1.2489
Group 4	Cluster 15	AT1G51340	AT1G51340	MATE efflux family protein	0.099958	0.034899	0.69547	0.37433	0.028966	0.99941	0.0028192	0.25458	0.24988	-0.033971	0.15161	0.29786	-0.0042848	-2.0792
Group 4	Cluster 15	AT1G51355	AT1G51355	unknown protein	0.19458	0.31707	0.58095	0.38301	0.82278	0.78795	0.036201	-0.22736	-0.1763	-0.10661	-0.22652	-0.092081	-0.10219	-1.3602
Group 4	Cluster 15	AT1G51470	BGLU35	BETA GLUCOSIDASE 35 (BGLU35)	0.97369	0.49722	0.24988	0.73382	0.88961	0.74753	0.041126	-0.027194	0.068988	0.22406	0.091666	-0.065823	0.11166	-1.4126
Group 4	Cluster 15	AT1G51520	AT1G51520	nucleic acid binding / nucleotide binding	0.02635	0.018082	0.073496	0.45143	0.7452	0.27303	0.018596	-0.25208	-0.29326	-0.24047	-0.090989	-0.090315	-0.076754	-1.514
Group 4	Cluster 15	AT1G51640	EXO70G2	exocyst subunit EXO70 family protein G2 (ATEXO70G2)	0.025015	0.15317	0.11838	0.79432	0.79874	0.37643	0.011797	0.27163	0.12644	0.16132	0.055535	0.044725	-0.14782	-0.92589
Group 4	Cluster 15	AT1G51770	AT1G51770	unknown protein	0.70702	0.99405	0.97681	0.61898	0.063532	0.12993	0.016458	0.051977	0.0018215	-0.014216	-0.11638	-0.37663	-0.27121	-1.0782
Group 4	Cluster 15	AT1G51830	AT1G51830	ATP binding / kinase/ protein serine/threonine kinase	0.28838	0.078412	0.011918	0.77861	0.19191	0.67329	0.0083987	0.15547	0.28218	0.17997	0.065258	0.13275	0.1043	-1.6197
Group 4	Cluster 15	AT1G51880	RHS6	leucine-rich repeat protein kinase, putative	0.078382	0.10832	0.16429	0.23585	0.27688	0.13893	0.01957	0.23571	0.26164	0.23636	-0.28889	-0.15943	-0.35939	-1.9444
Group 4	Cluster 15	AT1G52140	AT1G52140	unknown protein	0.31532	0.84146	0.19375	0.034071	0.94522	0.44008	0.013477	-0.091182	-0.039459	-0.10804	-0.25638	0.024987	-0.095291	-2.1648
Group 4	Cluster 15	AT1G52150	ATHB-15	ATHB-15	0.99909	0.90208	0.98688	0.99884	0.93307	0.89716	0.046151	-0.010487	0.04446	-0.022421	-0.0068692	0.053762	-0.095619	-1.7058
Group 4	Cluster 15	AT1G52155	AT1G52155	unknown protein	0.24163	0.76509	0.18781	0.40242	0.24603	0.08114	0.00094007	-0.11653	-0.050329	-0.14681	-0.13653	-0.25029	-0.20972	-1.4987
Group 4	Cluster 15	AT1G52190	AT1G52190	proton-dependent oligopeptide transport (POT) family protein	0.55267	0.94681	0.77272	0.04186	0.016243	0.057915	0.011582	0.087641	-0.020386	0.041201	-0.33664	-0.43087	-0.2994	-2.1938
Group 4	Cluster 15	AT1G52240	ROPGEF11	RHO GUANYL-NUCLEOTIDE EXCHANGE FACTOR 11 (ROPGEF11)	0.10051	0.30783	0.20677	0.19963	0.21554	0.14788	0.036809	0.15926	0.093256	0.13697	-0.18157	-0.27356	-0.34662	-1.2431
Group 4	Cluster 15	AT1G52280	RABG3d	Arabidopsis Rab GTPase homolog G3d (AtRABG3d)	0.0087555	0.034186	0.15914	0.29764	0.65378	0.9007	0.048801	-0.33785	-0.20491	-0.10399	-0.15863	-0.096968	0.037087	-0.9946
Group 4	Cluster 15	AT1G52315	AT1G52315	unknown protein	0.16761	0.29047	0.53924	0.58732	0.10024	0.62772	0.028556	-0.23753	-0.1725	-0.13287	-0.15935	-0.39418	-0.15631	-1.1621
Group 4	Cluster 15	AT1G52540	AT1G52540	protein kinase, putative	0.56823	0.011134	0.17608	0.18538	0.12113	0.0078992	0.028201	-0.11207	-0.23231	-0.22205	-0.321	-0.41536	-0.37306	-0.79592
Group 4	Cluster 15	AT1G52565	AT1G52565	unknown protein	0.33756	0.067886	0.057935	0.08346	0.088391	0.039385	0.0074087	-0.086465	-0.25013	-0.36932	-0.24386	-0.2724	-0.29421	-1.1085
Group 4	Cluster 15	AT1G52660	AT1G52660	ATP binding	0.99869	0.6486	0.62946	0.051111	0.058249	0.099627	0.017588	-0.010424	0.077327	0.098968	-0.48191	-0.56597	-0.35095	-1.7447
Group 4	Cluster 15	AT1G52857	AT1G52857	unknown protein	0.065789	0.017863	0.047978	0.022312	0.0092585	0.078427	0.0078151	-0.26254	-0.47524	-0.32259	-0.42507	-0.4621	-0.28576	-1.8058
Group 4	Cluster 15	AT1G53100	AT1G53100	acetylglucosaminyltransferase	0.7364	0.11605	0.072601	0.63699	0.45263	0.34323	0.0079127	-0.068199	-0.19187	-0.16403	-0.077034	-0.16013	-0.18509	-1.4572
Group 4	Cluster 15	AT1G53163	AT1G53163	unknown protein	0.70061	0.85778	0.19169	0.33995	0.53823	0.24936	0.04546	-0.12399	-0.074047	-0.29376	-0.33475	-0.23079	-0.38195	-1.3799
Group 4	Cluster 15	AT1G53270	AT1G53270	ABC transporter family protein	0.20493	0.16979	0.99544	0.027148	0.14645	0.080257	0.0050832	0.12726	0.1293	-0.012487	-0.41394	-0.33983	-0.23958	-1.3498
Group 4	Cluster 15	AT1G53400	AT1G53400	unknown protein	0.36543	0.14436	0.43758	0.4866	0.35034	0.11841	0.043782	-0.079597	-0.10716	-0.068175	-0.074022	-0.14704	-0.16141	-0.77477
Group 4	Cluster 15	AT1G53660	AT1G53660	organic anion transmembrane transporter	0.65775	0.99565	0.64508	0.12139	0.11903	0.19296	0.033148	-0.092228	-0.0075504	0.10738	0.21613	0.14828	0.24174	-0.96813
Group 4	Cluster 15	AT1G53830	PME2	ATPME2	0.38632	0.16194	0.63127	0.23893	0.07446	0.075043	0.00057263	0.13193	0.22975	0.10495	-0.28991	-0.24122	-0.29472	-1.9025
Group 4	Cluster 15	AT1G53920	GLIP5	GLIP5	0.41465	0.8377	0.55246	0.10309	0.064928	0.10957	0.01456	-0.14399	-0.055081	-0.11235	-0.37018	-0.45181	-0.3472	-1.2963
Group 4	Cluster 15	AT1G53990	GLIP3	GLIP3	0.54681	0.80176	0.06464	0.56792	0.24059	0.33592	0.0013622	-0.055402	-0.072566	-0.24843	-0.099404	0.16952	0.23226	-1.7954
Group 4	Cluster 15	AT1G54110	AT1G54110	cation exchanger, putative (CAX10)	0.62032	0.44609	0.83919	0.20424	0.48894	0.16151	0.02587	-0.075803	-0.063209	0.04242	0.148	0.10213	0.10896	-0.57834
Group 4	Cluster 15	AT1G54217	AT1G54217	Expressed protein	0.34108	0.47806	0.49547	0.050012	0.087078	0.044003	0.0077105	-0.09761	-0.096698	-0.14031	-0.36024	-0.31986	-0.29154	-1.3165
Group 4	Cluster 15	AT1G54260	AT1G54260	histone H1/H5 family protein	0.52279	0.37519	0.93041	0.063406	0.13609	0.12822	0.018154	-0.12645	-0.1188	-0.039775	0.37094	0.27774	0.26662	-1.3295
Group 4	Cluster 15	AT1G54330	NAC020	Arabidopsis NAC domain containing protein 20 (ANAC020)	0.0073354	0.31287	0.32698	0.75	0.5561	0.84863	0.0090436	-0.24028	-0.079375	-0.16349	0.044012	-0.12181	0.035601	-1.1646
Group 4	Cluster 15	AT1G54410	AT1G54410	dehydrin family protein	0.10487	0.34945	0.14761	0.98815	0.9834	0.90394	0.03574	-0.32217	-0.1931	-0.25147	0.0075679	-0.027906	-0.06443	-1.6927
Group 4	Cluster 15	AT1G54660	AT1G54660	pseudogene, similar to vetispiradiene synthase, blastp match of 54% identity and 3.0e-79 P-value to GP|5360685|dbj|BAA82108.1||AB022719 vetispiradiene synthase {Solanum tuberosum}	0.12091	0.9101	0.91649	0.1571	0.48545	0.13395	0.0015084	-0.30398	-0.048225	0.047726	0.339	0.17897	0.34315	-3.1995
Group 4	Cluster 15	AT1G54790	AT1G54790	GDSL-motif lipase/hydrolase family protein	0.22153	0.14705	0.39242	0.07008	0.11056	0.57603	0.046792	-0.17871	-0.22863	-0.12525	-0.38007	-0.37494	0.1145	-0.8117
Group 4	Cluster 15	AT1G55120	FRUCT5	BETA-FRUCTOFURANOSIDASE 5 (ATFRUCT5)	0.44351	0.58578	0.94388	0.18774	0.80666	0.95707	0.022076	-0.11735	-0.12829	-0.022759	-0.18853	0.04872	-0.048069	-0.92988
Group 4	Cluster 15	AT1G55207	-	-	0.45228	0.53046	0.11975	0.34984	0.1266	0.034555	0.01568	-0.065206	-0.10778	-0.13149	-0.15969	-0.18302	-0.28453	-1.491
Group 4	Cluster 15	AT1G55790	AT1G55790	ATP binding / nucleotide binding / phenylalanine-tRNA ligase	0.13388	0.21819	0.53128	0.54824	0.14676	0.052105	0.020721	0.19746	-0.16078	-0.13821	-0.14416	0.30862	-0.4035	-1.1025
Group 4	Cluster 15	AT1G55940	CYP708A1	CYP708A1	0.4199	0.87375	0.091836	0.65175	0.051612	0.73556	0.0022351	0.080014	-0.030738	0.1079	0.10368	0.18958	0.050215	-0.89273
Group 4	Cluster 15	AT1G56320	AT1G56320	unknown protein	0.8909	0.54074	0.3426	0.36262	0.3546	0.49874	0.012277	0.035268	0.11859	0.11896	-0.25726	-0.19273	-0.19413	-1.4794
Group 4	Cluster 15	AT1G56612	AT1G56612	other RNA	0.42281	0.27186	0.27629	0.18428	0.39857	0.43306	0.031961	-0.13807	-0.1678	-0.2016	0.28269	0.18535	0.16638	-1.0627
Group 4	Cluster 15	AT1G56660	AT1G56660	unknown protein	0.0096514	0.068258	0.068968	0.97094	0.97876	0.29738	0.0013235	-0.3304	-0.41668	-0.28205	-0.026799	-0.023747	-0.18433	-2.7337
Group 4	Cluster 15	AT1G56670	AT1G56670	GDSL-motif lipase/hydrolase family protein	0.99094	0.44736	0.49865	0.45701	0.62412	0.36681	0.012626	-0.012005	-0.07655	-0.12298	0.10024	0.078727	-0.12225	-1.0751
Group 4	Cluster 15	AT1G57560	MYB50	myb domain protein 50 (AtMYB50)	0.10612	0.10344	0.46664	0.30952	0.37257	0.83424	0.0087126	0.27579	0.26888	0.15341	-0.28584	-0.25169	-0.097268	-1.7275
Group 4	Cluster 15	AT1G57570	AT1G57570	jacalin lectin family protein	0.99662	0.12546	0.3069	0.06451	0.1371	0.76679	0.00086593	-0.010124	0.17845	0.12247	-0.31916	-0.26761	-0.09884	-1.988
Group 4	Cluster 15	AT1G58007	AT1G58007	unknown protein	0.051135	0.27107	0.046304	0.038813	0.03707	0.56271	0.00091715	-0.2047	-0.15671	-0.19704	-0.32132	-0.39767	-0.10199	-1.4908
Group 4	Cluster 15	AT1G58160	AT1G58160	jacalin lectin family protein	0.24161	0.73106	0.51655	0.3407	0.84962	0.54018	0.016381	-0.28745	-0.10974	-0.16791	0.31426	0.091542	0.20411	-2.0477
Group 4	Cluster 15	AT1G58440	XF1	XF1	0.16831	0.038721	0.32695	0.33734	0.092349	0.60582	0.0077566	0.11905	0.14705	0.053959	-0.14001	-0.16964	-0.045295	-1.0122
Group 4	Cluster 15	AT1G59171	AT1G59171	ATP binding / inositol pentakisphosphate 2-kinase	0.085086	0.74874	0.048945	0.10044	0.61605	0.84454	0.014834	0.28005	0.050031	0.247	0.28305	0.11255	0.069326	-1.3904
Group 4	Cluster 15	AT1G59725	AT1G59725	DNAJ heat shock protein, putative	0.37407	0.18011	0.61143	0.17835	0.063426	0.18966	0.048454	0.19346	0.30793	0.12855	-0.46719	-0.61371	-0.42589	-1.9632
Group 4	Cluster 15	AT1G59730	TH7	thioredoxin H-type 7 (ATH7)	0.8591	0.37015	0.99714	0.57072	0.1538	0.69282	0.013985	-0.068502	0.20688	-0.0069206	-0.11905	-0.24378	-0.10192	-1.7221
Group 4	Cluster 15	AT1G59940	ARR3	RESPONSE REGULATOR 3 (ARR3)	0.19458	0.21414	0.51038	0.19593	0.10931	0.976	0.0013546	0.1629	0.15064	0.10659	-0.26179	-0.33615	-0.030487	-2.9092
Group 4	Cluster 15	AT1G59960	AT1G59960	aldo/keto reductase, putative	0.98721	0.66259	0.94167	0.89521	0.32825	0.80015	0.0011026	-0.0087878	-0.015441	0.013758	-0.026078	0.096301	0.05596	-0.7999
Group 4	Cluster 15	AT1G59970	AT1G59970	matrixin family protein	0.99206	0.73518	0.11571	0.1302	0.32808	0.23189	0.028378	-0.017119	-0.073024	-0.24787	-0.31238	-0.20933	-0.25638	-1.0019
Group 4	Cluster 15	AT1G59980	ARL2	ARG1-LIKE 2 (ARL2)	0.055851	0.2432	0.70874	0.019354	0.099875	0.1115	0.0097174	-0.2233	-0.14008	-0.092642	0.32449	0.18958	0.21219	-0.78608
Group 4	Cluster 15	AT1G60095	AT1G60095	jacalin lectin family protein	0.34809	0.014229	0.017529	0.98604	0.61721	0.81467	0.012637	0.11745	-0.31507	-0.25047	-0.027371	0.069798	-0.069611	-1.849
Group 4	Cluster 15	AT1G60270	BGLU6	pseudogene, glycosyl hydrolase family 1, contains Pfam PF00232 : Glycosyl hydrolase family 1 domain	0.59789	0.96536	0.50271	0.14637	0.41299	0.61569	0.031875	-0.11145	-0.026871	-0.14714	0.32438	0.20298	0.125	-2.0779
Group 4	Cluster 15	AT1G60360	AT1G60360	zinc finger (C3HC4-type RING finger) family protein	0.20195	0.044318	0.061991	0.1534	0.11573	0.99892	0.006401	0.14835	0.20102	0.20294	-0.12301	-0.12999	-0.012551	-0.69443
Group 4	Cluster 15	AT1G60505	AT1G60505	other RNA	0.40636	0.88391	0.86918	0.16328	0.27768	0.26193	0.024443	0.13201	0.028793	0.04697	0.2618	0.21063	0.20758	-0.66899
Group 4	Cluster 15	AT1G60610	AT1G60610	protein binding / zinc ion binding	0.063098	0.12863	0.038987	0.16692	0.13604	0.13057	0.040748	-0.34193	-0.26396	-0.40308	-0.33051	-0.37605	-0.37754	-1.0045
Group 4	Cluster 15	AT1G60790	AT1G60790	unknown protein	0.037517	0.042086	0.042345	0.19862	0.1298	0.33397	0.042143	-0.30523	-0.27383	-0.25843	-0.21858	-0.25514	-0.16931	-0.84706
Group 4	Cluster 15	AT1G61050	AT1G61050	alpha 1,4-glycosyltransferase family protein / glycosyltransferase sugar-binding DXD motif-containing protein	0.49941	0.99431	0.75873	0.12058	0.54008	0.082898	0.026077	0.07846	-0.0096813	-0.070574	-0.26499	-0.16303	-0.27702	-1.0211
Group 4	Cluster 15	AT1G61170	AT1G61170	unknown protein	0.036077	0.95301	0.35386	0.8346	0.71645	0.94197	0.025736	-0.15089	-0.028412	0.028463	0.076576	0.030945	-0.027147	-0.66745
Group 4	Cluster 15	AT1G61240	AT1G61240	unknown protein	0.41653	0.70034	0.57002	0.99593	0.61373	0.96402	0.015846	-0.16766	-0.065058	-0.1069	-0.0008116	-0.10092	-0.041938	-0.82818
Group 4	Cluster 15	AT1G61260	AT1G61260	unknown protein	0.073991	0.41997	0.050774	0.064337	0.039314	0.17077	0.03914	-0.29607	-0.18659	-0.27236	-0.43525	-0.45234	-0.32868	-0.98765
Group 4	Cluster 15	AT1G61390	AT1G61390	S-locus protein kinase, putative	0.25927	0.091396	0.1266	0.047562	0.17	0.97139	0.030708	0.17074	0.12948	0.23078	0.41524	0.34446	-0.035097	-0.60472
Group 4	Cluster 15	AT1G61475	AT1G61475	ATP binding / protein kinase	0.040667	0.04981	0.0152	0.15166	0.15894	0.074917	0.029519	0.2537	0.25192	0.33829	0.21087	0.24014	0.2738	-0.89407
Group 4	Cluster 15	AT1G61480	AT1G61480	S-locus protein kinase, putative	0.048805	0.10867	0.99997	0.18919	0.93397	0.49362	0.00044513	0.22006	0.15359	-0.0047161	-0.27775	-0.044444	-0.13636	-2.4044
Group 4	Cluster 15	AT1G61490	AT1G61490	S-locus protein kinase, putative	0.15075	0.030089	0.39802	0.096208	0.023432	0.097121	0.0072438	0.18408	0.15281	0.12865	0.26661	0.28642	0.25348	-0.81045
Group 4	Cluster 15	AT1G61500	AT1G61500	S-locus protein kinase, putative	0.40298	0.59163	0.43411	0.84584	0.6593	0.77167	0.03014	0.18521	0.13592	0.17219	0.086635	0.16519	0.10945	-1.3649
Group 4	Cluster 15	AT1G61550	AT1G61550	S-locus protein kinase, putative	0.19882	0.21323	0.2576	0.25329	0.60188	0.57142	0.0076784	-0.23463	-0.2334	-0.18324	-0.2958	-0.15994	-0.16902	-1.9086
Group 4	Cluster 15	AT1G61630	ENT7	equilibrative nucleoside transporter, putative (ENT7)	0.76391	0.76456	0.74539	0.11487	0.11039	0.062314	0.022326	0.073344	-0.044585	-0.088658	-0.33054	-0.35511	-0.35371	-0.55244
Group 4	Cluster 15	AT1G61667	AT1G61667	unknown protein	0.16122	0.97224	0.40624	0.055001	0.29553	0.12161	0.002568	-0.17323	-0.023614	-0.096719	-0.39249	-0.21819	-0.26335	-1.7222
Group 4	Cluster 15	AT1G61830	AT1G61830	pseudogene, CHP-rich zinc finger protein, putative, similar to putative CHP-rich zinc finger protein GI:9293934 from (Arabidopsis thaliana)	0.57067	0.17682	0.55645	0.22648	0.055542	0.78191	0.010159	-0.057138	-0.12037	-0.12024	-0.15644	-0.27873	-0.077738	-1.0833
Group 4	Cluster 15	AT1G61860	AT1G61860	protein kinase, putative	0.40302	0.084474	0.41626	0.33689	0.079528	0.12665	0.026696	0.12426	0.21532	0.13231	-0.23647	-0.37658	-0.2593	-1.1204
Group 4	Cluster 15	AT1G61930	AT1G61930	unknown protein	0.67231	0.05615	0.34106	0.050661	0.095209	0.054716	0.01464	-0.1396	-0.31307	-0.26484	-0.69006	-0.51743	-0.62417	-2.1896
Group 4	Cluster 15	AT1G61950	CPK19	CPK19	0.79733	0.16454	0.37677	0.22153	0.058304	0.12205	0.0058225	0.065719	0.26453	0.1707	-0.32957	-0.53921	-0.40309	-2.0574
Group 4	Cluster 15	AT1G62130	AT1G62130	AAA-type ATPase family protein	0.42046	0.9054	0.98069	0.11565	0.22493	0.080726	0.010368	-0.18302	-0.041889	0.016322	0.35507	0.24965	0.33913	-1.2546
Group 4	Cluster 15	AT1G62280	SLAH1	SLAC1 HOMOLOGUE 1 (SLAH1)	0.17751	0.15148	0.13077	0.49455	0.071475	0.30527	0.047399	0.21513	0.26703	-0.2682	0.21164	-0.45809	0.26154	-1.0399
Group 4	Cluster 15	AT1G62320	AT1G62320	early-responsive to dehydration protein-related / ERD protein-related	0.49014	0.79651	0.99891	0.1027	0.39164	0.12597	0.011289	0.12339	0.054595	-0.001028	-0.38843	-0.24648	-0.3396	-2.0012
Group 4	Cluster 15	AT1G62400	HT1	high leaf temperature 1 (HT1)	0.98041	0.71249	0.33724	0.43059	0.14917	0.47534	0.027011	-0.019361	-0.053802	0.084753	-0.18143	-0.20002	-0.10462	-0.88755
Group 4	Cluster 15	AT1G62480	AT1G62480	vacuolar calcium-binding protein-related	0.099584	0.70624	0.9308	0.62061	0.29642	0.3791	0.049321	-0.18295	-0.048605	-0.027808	-0.088364	0.13268	0.095255	-0.98629
Group 4	Cluster 15	AT1G62510	AT1G62510	protease inhibitor/seed storage/lipid transfer protein (LTP) family protein	0.14742	0.13625	0.28518	0.95351	0.82518	0.91168	0.015545	0.31845	0.26757	0.22812	-0.056199	-0.10193	-0.07284	-1.6175
Group 4	Cluster 15	AT1G62620	AT1G62620	flavin-containing monooxygenase family protein / FMO family protein	0.82621	0.94923	0.54679	0.5208	0.94512	0.64583	0.042044	0.060089	0.019176	-0.094335	-0.18351	-0.064193	-0.12842	-0.88839
Group 4	Cluster 15	AT1G62770	AT1G62770	invertase/pectin methylesterase inhibitor family protein	0.93112	0.7497	0.87567	0.20123	0.54483	0.19443	0.015781	-0.043009	-0.077087	-0.048855	-0.36192	-0.18865	-0.30909	-1.7522
Group 4	Cluster 15	AT1G62790	AT1G62790	protease inhibitor/seed storage/lipid transfer protein (LTP) family protein	0.99352	0.6655	0.99798	0.6655	0.67375	0.72374	0.011634	0.0013288	0.075471	-0.0076099	-0.12897	-0.11979	-0.10724	-1.4678
Group 4	Cluster 15	AT1G62800	ASP4	ASPARTATE AMINOTRANSFERASE 4 (ASP4)	0.39751	0.82507	0.2845	0.55981	0.054723	0.95226	0.00074554	-0.079198	-0.043803	-0.056544	-0.11402	-0.18448	0.019484	-1.998
Group 4	Cluster 15	AT1G62870	AT1G62870	unknown protein	0.99831	0.2027	0.63269	0.22893	0.97497	0.99941	0.0063186	-0.0029778	0.081165	0.055627	-0.16574	-0.015519	-0.0060775	-1.1448
Group 4	Cluster 15	AT1G62910	AT1G62910	pentatricopeptide (PPR) repeat-containing protein	0.04292	0.1842	0.19055	0.60871	0.066278	0.41597	0.021329	-0.18907	-0.10224	-0.14098	-0.052886	-0.1944	-0.085557	-0.89872
Group 4	Cluster 15	AT1G62990	KNAT7	KNOTTED-LIKE HOMEOBOX OF ARABIDOPSIS THALIANA 7 (KNAT7)	0.18544	0.24403	0.75186	0.1773	0.4601	0.83727	0.0030028	0.13164	0.095056	0.064554	-0.17556	-0.2139	-0.063555	-1.3954
Group 4	Cluster 15	AT1G63000	NRS/ER	NUCLEOTIDE-RHAMNOSE SYNTHASE/EPIMERASE-REDUCTASE (NRS/ER)	0.52865	0.10078	0.37116	0.34738	0.99935	0.63566	0.03462	0.10203	0.17274	0.14959	0.14382	-0.0034074	0.091692	-0.84115
Group 4	Cluster 15	AT1G63150	AT1G63150	pentatricopeptide (PPR) repeat-containing protein	0.079804	0.087383	0.3452	0.56397	0.74547	0.30903	0.024556	-0.16669	-0.19077	-0.13353	0.095853	0.063387	0.20699	-0.68656
Group 4	Cluster 15	AT1G63220	AT1G63220	C2 domain-containing protein	0.18	0.098253	0.26012	0.072262	0.14303	0.10629	0.012965	-0.22917	-0.21882	-0.17976	-0.42514	-0.35878	-0.31056	-1.1729
Group 4	Cluster 15	AT1G63300	AT1G63300	unknown protein	0.082171	0.21783	0.45371	0.54682	0.73374	0.33811	0.015037	-0.4396	-0.28355	-0.20592	0.21605	0.13861	0.29814	-2.0766
Group 4	Cluster 15	AT1G63450	RHS8	catalytic	0.91362	0.37087	0.67964	0.11517	0.068168	0.03529	0.011281	-0.070572	-0.14911	-0.13508	-0.48637	-0.62219	-0.49905	-1.5188
Group 4	Cluster 15	AT1G63630	AT1G63630	pentatricopeptide (PPR) repeat-containing protein	0.41743	0.051267	0.68456	0.53838	0.99898	0.91149	0.024697	-0.12435	-0.19773	-0.074323	-0.084142	-0.0061511	0.011169	-0.99196
Group 4	Cluster 15	AT1G63820	AT1G63820	biological_process unknown	0.86507	0.88212	0.99896	0.48767	0.95029	0.85092	0.013476	-0.037906	-0.038455	-0.0068598	0.095982	0.018759	0.062344	-0.94598
Group 4	Cluster 15	AT1G63855	AT1G63855	unknown protein	0.0034702	0.0048213	0.011767	0.11851	0.24935	0.0050426	0.04934	-0.32254	-0.26292	-0.29055	-0.36244	-0.36365	-0.32387	-0.85626
Group 4	Cluster 15	AT1G63910	AtMYB103	myb domain protein 103 (AtMYB103)	0.55472	0.92076	0.16081	0.10931	0.079718	0.87625	0.0049583	-0.09752	-0.03428	-0.17247	-0.26867	-0.32758	-0.091326	-1.5321
Group 4	Cluster 15	AT1G63930	ROH1	unknown protein	0.9813	0.96091	0.96659	0.12868	0.052606	0.14019	0.032256	0.01019	0.021949	0.021344	-0.48123	-0.61701	-0.43901	-1.5211
Group 4	Cluster 15	AT1G63940	MDAR6	monodehydroascorbate reductase, putative	0.10921	0.061616	0.052944	0.12892	0.033429	0.036142	0.01785	0.2264	0.2948	0.30534	0.20773	0.3224	0.34794	-0.76057
Group 4	Cluster 15	AT1G63990	SPO11-2	SPORULATION 11-2 (SPO11-2)	0.99392	0.21781	0.76914	0.37063	0.8686	0.91064	0.036142	0.00091686	0.10393	0.073251	-0.11355	-0.043463	-0.032661	-1.0081
Group 4	Cluster 15	AT1G64000	WRKY56	WRKY56	0.70614	0.53057	0.77367	0.34689	0.13958	0.54385	0.016111	0.077321	0.102	-0.055914	-0.25677	-0.29275	-0.1831	-1.6946
Group 4	Cluster 15	AT1G64195	AT1G64195	molecular_function unknown	0.58563	0.24715	0.23937	0.72753	0.90397	0.29302	0.01209	-0.10214	-0.15576	-0.21536	0.099671	-0.058221	0.39852	-1.1703
Group 4	Cluster 15	AT1G64200	VHA-E3	VACUOLAR H+-ATPASE SUBUNIT E ISOFORM 3 (VHA-E3)	0.066026	0.055789	0.26026	0.82424	0.084983	0.81105	0.0079132	0.18084	0.23189	0.095056	-0.07	-0.24244	-0.097391	-1.6307
Group 4	Cluster 15	AT1G64210	AT1G64210	leucine-rich repeat transmembrane protein kinase, putative	0.72862	0.81071	0.3873	0.32319	0.41977	0.39913	0.0046322	-0.13022	-0.086931	-0.24188	-0.36486	-0.32274	-0.27717	-2.4532
Group 4	Cluster 15	AT1G64330	AT1G64330	myosin heavy chain-related	0.42452	0.5376	0.46876	0.7039	0.80505	0.69087	0.0076655	-0.19473	-0.1514	-0.15715	0.13086	0.098615	0.13064	-2.42
Group 4	Cluster 15	AT1G64370	AT1G64370	unknown protein	0.91022	0.5988	0.4274	0.70742	0.1635	0.45408	0.0090181	0.032688	-0.12338	-0.11434	-0.1148	0.32811	0.146	-3.4652
Group 4	Cluster 15	AT1G64405	AT1G64405	unknown protein	0.82036	0.98282	0.9962	0.40229	0.87282	0.79147	0.010536	0.049916	-0.0153	-0.0090026	-0.22806	0.065055	-0.11491	-2.0165
Group 4	Cluster 15	AT1G64440	RHD1	ROOT HAIR DEFECTIVE 1 (RHD1)	0.78764	0.88249	0.28206	0.96976	0.97687	0.94146	0.013768	0.060919	0.03936	0.17144	-0.040452	-0.034015	-0.053251	-1.4084
Group 4	Cluster 15	AT1G64570	DUO3	molecular_function unknown	0.10035	0.070956	0.19014	0.105	0.10175	0.13449	0.0089898	0.16724	0.23805	0.25805	0.15671	0.19981	0.19949	-0.71105
Group 4	Cluster 15	AT1G64640	ENODL8	plastocyanin-like domain-containing protein	0.81426	0.62857	0.59027	0.64846	0.9799	0.93525	0.048965	0.060975	0.10627	0.10367	-0.16559	-0.040625	-0.059353	-1.5655
Group 4	Cluster 15	AT1G64690	BLT	unknown protein	0.96466	0.96065	0.61604	0.88162	0.77572	0.82192	0.016343	-0.030143	-0.029014	-0.11323	-0.075339	0.082393	-0.087722	-1.5505
Group 4	Cluster 15	AT1G64910	AT1G64910	glycosyltransferase family protein	0.18569	0.76192	0.5838	0.9227	0.32174	0.5732	0.0071506	-0.069564	-0.075047	0.067588	0.035119	-0.15741	-0.051168	-1.8294
Group 4	Cluster 15	AT1G65484	AT1G65484	unknown protein	0.92489	0.9471	0.71432	0.48991	0.51239	0.35863	0.041292	-0.051586	-0.045587	-0.10025	-0.2222	-0.20409	-0.26118	-1.192
Group 4	Cluster 15	AT1G65560	AT1G65560	allyl alcohol dehydrogenase, putative	0.1021	0.71312	0.014079	0.69512	0.037635	0.01198	0.022182	-0.18812	-0.045978	-0.26417	-0.054965	-0.30678	-0.38235	-0.8401
Group 4	Cluster 15	AT1G65840	PAO4	ARABIDOPSIS THALIANA POLYAMINE OXIDASE 4 (ATPAO4)	0.83278	0.15871	0.41137	0.98466	0.99989	0.48755	0.028423	0.049093	0.20145	0.13912	0.0089103	-0.0045009	0.1455	-1.1924
Group 4	Cluster 15	AT1G65910	NAC028	Arabidopsis NAC domain containing protein 28 (anac028)	0.19224	0.29231	0.15656	0.98946	0.071384	0.69485	0.048199	-0.22267	-0.17267	-0.18495	-0.032341	-0.26637	-0.079229	-1.1802
Group 4	Cluster 15	AT1G65950	AT1G65950	ABC1 family protein	0.17203	0.1228	0.38442	0.22987	0.95615	0.57693	0.033342	-0.30037	-0.29148	-0.20257	0.29095	0.030544	0.15209	-1.2131
Group 4	Cluster 15	AT1G65960	GAD2	GLUTAMATE DECARBOXYLASE 2 (GAD2)	0.060115	0.084625	0.22687	0.6904	0.68775	0.75997	0.0098072	0.12255	0.15988	0.099525	-0.036154	0.034099	0.025191	-1.1969
Group 4	Cluster 15	AT1G65985	AT1G65985	unknown protein	0.29122	0.23721	0.43488	0.97468	0.79512	0.94732	0.016719	-0.081221	-0.057154	-0.06301	0.0068853	0.067392	-0.025296	-0.59245
Group 4	Cluster 15	AT1G66020	AT1G66020	terpene synthase/cyclase family protein	0.99765	0.32136	0.62018	0.31937	0.68926	0.12211	0.013213	-0.0053285	0.16499	0.1296	0.16888	-0.059165	0.19041	-1.3586
Group 4	Cluster 15	AT1G66460	AT1G66460	protein kinase family protein	0.3035	0.18697	0.24112	0.46969	0.45619	0.4126	0.0050537	0.18715	0.23478	0.19027	-0.22901	-0.22405	-0.27811	-2.2458
Group 4	Cluster 15	AT1G66700	PXMT1	PXMT1	0.74911	0.72642	0.031104	0.6334	0.50152	0.68227	0.017161	-0.064911	-0.09149	-0.36365	-0.10146	0.10167	0.088866	-1.988
Group 4	Cluster 15	AT1G66880	AT1G66880	serine/threonine protein kinase family protein	0.88719	0.8852	0.065472	0.54545	0.62423	0.22334	0.0080938	-0.046043	-0.026603	-0.10507	-0.093245	-0.068613	-0.14776	-0.622
Group 4	Cluster 15	AT1G67148	AT1G67148	unknown protein	0.13262	0.079712	0.049736	0.065355	0.73798	0.015565	0.010978	-0.22117	-0.32269	-0.41742	-0.42274	-0.10865	-0.4633	-1.7192
Group 4	Cluster 15	AT1G67230	LINC1	LITTLE NUCLEI1 (LINC1)	0.89313	0.47797	0.64497	0.1978	0.10686	0.20361	0.02191	0.048032	0.11862	0.12168	0.3685	0.35539	0.29608	-0.72336
Group 4	Cluster 15	AT1G67635	AT1G67635	molecular_function unknown	0.62737	0.89324	0.30606	0.68339	0.80123	0.58894	0.022556	-0.088133	-0.028323	-0.21349	0.06398	-0.099481	-0.10161	-0.89629
Group 4	Cluster 15	AT1G67790	AT1G67790	unknown protein	0.0089756	0.026371	0.11564	0.40364	0.16557	0.074537	0.0011297	-0.47139	-0.27438	-0.3022	-0.18996	-0.31854	-0.26745	-1.8541
Group 4	Cluster 15	AT1G67910	AT1G67910	unknown protein	0.13676	0.30956	0.16581	0.5998	0.98361	0.71572	0.014239	0.15706	0.15563	0.10189	0.12109	-0.025393	0.083931	-1.9288
Group 4	Cluster 15	AT1G68180	AT1G68180	zinc finger (C3HC4-type RING finger) family protein	0.019563	0.32869	0.92358	0.016614	0.0090647	0.75269	0.0033749	-0.29503	-0.12296	-0.017084	-0.40167	-0.46981	-0.074648	-1.2463
Group 4	Cluster 15	AT1G68200	AT1G68200	zinc finger (CCCH-type) family protein	0.80419	0.52065	0.23414	0.27778	0.16845	0.49926	0.0083332	0.077716	0.16911	0.31224	-0.41534	-0.48705	-0.26465	-2.3622
Group 4	Cluster 15	AT1G68230	AT1G68230	reticulon family protein (RTNLB14)	0.089086	0.18835	0.041794	0.071916	0.026575	0.078075	0.0010446	-0.23843	-0.14509	-0.26406	-0.38848	-0.46324	-0.29515	-2.7656
Group 4	Cluster 15	AT1G68300	AT1G68300	universal stress protein (USP) family protein	0.62696	0.83742	0.30692	0.0048002	0.13234	0.0052653	0.0067201	-0.037638	0.033072	-0.16403	-0.33763	-0.28607	-0.25026	-0.77182
Group 4	Cluster 15	AT1G68340	AT1G68340	unknown protein	0.0081838	0.008312	0.040974	0.06868	0.040521	0.034112	0.0057059	-0.29535	-0.29585	-0.39162	-0.32576	-0.44664	-0.44285	-0.85247
Group 4	Cluster 15	AT1G68350	AT1G68350	unknown protein	0.10985	0.61935	0.0036645	0.092258	0.015028	0.019605	0.023393	-0.18475	-0.14175	-0.41468	-0.31223	-0.32286	-0.43795	-1.8756
Group 4	Cluster 15	AT1G68470	AT1G68470	exostosin family protein	0.0061107	0.029919	0.0017297	0.0056639	0.013473	0.006605	0.015106	-0.31259	-0.33257	-0.39257	-0.43959	-0.43079	-0.37327	-1.7097
Group 4	Cluster 15	AT1G68540	AT1G68540	oxidoreductase family protein	0.21872	0.78372	0.32609	0.88794	0.65988	0.95987	0.031791	-0.16232	-0.068896	-0.17007	0.040324	-0.12583	-0.042335	-0.91382
Group 4	Cluster 15	AT1G68650	AT1G68650	unknown protein	0.075805	0.11245	0.059878	0.83718	0.39405	0.29688	0.012949	-0.16934	-0.20063	-0.16393	-0.038442	-0.12853	-0.10567	-1.1532
Group 4	Cluster 15	AT1G68760	NUDX1	ARABIDOPSIS THALIANA NUDIX HYDROLASE 1 (ATNUDX1)	0.28846	0.23062	0.15574	0.091239	0.19522	0.12936	0.030869	-0.12954	-0.17166	-0.16022	-0.30374	-0.2061	-0.2557	-0.78822
Group 4	Cluster 15	AT1G68795	CLE12	CLAVATA3/ESR-RELATED 12 (CLE12)	0.74397	0.73426	0.6436	0.043118	0.054183	0.039181	0.02445	0.072388	0.038847	-0.14026	-0.47673	-0.45935	-0.44368	-0.63524
Group 4	Cluster 15	AT1G68810	AT1G68810	basic helix-loop-helix (bHLH) family protein	0.73917	0.90609	0.22785	0.28492	0.5653	0.03023	0.026234	0.055993	-0.021712	-0.26495	-0.19317	-0.17796	-0.45249	-1.0426
Group 4	Cluster 15	AT1G68862	AT1G68862	unknown protein	0.36575	0.17511	0.9856	0.06566	0.4513	0.21486	0.010159	-0.16955	-0.21997	-0.02494	0.36335	0.15441	0.22454	-1.2704
Group 4	Cluster 15	AT1G69080	AT1G69080	universal stress protein (USP) family protein	0.041663	0.16823	0.1252	0.39388	0.27084	0.084018	0.005086	0.29426	0.18229	0.19863	-0.1582	0.17677	-0.314	-2.1028
Group 4	Cluster 15	AT1G69170	AT1G69170	squamosa promoter-binding protein-like 6 (SPL6)	0.94181	0.7756	0.28165	0.90351	0.93466	0.57733	0.0099537	-0.0356	0.054455	0.13959	-0.065825	-0.047633	0.12155	-1.4421
Group 4	Cluster 15	AT1G69240	MES15	METHYL ESTERASE 15 (MES15)	0.16221	0.069594	0.053551	0.34519	0.11045	0.47291	0.042642	0.2525	0.38596	0.36248	-0.31927	-0.47051	-0.23406	-1.6247
Group 4	Cluster 15	AT1G69572	AT1G69572	other RNA	0.90913	0.21371	0.58377	0.44244	0.99572	0.71136	0.04235	0.02748	-0.17276	-0.098088	-0.17297	-0.015128	-0.10282	-0.88115
Group 4	Cluster 15	AT1G69580	AT1G69580	transcription factor	0.039678	0.042756	0.12335	0.56252	0.25045	0.57412	0.025315	-0.32471	-0.2775	-0.18137	-0.16756	-0.25396	-0.13427	-1.8969
Group 4	Cluster 15	AT1G69588	CLE45	CLAVATA3/ESR-RELATED 45 (CLE45)	0.12962	0.70393	0.22827	0.17959	0.17138	0.60818	0.0092757	-0.18515	-0.074341	-0.22071	-0.27751	-0.21023	-0.087601	-1.7064
Group 4	Cluster 15	AT1G69780	ATHB13	ATHB13	0.033496	0.25622	0.12019	0.0037218	0.051631	0.0039205	0.041725	0.25316	0.18366	0.24664	0.45327	0.43367	0.36802	-0.98479
Group 4	Cluster 15	AT1G70210	CYCD1;1	CYCLIN D1	0.84671	0.65071	0.54859	0.72633	0.94016	0.083453	0.023494	-0.074426	-0.10524	-0.13483	-0.13417	-0.058357	-0.454	-1.8014
Group 4	Cluster 15	AT1G70410	BCA4	BETA CARBONIC ANHYDRASE 4 (BCA4)	0.55919	0.29825	0.89069	0.5243	0.17114	0.57577	0.0058207	0.11048	0.16741	0.034464	-0.1931	-0.29349	-0.19684	-1.9309
Group 4	Cluster 15	AT1G70450	AT1G70450	protein kinase family protein	0.026324	0.24306	0.1525	0.029396	0.12436	0.066267	0.00032978	-0.30271	-0.14026	-0.10928	-0.4956	-0.31728	-0.33444	-1.9202
Group 4	Cluster 15	AT1G70460	RHS10	protein kinase, putative	0.16639	0.058642	0.089995	0.29136	0.10566	0.47198	0.046769	0.24627	0.40177	0.31835	-0.32663	-0.42783	-0.21096	-1.1953
Group 4	Cluster 15	AT1G70550	AT1G70550	unknown protein	0.56512	0.84071	0.73999	0.66969	0.23896	0.98536	0.0070153	0.041543	0.031553	-0.040914	0.037065	0.073768	-0.011185	-0.67384
Group 4	Cluster 15	AT1G70650	AT1G70650	zinc finger (Ran-binding) family protein	0.15909	0.028515	0.1829	0.96011	0.70256	0.87904	0.02223	-0.22704	-0.34926	-0.17505	0.020711	-0.099253	-0.057266	-0.97745
Group 4	Cluster 15	AT1G70670	AT1G70670	caleosin-related family protein	0.018095	0.0023459	0.020044	0.1806	0.092785	0.20904	0.0080477	-0.35187	-0.277	-0.2787	-0.22895	-0.30937	-0.15951	-2.2277
Group 4	Cluster 15	AT1G70750	AT1G70750	unknown protein	0.23314	0.54253	0.5933	0.91376	0.89355	0.99011	0.032121	0.20686	0.12899	0.10829	-0.073458	-0.073861	-0.027115	-1.2506
Group 4	Cluster 15	AT1G70790	AT1G70790	C2 domain-containing protein	0.17298	0.2915	0.031207	0.10034	0.32179	0.13361	0.009592	-0.17508	-0.13305	-0.34271	-0.31983	-0.25717	-0.25226	-1.5156
Group 4	Cluster 15	AT1G70800	AT1G70800	C2 domain-containing protein	0.063743	0.10018	0.025502	0.047512	0.081311	0.082108	0.0028796	-0.30571	-0.33201	-0.38638	-0.50712	-0.38812	-0.3781	-1.9959
Group 4	Cluster 15	AT1G70885	AT1G70885	pseudogene, similar to major latex-like protein, blastp match of 64% identity and 7.2e-16 P-value to GP|13172242|gb|AAK14060.1|AF239177_1|AF239177 major latex-like protein {Prunus persica}	0.08887	0.012259	0.66684	0.0078107	0.2184	0.46448	0.01351	0.31633	0.26875	0.10916	-0.41659	-0.30049	-0.13556	-1.5417
Group 4	Cluster 15	AT1G70895	CLE17	CLAVATA3/ESR-RELATED 17 (CLE17)	0.11271	0.063935	0.084569	0.11528	0.31999	0.14931	0.023504	-0.10858	-0.12273	-0.14729	-0.20899	-0.20773	-0.21184	-0.95123
Group 4	Cluster 15	AT1G70900	AT1G70900	unknown protein	0.18676	0.44224	0.057632	0.10642	0.027821	0.088707	0.020891	-0.14268	-0.11577	-0.18092	-0.25036	-0.33046	-0.26902	-1.0758
Group 4	Cluster 15	AT1G70990	AT1G70990	proline-rich family protein	0.55904	0.72262	0.99999	0.28124	0.34068	0.15748	0.024608	0.08733	0.057924	-0.0056244	-0.20525	-0.18147	-0.25751	-1.1776
Group 4	Cluster 15	AT1G71340	AT1G71340	glycerophosphoryl diester phosphodiesterase family protein	0.10011	0.96715	0.44101	0.5113	0.59647	0.099074	0.014763	-0.21444	-0.022674	-0.14293	0.11807	0.1114	0.24034	-1.0743
Group 4	Cluster 15	AT1G71690	AT1G71690	unknown protein	0.57109	0.12123	0.027442	0.57681	0.74001	0.78236	0.0028713	0.11344	0.23537	0.39747	-0.15799	-0.13418	-0.1156	-2.2156
Group 4	Cluster 15	AT1G71692	AGL12	AGAMOUS-LIKE 12 (AGL12)	0.97686	0.81752	0.17289	0.82184	0.52862	0.54457	0.048149	-0.020482	-0.034387	-0.17075	0.049591	0.1013	-0.15579	-1.88
Group 4	Cluster 15	AT1G71696	SOL1	SUPPRESSOR OF LLP1 1 (SOL1)	0.2092	0.28794	0.19595	0.0078648	0.11229	0.030123	0.029266	0.17559	0.10661	0.20244	0.41762	0.29392	0.36837	-1.0578
Group 4	Cluster 15	AT1G71740	AT1G71740	unknown protein	0.1901	0.14328	0.1405	0.66487	0.52957	0.67213	0.048084	0.17459	0.24298	0.22998	-0.15586	-0.14938	-0.13163	-0.89408
Group 4	Cluster 15	AT1G71870	AT1G71870	MATE efflux family protein	0.16595	0.20384	0.58215	0.34503	0.06526	0.98916	0.0077085	-0.32111	-0.2439	-0.13309	-0.32316	-0.56246	-0.032782	-2.162
Group 4	Cluster 15	AT1G72160	AT1G72160	SEC14 cytosolic factor family protein / phosphoglyceride transfer family protein	0.36679	0.35559	0.391	0.9928	0.97728	0.99861	0.024388	0.11637	0.11311	0.11537	-0.020174	0.013694	-0.0032312	-0.96325
Group 4	Cluster 15	AT1G72230	AT1G72230	plastocyanin-like domain-containing protein	0.89295	0.70894	0.93133	0.092153	0.056421	0.077853	0.0056392	0.032014	0.065114	-0.039472	-0.37232	-0.41885	-0.38227	-1.8917
Group 4	Cluster 15	AT1G72280	ERO1	Arabidopsis endoplasmic reticulum oxidoreductins 1 (AERO1)	0.7785	0.99956	0.78471	0.20115	0.11959	0.33284	0.042249	-0.04676	-0.0027829	0.037952	-0.20849	-0.22986	-0.1663	-0.84558
Group 4	Cluster 15	AT1G72310	ATL3	ATL3	0.027349	0.35563	0.16734	0.7155	0.098933	0.25676	0.023702	0.17565	0.13332	0.15557	-0.080165	-0.18837	-0.091685	-0.91311
Group 4	Cluster 15	AT1G72510	AT1G72510	unknown protein	0.99306	0.72408	0.071683	0.024555	0.095457	0.13532	0.0045236	-0.012737	-0.070703	-0.17044	-0.38086	-0.34321	-0.23616	-0.98363
Group 4	Cluster 15	AT1G72590	AT1G72590	3-oxo-5-alpha-steroid 4-dehydrogenase family protein / steroid 5-alpha-reductase family protein	0.060996	0.13451	0.99999	0.53391	0.067888	0.7235	0.0068731	0.19736	-0.23659	-0.0052948	0.080271	0.29072	-0.09548	-1.0801
Group 4	Cluster 15	AT1G72990	BGAL17	beta-galactosidase 17 (BGAL17)	0.76069	0.88558	0.82754	0.73122	0.73443	0.28161	0.0083068	-0.058833	-0.014338	0.032208	0.060579	0.047042	0.1521	-0.68397
Group 4	Cluster 15	AT1G73280	scpl3	serine carboxypeptidase-like 3 (scpl3)	0.19755	0.039101	0.94092	0.079026	0.53534	0.52167	0.0011638	0.21006	0.23555	0.030047	-0.339	-0.1609	-0.088046	-2.05
Group 4	Cluster 15	AT1G73290	scpl5	serine carboxypeptidase-like 5 (scpl5)	0.011699	0.016631	0.2023	0.88732	0.83848	0.45593	0.0062072	0.36752	0.38896	0.26083	-0.05748	0.039645	-0.10429	-1.1637
Group 4	Cluster 15	AT1G73300	scpl2	serine carboxypeptidase-like 2 (scpl2)	0.14155	0.010667	0.34516	0.040795	0.09294	0.33828	0.003203	0.16936	0.26452	0.11558	-0.30871	-0.33025	-0.098027	-1.9538
Group 4	Cluster 15	AT1G73310	scpl4	serine carboxypeptidase-like 4 (scpl4)	0.37448	0.44023	0.58371	0.47373	0.76207	0.79018	0.010616	0.13202	0.12434	0.091373	-0.22702	-0.10221	-0.10273	-1.7943
Group 4	Cluster 15	AT1G73330	DR4	ATDR4	0.8594	0.93354	0.50704	0.24617	0.39747	0.70506	0.0034294	0.030589	0.023329	-0.043146	-0.15753	-0.16292	0.039482	-2.6959
Group 4	Cluster 15	AT1G73340	AT1G73340	electron carrier/ heme binding / iron ion binding / monooxygenase/ oxygen binding	0.15749	0.090554	0.044971	0.18752	0.95326	0.87916	0.019003	0.24734	0.2874	0.40733	-0.33541	-0.048697	-0.076192	-1.5347
Group 4	Cluster 15	AT1G73350	AT1G73350	unknown protein	0.01077	0.052921	0.090322	0.2173	0.19201	0.71339	0.03445	-0.39254	-0.20395	-0.29524	-0.16551	-0.25796	-0.097865	-0.71461
Group 4	Cluster 15	AT1G73370	SUS6	SUCROSE SYNTHASE 6 (SUS6)	0.01556	0.06731	0.13902	0.037792	0.033886	0.57138	0.0097085	-0.37374	-0.25964	-0.13369	-0.30585	-0.42608	-0.092739	-2.3107
Group 4	Cluster 15	AT1G73410	MYB54	MYB DOMAIN PROTEIN 54 (MYB54)	0.42923	0.60788	0.63704	0.071465	0.053355	0.17345	0.031521	-0.10022	-0.082348	-0.078931	-0.39889	-0.42382	-0.27313	-0.97182
Group 4	Cluster 15	AT1G73630	AT1G73630	calcium-binding protein, putative	0.58303	0.31916	0.18628	0.32947	0.18158	0.45544	0.035364	-0.12776	-0.09935	-0.19243	-0.21467	-0.32981	-0.2245	-2.2062
Group 4	Cluster 15	AT1G73810	AT1G73810	unknown protein	0.008117	0.26735	0.84324	0.51247	0.74609	0.12695	0.00064139	0.403	0.039527	-0.083318	-0.12725	-0.12913	-0.32054	-1.4148
Group 4	Cluster 15	AT1G73850	AT1G73850	structural constituent of ribosome	0.46804	0.89812	0.49166	0.16696	0.083989	0.31553	0.03162	0.10274	0.039067	0.098751	0.31471	0.41394	0.21336	-1.4915
Group 4	Cluster 15	AT1G73860	AT1G73860	ATP binding / microtubule motor	0.10246	0.029574	0.02673	0.76234	0.17696	0.81892	0.00069763	0.2633	0.31593	0.32297	-0.13073	-0.2061	-0.11336	-2.2506
Group 4	Cluster 15	AT1G74055	AT1G74055	unknown protein	0.88549	0.9299	0.78091	0.91	0.78673	0.68439	0.042428	0.037328	-0.037389	-0.045765	0.035742	0.050204	-0.11077	-1.71
Group 4	Cluster 15	AT1G74088	AT1G74088	other RNA	0.35317	0.39802	0.15593	0.10972	0.11945	0.21174	0.027729	-0.057008	-0.11495	-0.14691	-0.1465	-0.20493	-0.26278	-0.70832
Group 4	Cluster 15	AT1G74150	AT1G74150	molecular_function unknown	0.24485	0.61586	0.9734	0.95294	0.68657	0.93433	0.017648	-0.1278	-0.082897	0.019244	0.014371	0.10342	-0.040809	-0.82082
Group 4	Cluster 15	AT1G74180	RLP14	Receptor Like Protein 14 (AtRLP14)	0.57226	0.40193	0.80273	0.3191	0.083213	0.6554	0.044071	0.081952	-0.020436	0.053473	0.10793	0.24663	0.10377	-0.81028
Group 4	Cluster 15	AT1G74250	AT1G74250	DNAJ heat shock N-terminal domain-containing protein	0.66396	0.14213	0.97674	0.021752	0.040715	0.047849	0.00034538	-0.093011	-0.14633	-0.02704	0.24411	0.26802	0.16469	-1.1752
Group 4	Cluster 15	AT1G74460	AT1G74460	GDSL-motif lipase/hydrolase family protein	0.26117	0.073195	0.63048	0.11549	0.14077	0.15781	0.004075	0.11421	0.22931	0.078379	-0.25004	-0.21692	-0.21219	-1.6486
Group 4	Cluster 15	AT1G74650	MYB31	MYB DOMAIN PROTEIN 31 (MYB31)	0.17642	0.33938	0.017362	0.7291	0.16229	0.10589	0.020529	0.12315	0.12534	0.28718	0.075812	0.24406	0.19555	-0.88213
Group 4	Cluster 15	AT1G74870	AT1G74870	protein binding / zinc ion binding	0.17937	0.38604	0.17605	0.99257	0.22046	0.36547	0.0449	-0.13603	-0.10248	-0.12285	-0.015305	-0.29288	-0.12318	-0.62429
Group 4	Cluster 15	AT1G75000	AT1G75000	GNS1/SUR4 membrane family protein	0.12362	0.081634	0.98366	0.05303	0.41878	0.10397	0.011306	0.20137	0.16483	-0.02219	-0.35331	-0.13901	-0.27302	-0.91491
Group 4	Cluster 15	AT1G75060	AT1G75060	unknown protein	0.015874	0.060809	0.22642	0.3693	0.64371	0.87555	0.00077906	-0.19543	-0.25296	-0.20577	0.072774	0.093742	-0.056241	-1.6393
Group 4	Cluster 15	AT1G75260	AT1G75260	oxidoreductase, acting on NADH or NADPH	0.58017	0.22978	0.88135	0.18825	0.29205	0.28224	0.00057218	-0.11278	0.089749	-0.036832	-0.13417	-0.11139	0.088052	-1.7918
Group 4	Cluster 15	AT1G75300	AT1G75300	isoflavone reductase, putative	0.05725	0.040039	0.027358	0.36198	0.20647	0.39898	0.0075488	0.23925	0.22855	0.26391	-0.1869	-0.18537	0.076699	-1.564
Group 4	Cluster 15	AT1G75310	AUL1	AUL1	0.8568	0.22922	0.53026	0.098151	0.072327	0.14615	0.0198	0.055299	0.15073	0.15544	0.42056	0.36178	0.37381	-1.0326
Group 4	Cluster 15	AT1G75388	-	-	0.02422	0.11304	0.081656	0.038538	0.033379	0.14452	0.0030236	-0.37904	-0.20899	-0.26668	-0.29935	-0.27408	-0.24464	-1.0054
Group 4	Cluster 15	AT1G75390	bZIP44	Arabidopsis thaliana basic leucine-zipper 44 (AtbZIP44)	0.05074	0.11532	0.1446	0.11537	0.13561	0.15844	0.011187	-0.29784	-0.14019	-0.2911	-0.25851	-0.274	-0.26016	-1.0084
Group 4	Cluster 15	AT1G75440	UBC16	ubiquitin-conjugating enzyme 16 (UBC16)	0.47077	0.80792	0.45764	0.72281	0.33165	0.013241	0.00092681	0.043193	0.036516	-0.095282	-0.082684	-0.1166	-0.19203	-1.2582
Group 4	Cluster 15	AT1G75450	CKX5	CYTOKININ OXIDASE 5 (CKX5)	0.096549	0.76907	0.47053	0.052811	0.023246	0.20316	0.0088976	-0.20242	0.043575	0.061486	-0.32148	-0.32149	0.30298	-2.0313
Group 4	Cluster 15	AT1G75510	AT1G75510	transcription initiation factor IIF beta subunit (TFIIF-beta) family protein	0.58245	0.50324	0.12783	0.48504	0.93866	0.8088	0.01854	-0.078235	-0.048535	-0.17317	-0.091418	-0.046645	-0.034275	-0.60578
Group 4	Cluster 15	AT1G75620	AT1G75620	glyoxal oxidase-related	0.18987	0.22911	0.23432	0.12265	0.077503	0.19978	0.018662	0.25314	0.25714	0.22884	-0.49151	-0.52191	-0.37778	-2.1318
Group 4	Cluster 15	AT1G75680	GH9B7	Arabidopsis thaliana glycosyl hydrolase 9B7 (AtGH9B7)	0.66099	0.18613	0.85954	0.57159	0.93689	0.27956	0.011558	0.057849	0.046372	0.029619	0.046182	0.0085394	0.089139	-0.96446
Group 4	Cluster 15	AT1G75780	TUB1	TUB1	0.014415	0.0075627	0.024324	0.099706	0.21243	0.0078053	0.0017028	0.33903	0.30719	0.38502	0.29277	0.28167	0.34398	-1.0101
Group 4	Cluster 15	AT1G76020	AT1G76020	biological_process unknown	0.82573	0.82427	0.15278	0.21536	0.23027	0.6628	0.011166	-0.065307	-0.062217	-0.21024	-0.29494	-0.26641	-0.12986	-1.5922
Group 4	Cluster 15	AT1G76040	CPK29	CPK29	0.86609	0.20152	0.018194	0.49641	0.42282	0.083178	0.02981	-0.030484	-0.081638	-0.16365	-0.088244	-0.13568	-0.19033	-1.2231
Group 4	Cluster 15	AT1G76170	AT1G76170	ATP binding	0.063462	0.24919	0.30557	0.1071	0.14985	0.15225	0.012735	-0.40062	-0.19452	-0.24179	0.51836	0.32826	0.31509	-1.5295
Group 4	Cluster 15	AT1G76200	AT1G76200	unknown protein	0.18279	0.27566	0.081449	0.19062	0.22555	0.22146	0.049454	-0.14558	-0.13097	-0.21797	-0.22331	-0.18787	-0.22878	-0.61331
Group 4	Cluster 15	AT1G76240	AT1G76240	unknown protein	0.28123	0.72335	0.3393	0.29734	0.12828	0.4159	0.0019126	0.085168	0.038117	0.074931	-0.14266	-0.20213	-0.11202	-1.4298
Group 4	Cluster 15	AT1G76460	AT1G76460	RNA recognition motif (RRM)-containing protein	0.86993	0.32449	0.081264	0.11647	0.035133	0.041326	0.0064546	-0.027635	-0.11925	-0.25763	-0.33699	-0.31308	-0.4489	-1.1352
Group 4	Cluster 15	AT1G76480	AT1G76480	unknown protein	0.63082	0.97645	0.66587	0.23372	0.12266	0.28311	0.036511	-0.078	-0.01918	0.058764	-0.21868	-0.38866	-0.19883	-1.1645
Group 4	Cluster 15	AT1G76705	AT1G76705	calmodulin binding	0.28843	0.50857	0.14808	0.96262	0.98041	0.80178	0.036615	-0.093128	-0.076388	-0.15522	0.015141	-0.028531	-0.056492	-0.71441
Group 4	Cluster 15	AT1G76710	SDG26	SET DOMAIN GROUP 26 (SDG26)	0.94361	0.29019	0.54015	0.070599	0.19991	0.30517	0.040414	-0.0089517	0.043752	0.125	0.20856	0.156	0.15258	-0.67318
Group 4	Cluster 15	AT1G76770	AT1G76770	heat shock protein-related	0.21571	0.074644	0.99953	0.13053	0.99968	0.25297	0.0078871	-0.16252	-0.20662	-0.0017264	0.6395	-0.01236	0.1606	-1.1638
Group 4	Cluster 15	AT1G76780	AT1G76780	molecular_function unknown	0.0083329	0.02953	0.042865	0.52252	0.19016	0.22419	0.0039366	-0.45415	-0.39863	-0.34605	-0.23778	-0.21973	-0.24002	-1.3877
Group 4	Cluster 15	AT1G76790	AT1G76790	O-methyltransferase family 2 protein	0.23692	0.59349	0.87008	0.12201	0.046218	0.98149	0.044325	-0.17437	-0.086961	-0.05226	-0.32278	-0.41484	0.0089467	-1.2324
Group 4	Cluster 15	AT1G76952	IDL5	INFLORESCENCE DEFICIENT IN ABSCISSION (IDA)-LIKE 5 (IDL5)	0.21413	0.84977	0.057146	0.48533	0.21368	0.96519	0.0015356	-0.28536	-0.071715	-0.36951	-0.21431	-0.32342	-0.045153	-3.0474
Group 4	Cluster 15	AT1G77020	AT1G77020	DNAJ heat shock N-terminal domain-containing protein	0.30691	0.11382	0.0059192	0.19375	0.48504	0.077454	0.00015167	0.020765	0.16655	0.26482	0.20073	0.11179	0.19216	-1.0652
Group 4	Cluster 15	AT1G77520	AT1G77520	O-methyltransferase family 2 protein	0.052784	0.97241	0.13632	0.10187	0.022006	0.32964	0.0004628	-0.17824	0.010455	-0.21887	-0.45465	-0.42766	-0.1052	-6.0384
Group 4	Cluster 15	AT1G77530	AT1G77530	O-methyltransferase family 2 protein	0.44106	0.81971	0.075397	0.13235	0.028842	0.9704	0.00036978	-0.13838	0.054611	-0.37698	-0.49845	-0.49089	0.018567	-3.3816
Group 4	Cluster 15	AT1G77690	LAX3	LIKE AUX1 3 (LAX3)	0.67409	0.94695	0.98083	0.17298	0.88859	0.44355	0.00081151	-0.080411	-0.030569	-0.015868	-0.26538	-0.064993	-0.15081	-2.4026
Group 4	Cluster 15	AT1G77700	AT1G77700	pathogenesis-related thaumatin family protein	0.12081	0.10437	0.16613	0.13707	0.052579	0.11046	0.011953	-0.27952	-0.27938	-0.21777	-0.37038	-0.51439	-0.40078	-1.703
Group 4	Cluster 15	AT1G77730	AT1G77730	pleckstrin homology (PH) domain-containing protein	0.59761	0.42103	0.23235	0.089421	0.15162	0.10329	0.012694	-0.11763	-0.18154	-0.15008	-0.38537	-0.33529	-0.41928	-1.5469
Group 4	Cluster 15	AT1G77760	NIA1	NITRATE REDUCTASE 1 (NIA1)	0.0039481	0.0098515	0.078388	0.76772	0.45991	0.29713	0.016726	0.39971	0.31992	0.14682	0.071105	0.074245	-0.4641	-1.0502
Group 4	Cluster 15	AT1G77765	AT1G77765	unknown protein	0.94143	0.81743	0.44497	0.52752	0.48442	0.63572	0.046167	-0.058737	-0.095199	-0.21308	-0.28719	-0.27712	-0.20702	-1.5054
Group 4	Cluster 15	AT1G77810	AT1G77810	galactosyltransferase family protein	0.99934	0.61045	0.3384	0.10916	0.12287	0.1611	0.049427	-0.0090231	0.032379	0.071774	0.14888	0.11137	0.1192	-0.55592
Group 4	Cluster 15	AT1G77890	AT1G77890	unknown protein	0.1196	0.1072	0.3534	0.21846	0.48162	0.45565	0.030887	0.16806	0.15554	0.080466	0.15452	0.1175	0.11002	-0.87823
Group 4	Cluster 15	AT1G78050	PGM	PHOSPHOGLYCERATE/BISPHOSPHOGLYCERATE MUTASE (PGM)	0.52755	0.082356	0.62224	0.65816	0.82493	0.3356	0.0039177	0.093578	0.18279	0.055619	0.096914	0.058092	0.12277	-1.638
Group 4	Cluster 15	AT1G78090	TPPB	TREHALOSE-6-PHOSPHATE PHOSPHATASE (ATTPPB)	0.0080074	0.052433	0.91977	0.013756	0.0091408	0.015902	0.019529	0.22224	0.21651	0.02112	0.31216	0.29214	0.23906	-1.2353
Group 4	Cluster 15	AT1G78110	AT1G78110	unknown protein	0.34786	0.55272	0.49543	0.5612	0.99928	0.22527	0.0067636	0.093933	-0.074051	-0.065785	-0.10571	-0.0045839	-0.16147	-1.2179
Group 4	Cluster 15	AT1G78230	AT1G78230	protein binding	0.035464	0.14837	0.19095	0.87442	0.80351	0.15946	0.033468	0.50179	0.28843	0.29926	-0.099229	0.098404	-0.7748	-1.3696
Group 4	Cluster 15	AT1G78260	AT1G78260	RNA recognition motif (RRM)-containing protein	0.011866	0.013547	0.031042	0.84562	0.16966	0.71754	0.0033702	0.25688	0.40541	0.34384	-0.088682	-0.13175	0.038435	-1.3566
Group 4	Cluster 15	AT1G78320	GSTU23	GLUTATHIONE S-TRANSFERASE TAU 23 (ATGSTU23)	0.15579	0.63263	0.56191	0.25473	0.18055	0.3363	0.0017074	-0.17046	-0.091123	-0.099239	-0.21878	-0.21692	-0.16349	-3.2875
Group 4	Cluster 15	AT1G78360	GSTU21	GLUTATHIONE S-TRANSFERASE TAU 21 (ATGSTU21)	0.58662	0.30641	0.24354	0.92136	0.20979	0.25209	0.031707	-0.081336	-0.1416	-0.18684	-0.053207	0.24268	-0.27009	-1.5601
Group 4	Cluster 15	AT1G78440	ATGA2OX1	gibberellin 2-oxidase 1 (ATGA2OX1)	0.95355	0.25551	0.28363	0.18813	0.02961	0.31229	0.0012205	0.015549	0.17199	0.052549	-0.30079	-0.47343	-0.24561	-2.9108
Group 4	Cluster 15	AT1G78520	AT1G78520	molecular_function unknown	0.27128	0.23882	0.80713	0.59604	0.99896	0.35704	0.017366	-0.17943	-0.15639	-0.063182	0.11891	-0.0020939	0.15714	-1.434
Group 4	Cluster 15	AT1G78530	AT1G78530	protein kinase family protein	0.25253	0.37148	0.23337	0.94372	0.95437	0.19488	0.0062239	-0.26962	-0.20877	-0.27813	0.038538	-0.052778	-0.40383	-2.161
Group 4	Cluster 15	AT1G78580	TPS1	TREHALOSE-6-PHOSPHATE SYNTHASE (ATTPS1)	0.35746	0.025116	0.085193	0.4192	0.364	0.068192	0.0064796	0.17079	0.37446	0.34576	0.19537	0.2493	0.42141	-1.7118
Group 4	Cluster 15	AT1G78730	AT1G78730	F-box family protein	0.16498	0.37878	0.72907	0.32061	0.58819	0.3277	0.040945	-0.23398	-0.14007	-0.094148	0.20808	0.13645	0.19747	-0.94495
Group 4	Cluster 15	AT1G78815	LSH7	LIGHT SENSITIVE HYPOCOTYLS 7 (LSH7)	0.39814	0.18247	0.34238	0.10956	0.99807	0.55536	0.0034136	0.078757	0.15138	0.10609	-0.22267	-0.005469	-0.034907	-2.4501
Group 4	Cluster 15	AT1G78940	AT1G78940	protein kinase family protein	0.63436	0.88651	0.43589	0.95508	0.9435	0.91505	0.040952	-0.096913	0.033428	0.11124	-0.041445	-0.04215	-0.053081	-1.1187
Group 4	Cluster 15	AT1G78955	CAMS1	Camelliol C synthase 1 (CAMS1)	0.79781	0.94093	0.74416	0.065501	0.066793	0.15423	0.0059736	-0.083811	-0.01458	0.075256	0.42826	0.21493	0.2495	-1.1942
Group 4	Cluster 15	AT1G78990	AT1G78990	transferase family protein	0.069597	0.038379	0.050406	0.33521	0.71372	0.65563	0.0073629	0.36873	0.383	0.28984	-0.30265	-0.1586	-0.16254	-2.2789
Group 4	Cluster 15	AT1G79310	MC7	metacaspase 7 (AtMC7)	0.28549	0.11378	0.22884	0.70641	0.24506	0.87641	0.010048	-0.18766	-0.21673	-0.15863	-0.10991	-0.2292	-0.062013	-1.2776
Group 4	Cluster 15	AT1G79380	AT1G79380	copine-related	0.047722	0.86139	0.98656	0.36542	0.99834	0.69576	0.025538	0.11342	0.024981	-0.0058001	-0.086026	-0.0061722	-0.078611	-0.77207
Group 4	Cluster 15	AT1G79430	APL	ALTERED PHLOEM DEVELOPMENT (APL)	0.34656	0.53956	0.88386	0.60252	0.56115	0.23811	0.033726	0.13439	0.094004	0.044062	-0.14369	-0.13963	-0.24605	-1.3633
Group 4	Cluster 15	AT1G79450	ALIS5	ALA-Interacting Subunit 5 (ALIS5)	0.16873	0.063907	0.2342	0.056788	0.17067	0.039132	0.045954	-0.19667	-0.21566	-0.22839	-0.40574	-0.35847	-0.36361	-0.65471
Group 4	Cluster 15	AT1G79470	AT1G79470	inosine-5-monophosphate dehydrogenase	0.72244	0.7158	0.39785	0.28867	0.13162	0.19417	0.012952	0.036241	0.036013	0.085971	0.12826	0.1845	0.14615	-0.86966
Group 4	Cluster 15	AT1G79590	SYP52	SYNTAXIN OF PLANTS 52 (SYP52)	0.94244	0.96219	0.65882	0.016682	0.082671	0.036753	0.017601	-0.036114	-0.015031	-0.1221	-0.45176	-0.3776	-0.39548	-0.66395
Group 4	Cluster 15	AT1G79660	AT1G79660	unknown protein	0.085359	0.087551	0.098535	0.015949	0.1112	0.099513	0.027802	-0.14881	-0.13856	-0.23378	-0.38751	-0.3515	-0.35585	-0.6321
Group 4	Cluster 15	AT1G79760	DTA4	DOWNSTREAM TARGET OF AGL15-4 (DTA4)	0.19092	0.75053	0.47479	0.88379	0.99237	0.40879	0.004619	0.23702	0.08329	0.12829	-0.090176	0.0080545	-0.23246	-2.1963
Group 4	Cluster 15	AT1G80120	AT1G80120	unknown protein	0.31589	0.88721	0.31239	0.23244	0.19111	0.099567	0.0040388	0.15366	0.046942	0.13811	-0.29589	-0.31793	-0.40244	-1.9431
Group 4	Cluster 15	AT1G80240	AT1G80240	unknown protein	0.90098	0.99607	0.30415	0.74275	0.66867	0.31862	0.02948	-0.030985	0.00052219	-0.086449	-0.083908	-0.093124	-0.17463	-1.1763
Group 4	Cluster 15	AT1G80360	AT1G80360	aminotransferase class I and II family protein	0.87536	0.98894	0.19116	0.042601	0.55011	0.27412	0.0038579	-0.035544	0.0051629	-0.12732	-0.2425	-0.11295	-0.13922	-0.77293
Group 4	Cluster 15	AT1G80690	AT1G80690	unknown protein	0.826	0.78914	0.96354	0.59512	0.93966	0.27701	0.0020809	-0.070648	-0.064318	-0.022638	-0.16853	-0.036419	-0.25714	-1.4924
Group 4	Cluster 15	AT1G80730	ZFP1	ZINC-FINGER PROTEIN 1 (ZFP1)	0.42772	0.66697	0.66808	0.99658	0.42243	0.7118	0.008663	0.14377	0.075124	0.091127	-0.018489	0.23717	0.095345	-1.5042
Group 4	Cluster 15	AT1G80745	AT1G80745	unknown protein	0.096387	0.037668	0.077085	0.29057	0.33683	0.84134	0.0083835	-0.22379	-0.15809	-0.17856	-0.28701	-0.25693	-0.09142	-1.0377
Group 4	Cluster 15	AT1G80810	AT1G80810	binding	0.2415	0.24317	0.23832	0.78174	0.84489	0.59477	0.034396	-0.13622	-0.14135	-0.12016	0.061486	-0.064236	-0.10398	-1.1917
Group 4	Cluster 15	AT2G01150	RHA2B	RING-H2 FINGER PROTEIN 2B (RHA2B)	0.51979	0.4945	0.1171	0.99089	0.80023	0.19105	0.017764	0.10889	-0.11791	-0.21437	-0.028231	-0.099868	-0.28396	-1.2487
Group 4	Cluster 15	AT2G01275	AT2G01275	zinc finger (C3HC4-type RING finger) family protein	0.099748	0.74544	0.34381	0.098981	0.0097057	0.068446	0.014767	-0.13106	-0.064163	-0.088243	-0.29752	-0.44795	-0.20652	-1.43
Group 4	Cluster 15	AT2G01340	At17.1	unknown protein	0.029515	0.06274	0.019632	0.060223	0.1778	0.16393	0.036141	-0.35012	-0.27813	-0.29846	-0.39884	-0.21989	-0.27028	-0.916
Group 4	Cluster 15	AT2G01350	QPT	QUINOLINATE PHOSHORIBOSYLTRANSFERASE (QPT)	0.14536	0.9777	0.45387	0.29316	0.32841	0.69813	0.035995	-0.1548	0.0067309	-0.1143	-0.16898	-0.18106	-0.083562	-0.77047
Group 4	Cluster 15	AT2G01505	CLE16	CLAVATA3/ESR-RELATED 16 (CLE16)	0.16384	0.026046	0.14026	0.058733	0.09698	0.0083242	0.046458	-0.17221	-0.25085	-0.22366	-0.34307	-0.32355	-0.44917	-0.84055
Group 4	Cluster 15	AT2G01530	MLP329	MLP-LIKE PROTEIN 329 (MLP329)	0.37309	0.14271	0.29149	0.035887	0.51065	0.29563	0.0022528	0.09913	0.089461	-0.14462	-0.30383	-0.15063	-0.21685	-1.5937
Group 4	Cluster 15	AT2G01610	AT2G01610	invertase/pectin methylesterase inhibitor family protein	0.68706	0.16821	0.92649	0.33422	0.45147	0.98946	0.040083	-0.12777	0.28735	0.040972	-0.32791	-0.27875	0.0079629	-1.3745
Group 4	Cluster 15	AT2G01660	PDLP6	PLASMODESMATA-LOCATED PROTEIN 6 (PDLP6)	0.45325	0.068096	0.059819	0.03041	0.068222	0.021602	0.010969	-0.075496	-0.1397	-0.26127	-0.31213	-0.27453	-0.33669	-1.6746
Group 4	Cluster 15	AT2G01770	VIT1	vacuolar iron transporter 1 (VIT1)	0.87079	0.073742	0.67464	0.41483	0.61855	0.92616	0.023282	-0.041722	-0.2169	-0.10905	-0.12508	0.097049	-0.029281	-1.0891
Group 4	Cluster 15	AT2G01818	AT2G01818	zinc ion binding	0.14024	0.15558	0.13088	0.36314	0.40102	0.18042	0.0069403	-0.27537	-0.24923	-0.21771	-0.2281	-0.24405	-0.29252	-2.1981
Group 4	Cluster 15	AT2G01830	WOL	WOODEN LEG (WOL)	0.52611	0.020861	0.48366	0.46592	0.85504	0.11198	0.023807	0.076803	0.25352	0.10959	0.14332	0.057637	0.2851	-1.04
Group 4	Cluster 15	AT2G01880	PAP7	PURPLE ACID PHOSPHATASE 7 (PAP7)	0.61749	0.82678	0.32437	0.076126	0.97713	0.47281	0.0028071	0.12611	0.067807	0.16646	-0.60451	-0.035072	-0.25269	-3.2812
Group 4	Cluster 15	AT2G01950	BRL2	BRI1-LIKE 2 (BRL2)	0.18477	0.11893	0.24195	0.82052	0.98125	0.73386	0.019548	0.14955	0.18145	0.11788	-0.067763	-0.020016	-0.073832	-1.5241
Group 4	Cluster 15	AT2G01990	AT2G01990	unknown protein	0.74069	0.84385	0.45652	0.60554	0.2449	0.70442	0.010926	-0.062317	0.036712	-0.13952	-0.17155	-0.21535	-0.10821	-1.7538
Group 4	Cluster 15	AT2G02000	GAD3	glutamate decarboxylase 3 (GAD3)	0.13064	0.11697	0.079989	0.31651	0.10771	0.27574	0.032416	0.31996	0.32145	0.38928	0.3005	0.47864	0.31097	-1.8652
Group 4	Cluster 15	AT2G02020	AT2G02020	proton-dependent oligopeptide transport (POT) family protein	0.58142	1	0.92633	0.6	0.67354	0.40345	0.03202	-0.15405	-0.0098633	-0.046489	0.17939	0.15104	0.24965	-2.0148
Group 4	Cluster 15	AT2G02130	LCR68	LOW-MOLECULAR-WEIGHT CYSTEINE-RICH 68 (LCR68)	0.1934	0.1912	0.28501	0.8815	0.48639	0.99956	0.013186	0.15273	0.11364	0.062042	0.034639	0.10305	-0.003133	-2.0397
Group 4	Cluster 15	AT2G02380	GSTZ2	ATGSTZ2	0.69074	0.8542	0.41625	0.99637	0.66723	0.28936	0.0076318	-0.080314	-0.052006	-0.16228	-0.0012946	-0.054675	0.14403	-1.3958
Group 4	Cluster 15	AT2G02570	AT2G02570	nucleic acid binding	0.37089	0.17011	0.72001	0.064362	0.3546	0.3074	0.048139	-0.14465	-0.13268	-0.088595	0.24971	0.12951	0.14135	-0.52608
Group 4	Cluster 15	AT2G02770	AT2G02770	holo-[acyl-carrier-protein] synthase/ magnesium ion binding	0.32353	0.1996	0.6364	0.19143	0.32586	0.30132	0.039758	-0.27339	-0.34302	-0.15725	0.48324	0.34814	0.36187	-1.6641
Group 4	Cluster 15	AT2G02960	AT2G02960	zinc finger (C3HC4-type RING finger) family protein	0.34131	0.11883	0.17688	0.11318	0.34266	0.13654	0.016438	-0.17097	-0.19068	-0.17595	-0.28862	-0.25915	-0.25828	-1.1942
Group 4	Cluster 15	AT2G03010	AT2G03010	unknown protein	0.013628	0.049164	0.13022	0.89954	0.99507	0.93217	0.005393	-0.33895	-0.18659	-0.21678	-0.056948	-0.015746	-0.034985	-1.0512
Group 4	Cluster 15	AT2G03090	EXPA15	ARABIDOPSIS THALIANA EXPANSIN A15 (ATEXPA15)	0.82272	0.96019	0.12391	0.29378	0.83938	0.49003	0.0028352	-0.048133	-0.021064	-0.20775	-0.18773	-0.070155	-0.12334	-2.3891
Group 4	Cluster 15	AT2G03200	AT2G03200	aspartyl protease family protein	0.99997	0.43442	0.84768	0.070877	0.10678	0.1086	0.035111	-0.0075752	-0.14879	-0.059922	-0.48907	-0.41051	-0.40333	-1.134
Group 4	Cluster 15	AT2G03350	AT2G03350	unknown protein	0.12493	0.14465	0.81869	0.99138	0.97538	0.96623	0.035287	-0.19412	-0.12963	-0.054273	0.0019531	0.0090871	0.0098539	-1.0043
Group 4	Cluster 15	AT2G03370	AT2G03370	transferase, transferring glycosyl groups	0.13706	0.022429	0.23934	0.23947	0.76192	0.11202	0.0043259	0.26165	0.24147	0.20279	-0.14582	-0.073434	-0.18391	-1.7089
Group 4	Cluster 15	AT2G03500	AT2G03500	myb family transcription factor	0.39811	0.10054	0.40046	0.14745	0.2815	0.59509	0.033582	0.11091	0.22518	0.11303	0.19543	0.16964	0.077381	-1.7321
Group 4	Cluster 15	AT2G03505	AT2G03505	glycosyl hydrolase family protein 17	0.15588	0.1013	0.91949	0.20034	0.88976	0.76116	0.0032461	-0.17832	-0.12714	0.023792	0.12616	-0.058492	0.070915	-1.1532
Group 4	Cluster 15	AT2G04430	NUDT5	Arabidopsis thaliana Nudix hydrolase homolog 5 (atnudt5)	0.43148	0.74671	0.16932	0.10234	0.11538	0.23976	0.012969	-0.096726	-0.070364	-0.17748	-0.29452	-0.25874	-0.21304	-1.1007
Group 4	Cluster 15	AT2G04520	AT2G04520	eukaryotic translation initiation factor 1A, putative / eIF-1A, putative / eIF-4C, putative	0.067181	0.036101	0.087618	0.95996	0.83872	0.84539	0.023592	-0.18706	-0.13472	-0.21803	-0.031614	-0.068108	-0.035629	-0.51935
Group 4	Cluster 15	AT2G04780	FLA7	FASCICLIN-LIKE ARABINOOGALACTAN 7 (FLA7)	0.1046	0.6705	0.070408	0.043671	0.033165	0.053919	0.010561	-0.17264	-0.037946	-0.27204	-0.48787	-0.32014	-0.24476	-1.3714
Group 4	Cluster 15	AT2G04800	AT2G04800	unknown protein	0.6312	0.19093	0.10977	0.9196	0.82189	0.22665	0.039608	-0.098038	-0.35103	-0.31477	-0.063879	-0.10241	-0.25284	-1.0738
Group 4	Cluster 15	AT2G05300	AT2G05300	pseudogene of the F-box protein family	0.35764	0.72118	0.91968	0.075155	0.094179	0.076841	0.005025	-0.1124	-0.056201	-0.052997	0.29736	0.17395	0.27245	-1.2195
Group 4	Cluster 15	AT2G05632	AT2G05632	unknown protein	0.60309	0.68145	0.21464	0.98944	0.24906	0.59898	0.0057253	-0.14344	-0.11333	-0.24867	0.0076214	-0.37117	-0.19998	-2.2724
Group 4	Cluster 15	AT2G05910	AT2G05910	unknown protein	0.52837	0.97635	0.35516	0.13178	0.32169	0.17059	0.0028321	-0.086032	-0.020566	0.09174	-0.30272	-0.17373	-0.24422	-1.6267
Group 4	Cluster 15	AT2G11150	AT2G11150	pseudogene, expressed protein	0.046631	0.19075	0.030101	0.14782	0.11655	0.71391	0.012788	-0.26962	-0.16117	-0.25714	-0.35056	-0.28557	-0.068946	-1.471
Group 4	Cluster 15	AT2G11880	AT2G11880	pseudogene, hypothetical protein	0.5284	0.70633	0.19965	0.34971	0.99025	0.63983	0.038191	-0.14241	-0.094392	-0.20435	0.20609	0.0050193	0.12167	-0.52616
Group 4	Cluster 15	AT2G12400	AT2G12400	unknown protein	0.67785	0.1064	0.56755	0.38496	0.081427	0.40776	0.0022134	0.048384	0.18503	0.064669	-0.13593	-0.24128	-0.10698	-1.3849
Group 4	Cluster 15	AT2G13810	ALD1	AGD2-LIKE DEFENSE RESPONSE PROTEIN1 (ALD1)	0.94425	0.44979	0.90427	0.99174	0.2623	0.21654	0.039345	-0.045651	-0.16967	-0.054044	0.0045417	-0.33025	-0.35457	-1.2731
Group 4	Cluster 15	AT2G13820	AT2G13820	protease inhibitor/seed storage/lipid transfer protein (LTP) family protein	0.35726	0.88281	0.98851	0.61917	0.43488	0.23612	0.005942	-0.13913	0.039741	-0.010925	-0.14502	-0.19656	-0.19423	-1.5131
Group 4	Cluster 15	AT2G13950	AT2G13950	DC1 domain-containing protein	0.094946	0.22715	0.58456	0.1355	0.82366	0.15024	0.046815	0.254	0.16607	0.088695	-0.32782	-0.081131	-0.3075	-1.4411
Group 4	Cluster 15	AT2G14110	AT2G14110	molecular_function unknown	0.22736	0.38944	0.10679	0.75919	0.4401	0.75177	0.020413	-0.15646	-0.11667	-0.089754	-0.05617	-0.07488	-0.057642	-0.64679
Group 4	Cluster 15	AT2G14520	AT2G14520	CBS domain-containing protein	0.97657	0.68123	0.4271	0.011435	0.065796	0.07587	0.016477	0.008603	0.032421	0.12507	0.34162	0.21443	0.29453	-0.62186
Group 4	Cluster 15	AT2G14620	XTH10	xyloglucan:xyloglucosyl transferase, putative / xyloglucan endotransglycosylase, putative / endo-xyloglucan transferase, putative	0.0077023	0.061319	0.0043283	0.031653	0.03855	0.22042	0.020797	-0.31926	-0.22183	-0.36902	-0.45275	-0.50853	-0.24884	-1.6144
Group 4	Cluster 15	AT2G14680	MEE13	maternal effect embryo arrest 13 (MEE13)	0.86729	0.92658	0.85492	0.25199	0.2019	0.13925	0.039771	0.044058	0.024102	0.055704	0.23222	0.25362	0.31268	-0.84886
Group 4	Cluster 15	AT2G14750	APK	APS KINASE (APK)	0.070415	0.17762	0.26064	0.88155	0.89071	0.23218	0.013265	0.2018	0.15996	0.10513	0.053526	0.034669	0.16844	-1.014
Group 4	Cluster 15	AT2G15220	AT2G15220	secretory protein, putative	0.53822	0.9959	0.15473	0.49734	0.46681	0.30571	0.016655	0.10903	-0.012192	-0.21551	-0.18915	0.18202	-0.24452	-1.73
Group 4	Cluster 15	AT2G15300	AT2G15300	leucine-rich repeat transmembrane protein kinase, putative	0.32996	0.09342	0.4177	0.29494	0.19618	0.2439	0.036372	0.15594	0.26288	0.15213	-0.24525	-0.28674	-0.26239	-1.0825
Group 4	Cluster 15	AT2G15310	ARFB1A	ADP-ribosylation factor B1A (ATARFB1A)	0.17588	0.27077	0.16992	0.16538	0.29052	0.13622	0.0038609	-0.29278	-0.26748	-0.2506	-0.41074	-0.28221	-0.39995	-2.1863
Group 4	Cluster 15	AT2G15370	FUT5	FUT5	0.046957	0.024249	0.039727	0.66789	0.60969	0.97645	0.00071285	0.27642	0.34785	0.27444	-0.1318	-0.11196	0.011011	-2.4003
Group 4	Cluster 15	AT2G15440	AT2G15440	unknown protein	0.24916	0.11543	0.128	0.04986	0.05486	0.081766	0.012472	-0.1612	-0.20903	-0.21636	-0.37749	-0.35017	-0.31073	-1.0531
Group 4	Cluster 15	AT2G15590	AT2G15590	unknown protein	0.13444	0.34029	0.60862	0.55121	0.82361	0.37532	0.019939	-0.21697	-0.12437	-0.10309	0.1092	-0.06323	-0.14851	-1.1722
Group 4	Cluster 15	AT2G15680	AT2G15680	calmodulin-related protein, putative	0.03199	0.00071688	0.0018474	0.084523	0.03535	0.070158	0.019371	-0.28329	-0.32904	-0.30076	-0.39551	-0.28523	-0.31399	-1.5255
Group 4	Cluster 15	AT2G16050	AT2G16050	molecular_function unknown	0.30349	0.8056	0.90732	0.95651	0.55272	0.69349	0.0052304	0.10908	-0.043207	-0.02488	-0.029201	0.085046	0.062899	-2.0564
Group 4	Cluster 15	AT2G16385	AT2G16385	unknown protein	0.79863	0.36147	0.83501	0.99957	0.88583	0.79402	0.037114	-0.10248	-0.21135	-0.082444	-0.011651	0.072922	-0.14112	-1.6096
Group 4	Cluster 15	AT2G16740	UBC29	ubiquitin-conjugating enzyme 29 (UBC29)	0.12501	0.13463	0.15471	0.20746	0.23217	0.88881	0.0083327	0.14735	0.15983	0.17253	0.18575	0.21307	0.02621	-1.0839
Group 4	Cluster 15	AT2G16750	AT2G16750	protein kinase family protein	0.37215	0.41535	0.91845	0.58569	0.99782	0.42275	0.040749	0.15083	0.16598	0.035407	0.1588	-0.00037789	0.17501	-1.0614
Group 4	Cluster 15	AT2G16760	AT2G16760	molecular_function unknown	0.97599	0.98725	0.75546	0.13616	0.12838	0.20537	0.046205	-0.042993	-0.031952	-0.11253	-0.65953	-0.63588	-0.52994	-1.8017
Group 4	Cluster 15	AT2G16860	AT2G16860	GCIP-interacting family protein	0.026681	0.05639	0.38221	0.9512	0.31498	0.42038	0.019768	-0.26798	-0.23619	-0.13378	-0.036683	-0.13944	-0.096826	-1.3746
Group 4	Cluster 15	AT2G16905	AT2G16905	pseudogene, similar to putative MATE efflux membrane protein, blastp match of 50% identity and 7.3e-40 P-value to GP|28376699|gb|AAO41129.1||AC104487 putative MATE efflux membrane protein {Oryza sativa (japonica cultivar-group)}	0.31429	0.8547	0.78944	0.21433	0.050791	0.97585	0.0044386	-0.19767	-0.065325	-0.071017	-0.33592	-0.59024	-0.038059	-2.4857
Group 4	Cluster 15	AT2G16960	AT2G16960	importin beta-2 subunit family protein	0.22892	0.93357	0.89648	0.28435	0.73818	0.99863	0.023926	-0.26224	0.029728	0.045955	0.30439	-0.13131	-0.016994	-1.4193
Group 4	Cluster 15	AT2G16970	MEE15	maternal effect embryo arrest 15 (MEE15)	0.92201	0.34733	0.39055	0.10629	0.17769	0.78886	0.00025495	0.016566	0.074036	0.095306	-0.26958	-0.30402	-0.054528	-2.3608
Group 4	Cluster 15	AT2G16980	AT2G16980	tetracycline transporter	0.091624	0.09244	0.79008	0.25901	0.40294	0.59852	0.00075729	0.17126	0.16488	0.054026	-0.20862	-0.13771	-0.14085	-2.0138
Group 4	Cluster 15	AT2G17036	AT2G17036	F-box family protein	0.21002	0.79078	0.71999	0.90689	0.62063	0.35829	0.029202	-0.20193	0.05908	-0.063225	-0.056544	-0.11679	-0.23981	-1.0821
Group 4	Cluster 15	AT2G17300	AT2G17300	unknown protein	0.98979	0.99738	0.91578	0.37736	0.2477	0.13912	0.0045154	-0.020088	-0.011	-0.037102	-0.31005	-0.26327	-0.32879	-1.916
Group 4	Cluster 15	AT2G17320	AT2G17320	pantothenate kinase-related	0.54876	0.43597	0.53385	0.56122	0.30682	0.22709	0.021034	-0.088933	-0.046226	-0.084717	0.075268	0.080764	0.095079	-0.64279
Group 4	Cluster 15	AT2G17600	AT2G17600	DC1 domain-containing protein	0.88313	0.96327	0.61441	0.31392	0.39513	0.73603	0.040835	0.024726	-0.026367	0.098525	0.46227	-0.18817	-0.073155	-0.85752
Group 4	Cluster 15	AT2G17770	BZIP27	ATBZIP27	0.28767	0.15661	0.24666	0.72268	0.19958	0.71917	0.015819	0.14413	0.1912	0.18809	-0.11562	0.7098	0.079858	-1.1917
Group 4	Cluster 15	AT2G17800	ARAC1	ARAC1	0.054154	0.91804	0.073704	0.32682	0.090105	0.57119	0.0069168	-0.23806	0.025972	-0.17841	-0.18795	-0.20898	0.16918	-0.88083
Group 4	Cluster 15	AT2G17890	CPK16	CPK16	0.10531	0.13022	0.096004	0.51552	0.22184	0.72704	0.0046356	0.31423	0.27678	0.28528	-0.21246	-0.33162	-0.13573	-2.2025
Group 4	Cluster 15	AT2G17970	AT2G17970	oxidoreductase, 2OG-Fe(II) oxygenase family protein	0.079939	0.8775	0.63756	0.36151	0.054355	0.19065	0.02744	0.052454	0.02454	0.042178	0.1413	0.19784	0.081752	-0.95589
Group 4	Cluster 15	AT2G18150	AT2G18150	peroxidase, putative	0.91797	0.62491	0.73755	0.73185	0.8305	0.98216	0.019828	-0.060288	0.12145	0.091791	-0.1635	0.098353	-0.042001	-2.0162
Group 4	Cluster 15	AT2G18162	CPuORF1	Conserved peptide upstream open reading frame 1 (CPuORF1)	0.066709	0.10631	0.058291	0.99312	0.88434	0.76645	0.030013	-0.2719	-0.15525	-0.22639	0.002271	0.015188	-0.076826	-1.077
Group 4	Cluster 15	AT2G18196	AT2G18196	metal ion binding	0.94481	0.75385	0.91521	0.76841	0.99646	0.80711	0.011156	0.023453	-0.077687	-0.044681	-0.11739	-0.018943	-0.10029	-1.9454
Group 4	Cluster 15	AT2G18200	AT2G18200	unknown protein	0.5884	0.79143	0.3974	0.10507	0.086443	0.39674	0.00037092	-0.12648	-0.051618	-0.16988	-0.49213	-0.5831	-0.26382	-2.2186
Group 4	Cluster 15	AT2G18360	AT2G18360	hydrolase, alpha/beta fold family protein	0.58783	0.95128	0.73756	0.44579	0.35375	0.6724	0.041082	0.11659	0.024487	0.077901	0.21585	0.26216	0.13008	-1.2386
Group 4	Cluster 15	AT2G18370	AT2G18370	protease inhibitor/seed storage/lipid transfer protein (LTP) family protein	0.54667	0.47812	0.24387	0.94414	0.092983	0.98828	0.0061335	0.088196	-0.096655	-0.11607	0.026457	0.2571	-0.019118	-1.2522
Group 4	Cluster 15	AT2G18380	GATA20	transcription factor	0.44511	0.9336	0.99154	0.63799	0.87283	0.93617	0.017739	-0.1437	0.021482	0.0068676	0.11844	-0.080765	0.028007	-1.413
Group 4	Cluster 15	AT2G18440	GUT15	GUT15 (GENE WITH UNSTABLE TRANSCRIPT 15); other RNA	0.29685	0.18272	0.4788	0.096789	0.28119	0.083849	0.025967	-0.19936	-0.23229	-0.20812	0.38367	0.23263	0.39615	-1.1448
Group 4	Cluster 15	AT2G18470	PERK4	protein kinase family protein	0.73461	0.04917	0.091912	0.14004	0.33953	0.80727	0.00056848	-0.067637	0.31246	0.23201	-0.23331	-0.17575	0.046354	-2.4219
Group 4	Cluster 15	AT2G18480	AT2G18480	mannitol transporter, putative	0.87755	0.092469	0.77317	0.49423	0.82939	0.78296	0.030761	0.038732	0.25861	0.076336	-0.18156	0.069453	-0.10087	-1.6247
Group 4	Cluster 15	AT2G18770	AT2G18770	signal recognition particle binding	0.095944	0.18578	0.21898	0.60307	0.23679	0.23157	0.02952	-0.15907	-0.11975	-0.093075	-0.079502	-0.14092	-0.16261	-0.76351
Group 4	Cluster 15	AT2G19150	AT2G19150	pectinesterase family protein	0.75312	0.73696	0.10501	0.18549	0.016283	0.050995	0.0091273	-0.052407	-0.057884	-0.17303	-0.19093	-0.46237	-0.32773	-1.2429
Group 4	Cluster 15	AT2G19200	AT2G19200	unknown protein	0.28603	0.60497	0.1083	0.12952	0.21005	0.15267	0.0025829	0.13333	0.094462	0.21642	-0.30519	-0.25046	-0.33581	-1.8138
Group 4	Cluster 15	AT2G19280	AT2G19280	pentatricopeptide (PPR) repeat-containing protein	0.67896	0.77098	0.96198	0.23259	0.72599	0.64001	0.035635	-0.10521	-0.074128	-0.038235	0.26199	0.10622	0.12453	-1.071
Group 4	Cluster 15	AT2G19600	KEA4	ATKEA4	0.17249	0.033696	0.048308	0.046222	0.066736	0.018451	0.0071445	0.094512	0.24075	0.14767	0.2642	0.25107	0.26132	-0.63685
Group 4	Cluster 15	AT2G19620	NDL3	Ndr family protein	0.49139	0.89985	0.9384	0.99956	0.85957	0.90681	0.0063784	-0.10543	-0.046479	-0.023438	-0.0055005	-0.066195	0.035137	-1.3195
Group 4	Cluster 15	AT2G19680	AT2G19680	mitochondrial ATP synthase g subunit family protein	0.3791	0.2213	0.49825	0.80025	0.43444	0.91709	0.044545	-0.11086	-0.14254	0.052524	-0.077809	-0.098891	-0.045346	-0.63333
Group 4	Cluster 15	AT2G19760	PRF1	PROFILIN 1 (PRF1)	0.94132	0.99839	0.4442	0.10883	0.11983	0.20866	0.031764	-0.039653	-0.001589	-0.16552	-0.42447	-0.38708	-0.31581	-1.1728
Group 4	Cluster 15	AT2G19970	AT2G19970	pathogenesis-related protein, putative	0.50376	0.044347	0.064514	0.5408	0.99633	0.91441	0.021244	0.14534	0.27321	0.44668	-0.21079	0.0023431	0.053837	-2.0971
Group 4	Cluster 15	AT2G20340	AT2G20340	tyrosine decarboxylase, putative	0.76795	0.62862	0.29928	0.50848	0.90856	0.96597	0.012919	0.052182	-0.080913	-0.2318	0.10071	-0.049824	-0.048556	-1.5711
Group 4	Cluster 15	AT2G20362	AT2G20362	unknown protein	0.73029	0.1486	0.36994	0.075336	0.24717	0.06713	0.010714	0.028891	0.11866	0.082723	-0.26028	-0.30563	-0.16309	-1.4314
Group 4	Cluster 15	AT2G20495	AT2G20495	molecular_function unknown	0.16868	0.43638	0.064342	0.25037	0.49438	0.36802	0.013571	-0.18505	-0.072051	-0.15611	-0.1743	-0.087506	-0.16121	-0.89702
Group 4	Cluster 15	AT2G20500	AT2G20500	unknown protein	0.31437	0.1469	0.95408	0.31755	0.39303	0.57079	0.014756	0.10681	-0.1564	0.012842	0.12636	0.1413	-0.092986	-1.4497
Group 4	Cluster 15	AT2G20630	PIA1	protein phosphatase 2C, putative / PP2C, putative	0.059442	0.50613	0.24627	0.1815	0.12061	0.066504	0.002813	-0.17071	-0.067683	-0.113	-0.14177	-0.36098	-0.26325	-1.2408
Group 4	Cluster 15	AT2G20650	AT2G20650	zinc finger (C3HC4-type RING finger) family protein	0.092041	0.035887	0.04646	0.80164	0.38955	0.28905	0.021104	0.18437	0.25093	0.26593	0.045931	0.11705	0.13909	-0.99527
Group 4	Cluster 15	AT2G20720	AT2G20720	pentatricopeptide (PPR) repeat-containing protein	0.10798	0.38242	0.059275	0.89466	0.19084	0.99752	0.0071651	-0.26949	-0.14056	-0.25417	-0.064489	-0.22297	-0.0020628	-0.94369
Group 4	Cluster 15	AT2G20750	EXPB1	ARABIDOPSIS THALIANA EXPANSIN B1 (ATEXPB1)	0.052051	0.7006	0.065964	0.1558	0.71552	0.32874	0.026261	0.25081	0.088656	0.21354	0.2561	0.080893	0.14842	-0.88922
Group 4	Cluster 15	AT2G21045	AT2G21045	aging	0.010778	0.29303	0.18396	0.0045511	0.083482	0.039417	0.030124	-0.26127	-0.13803	-0.1902	-0.40275	-0.39332	-0.40842	-0.99287
Group 4	Cluster 15	AT2G21100	AT2G21100	disease resistance-responsive protein-related / dirigent protein-related	0.3134	0.20766	0.33861	0.34024	0.6147	0.52183	0.0051012	0.1744	0.22663	0.15696	-0.28136	-0.16018	-0.18584	-2.0942
Group 4	Cluster 15	AT2G21540	SFH3	SEC14-LIKE 3 (SFH3)	0.34332	0.16807	0.96398	0.0073534	0.34026	0.0041615	0.0095114	0.0853	0.15227	0.019419	-0.36812	-0.13351	-0.35802	-1.2806
Group 4	Cluster 15	AT2G21610	PE11	pectinesterase family protein	0.1153	0.29359	0.12823	0.1155	0.19923	0.72903	0.021201	-0.24199	0.13529	0.29877	-0.33681	-0.34302	0.10427	-0.92896
Group 4	Cluster 15	AT2G21620	RD2	RD2	0.1353	0.50514	0.098641	0.039544	0.11373	0.044904	0.01254	-0.15436	-0.085278	-0.23739	-0.35882	-0.25949	-0.35728	-0.90168
Group 4	Cluster 15	AT2G21650	MEE3	MATERNAL EFFECT EMBRYO ARREST 3 (MEE3)	0.35707	0.025126	0.9889	0.080418	0.077973	0.29656	0.015224	-0.088282	-0.26652	-0.010645	-0.25465	0.21705	-0.11656	-1.5525
Group 4	Cluster 15	AT2G21870	MGP1	unknown protein	0.58249	0.87753	0.91387	0.60951	0.61856	0.83914	0.049902	-0.11861	-0.054335	-0.039968	-0.15987	-0.15585	-0.089231	-0.97387
Group 4	Cluster 15	AT2G21880	RAB7A	ATRAB7A	0.98205	0.55443	0.92562	0.061748	0.081305	0.1159	0.00071684	-0.024053	0.096685	-0.04056	-0.41924	-0.5418	-0.31466	-2.7111
Group 4	Cluster 15	AT2G22080	AT2G22080	unknown protein	0.01454	0.0020618	0.0036335	0.062761	0.0083885	0.017703	0.012574	-0.35832	-0.29552	-0.37383	-0.24431	-0.33991	-0.31786	-1.0679
Group 4	Cluster 15	AT2G22230	AT2G22230	beta-hydroxyacyl-ACP dehydratase, putative	0.021899	0.089809	0.90592	0.15765	0.7821	0.77862	0.01913	-0.29568	-0.16215	-0.038761	0.094337	-0.077723	0.02976	-0.52389
Group 4	Cluster 15	AT2G22240	MIPS2	MYO-INOSITOL-1-PHOSTPATE SYNTHASE 2 (MIPS2)	0.080216	0.062937	0.4319	0.43635	0.97936	0.92291	0.040548	0.24317	0.24072	0.14531	0.14065	0.015276	-0.048383	-0.90702
Group 4	Cluster 15	AT2G22390	RABA4E	pseudogene, putative GTP-binding protein, similar to GTP-binding protein GI:303738 from (Pisum sativum)	0.10023	0.066466	0.11711	0.27226	0.77222	0.85302	0.040443	-0.24738	-0.21497	-0.22869	0.15633	0.060959	0.05199	-0.66774
Group 4	Cluster 15	AT2G22460	AT2G22460	unknown protein	0.025909	0.75029	0.94887	0.45992	0.45239	0.045061	0.030056	0.31591	-0.053726	0.018001	0.094862	0.14916	-0.37214	-1.9515
Group 4	Cluster 15	AT2G22470	AGP2	ARABINOGALACTAN PROTEIN 2 (AGP2)	0.92047	0.10939	0.97305	0.0088286	0.12791	0.073518	0.0024454	-0.036516	0.04605	-0.028559	-0.42206	-0.34047	-0.29601	-1.2809
Group 4	Cluster 15	AT2G22480	PFK5	PHOSPHOFRUCTOKINASE 5 (PFK5)	0.63012	0.61477	0.2862	0.17506	0.50043	0.56921	0.0323	-0.079696	-0.070882	-0.10299	-0.21298	-0.12912	-0.096492	-0.82342
Group 4	Cluster 15	AT2G22600	AT2G22600	KH domain-containing protein	0.81201	0.53062	0.93042	0.061902	0.56944	0.021176	0.0015327	-0.076275	-0.082441	0.032699	0.24347	0.15843	0.26406	-0.96076
Group 4	Cluster 15	AT2G22620	AT2G22620	lyase	0.025106	0.031317	0.032709	0.69593	0.23547	0.4779	0.03524	0.2522	0.28891	0.25405	0.097256	0.13459	0.084026	-1.239
Group 4	Cluster 15	AT2G22630	AGL17	agamous-like 17 (AGL17)	0.094761	0.046632	0.091882	0.42405	0.13891	0.57658	0.00057515	-0.17438	-0.23601	-0.25068	0.08902	0.24238	-0.14963	-2.8026
Group 4	Cluster 15	AT2G22670	IAA8	IAA8	0.10511	0.18235	0.083038	0.1977	0.13395	0.12092	0.024903	-0.21715	-0.13906	-0.23187	-0.213	-0.24796	-0.22526	-0.95338
Group 4	Cluster 15	AT2G22795	AT2G22795	unknown protein	0.045529	0.084232	0.11485	0.91428	0.60261	0.68884	0.0074066	-0.47635	-0.37543	-0.3179	0.054178	-0.19429	-0.16934	-2.8186
Group 4	Cluster 15	AT2G22905	AT2G22905	Expressed protein	0.61542	0.3265	0.14193	0.4054	0.4694	0.29029	0.020743	-0.07635	-0.11125	-0.12595	-0.1684	-0.079472	-0.21042	-0.89947
Group 4	Cluster 15	AT2G22920	SCPL12	SERINE CARBOXYPEPTIDASE-LIKE 12 (SCPL12)	0.044895	0.59119	0.87147	0.56111	0.97105	0.63199	0.0025313	0.036491	0.06877	0.027127	-0.038258	-0.028486	0.0776	-1.5968
Group 4	Cluster 15	AT2G22970	SCPL11	SERINE CARBOXYPEPTIDASE-LIKE 11 (SCPL11)	0.34917	0.48028	0.034897	0.96483	0.93887	0.25892	0.0091758	0.13421	0.075114	0.18995	0.013217	-0.041257	0.17174	-0.87097
Group 4	Cluster 15	AT2G23300	AT2G23300	leucine-rich repeat transmembrane protein kinase, putative	0.066486	0.084073	0.42673	0.80626	0.18451	0.99437	0.033634	0.11856	0.1118	0.07959	-0.036595	-0.12823	-0.011378	-0.61329
Group 4	Cluster 15	AT2G23540	AT2G23540	GDSL-motif lipase/hydrolase family protein	0.84385	0.587	0.86805	0.1215	0.28077	0.046235	0.012842	-0.059349	-0.094888	-0.056814	-0.31614	-0.29206	-0.35362	-1.7221
Group 4	Cluster 15	AT2G23560	MES7	METHYL ESTERASE 7 (MES7)	0.76412	0.97661	0.35312	0.99377	0.86897	0.065094	0.010475	0.04047	0.010196	-0.082642	0.0012143	-0.051306	-0.14042	-1.9387
Group 4	Cluster 15	AT2G23610	MES3	METHYL ESTERASE 3 (MES3)	0.17157	0.39294	0.98837	0.057022	0.063355	0.89277	0.021089	0.12857	0.071314	0.0071349	0.2733	0.26372	0.023955	-1.3945
Group 4	Cluster 15	AT2G23700	AT2G23700	unknown protein	0.058025	0.21288	0.54868	0.017262	0.16097	0.02815	0.037316	0.06355	0.14066	0.089547	0.11195	0.1072	0.20042	-0.54072
Group 4	Cluster 15	AT2G23910	AT2G23910	cinnamoyl-CoA reductase-related	0.046009	0.35131	0.015456	0.16454	0.02885	0.020717	0.0091754	-0.30669	-0.080718	-0.31247	-0.24135	-0.48515	-0.47072	-0.8734
Group 4	Cluster 15	AT2G23950	AT2G23950	leucine-rich repeat family protein / protein kinase family protein	0.50742	0.71193	0.95322	0.947	0.77125	0.77033	0.041893	-0.12532	-0.069592	-0.023252	0.030201	-0.097692	0.079729	-1.3208
Group 4	Cluster 15	AT2G23960	AT2G23960	defense-related protein, putative	0.17302	0.94215	0.92184	0.075036	0.050547	0.10373	0.0065699	-0.18065	-0.029656	-0.0433	-0.35676	-0.41092	-0.39942	-1.4728
Group 4	Cluster 15	AT2G24030	AT2G24030	nucleic acid binding / zinc ion binding	0.073057	0.32372	0.98807	0.48233	0.22394	0.6206	0.042968	-0.21571	-0.10064	-0.020364	-0.14207	-0.24081	-0.11579	-1.0666
Group 4	Cluster 15	AT2G24070	AT2G24070	unknown protein	0.10555	0.11837	0.074807	0.34699	0.26299	0.33577	0.044316	0.26784	0.18701	0.3326	0.1973	0.21343	0.24482	-0.84488
Group 4	Cluster 15	AT2G24170	AT2G24170	endomembrane protein 70, putative	0.095266	0.12306	0.085798	0.74884	0.26988	0.67409	0.024974	0.14477	0.15477	0.17645	0.064289	0.1249	0.10846	-0.72388
Group 4	Cluster 15	AT2G24755	AT2G24755	other RNA	0.89799	0.69312	0.99637	0.082023	0.14065	0.07268	0.04662	-0.033831	0.042853	-0.013036	0.2916	0.2142	0.26499	-0.61247
Group 4	Cluster 15	AT2G24765	ARF3	ADP-RIBOSYLATION FACTOR 3 (ARF3)	0.75776	0.71638	0.40313	0.56009	0.48863	0.14941	0.016134	-0.064358	-0.085621	-0.038016	0.1414	0.088937	0.11792	-0.52438
Group 4	Cluster 15	AT2G24800	AT2G24800	peroxidase, putative	0.17154	0.073653	0.92417	0.50355	0.52388	0.74029	0.017489	-0.17332	-0.26493	-0.041417	0.17911	-0.077133	-0.073865	-1.2715
Group 4	Cluster 15	AT2G25260	AT2G25260	unknown protein	0.26848	0.11479	0.069382	0.005462	0.049215	0.017612	0.0013254	-0.13605	-0.15257	-0.30637	-0.42389	-0.37703	-0.39612	-1.2565
Group 4	Cluster 15	AT2G25420	AT2G25420	molecular_function unknown	0.43143	0.159	0.16997	0.0071141	0.088043	0.0090655	0.03169	0.1293	0.084282	0.22531	0.44994	0.38899	0.35886	-0.96658
Group 4	Cluster 15	AT2G25810	TIP4;1	tonoplast intrinsic protein 4	0.061783	0.024319	0.01465	0.76127	0.61377	0.13841	0.031084	0.23294	0.2905	0.29939	0.065065	0.10898	0.1888	-1.1216
Group 4	Cluster 15	AT2G26110	AT2G26110	unknown protein	0.90854	0.90826	0.20787	0.91351	0.95362	0.99977	0.030094	-0.03902	-0.034258	0.0853	0.026474	0.022629	-0.003752	-0.83155
Group 4	Cluster 15	AT2G26360	AT2G26360	binding	0.0074007	0.076043	0.18734	0.72907	0.076052	0.98232	0.0011036	-0.24832	-0.23589	-0.16427	-0.073441	-0.16426	0.0063092	-1.0817
Group 4	Cluster 15	AT2G26390	AT2G26390	serpin, putative / serine protease inhibitor, putative	0.32875	0.40774	0.70176	0.97418	0.79389	0.58482	0.023825	0.18194	0.15541	0.084118	-0.042952	0.09401	-0.17723	-1.3949
Group 4	Cluster 15	AT2G26695	AT2G26695	binding / zinc ion binding	0.97342	0.088108	0.3902	0.020744	0.37322	0.10036	0.00045106	0.0067958	-0.14204	-0.11868	-0.46067	-0.13923	-0.33558	-1.8217
Group 4	Cluster 15	AT2G26730	AT2G26730	leucine-rich repeat transmembrane protein kinase, putative	0.006779	0.0039281	0.009118	0.062301	0.16086	0.084808	0.028288	0.30271	0.37698	0.3163	0.27675	0.23986	0.24227	-0.72158
Group 4	Cluster 15	AT2G26760	CYCB1;4	Cyclin B1	0.65448	0.90727	0.66938	0.9921	0.98848	0.95948	0.04892	-0.065746	-0.032787	0.065058	-0.018802	-0.020082	-0.028273	-0.5993
Group 4	Cluster 15	AT2G26820	PP2-A3	Phloem protein 2-A3 (ATPP2-A3)	0.025989	0.06571	0.06122	0.2874	0.12753	0.10676	0.013733	-0.4857	-0.29768	-0.29365	-0.26034	-0.31991	-0.40743	-1.3715
Group 4	Cluster 15	AT2G26980	CIPK3	CBL-INTERACTING PROTEIN KINASE 3 (CIPK3)	0.11688	0.33444	0.10082	0.38242	0.060247	0.17119	0.012408	-0.26626	-0.15106	-0.31831	-0.25002	-0.45941	-0.29853	-1.536
Group 4	Cluster 15	AT2G27030	CAM5	CALMODULIN 5 (CAM5)	0.096722	0.18752	0.13272	0.11931	0.33076	0.54566	0.013779	-0.27672	-0.16796	-0.23092	-0.35368	-0.25552	-0.19177	-2.2628
Group 4	Cluster 15	AT2G27035	ENODL20	plastocyanin-like domain-containing protein	0.78439	0.63444	0.036813	0.061689	0.10223	0.6423	0.0007959	0.029446	0.073163	0.21208	-0.23028	-0.20239	-0.11095	-1.7988
Group 4	Cluster 15	AT2G27140	AT2G27140	heat shock family protein	0.017386	0.20278	0.056228	0.014552	0.01189	0.02449	0.0057592	-0.25402	-0.14248	-0.17268	-0.37445	-0.45088	-0.31002	-2.3138
Group 4	Cluster 15	AT2G27300	NTL8	NTM1-LIKE 8 (NTL8)	0.19616	0.79535	0.97894	0.061136	0.061242	0.12621	0.013587	-0.1605	-0.048522	0.011861	-0.35366	-0.41312	-0.25342	-1.1224
Group 4	Cluster 15	AT2G27360	AT2G27360	lipase, putative	0.48932	0.29265	0.49627	0.15617	0.2467	0.40056	0.01584	0.070196	0.11486	0.069826	-0.22372	-0.2135	-0.12134	-0.8772
Group 4	Cluster 15	AT2G27440	AT2G27440	pseudogene of rac GTPase activating protein	0.43781	0.13581	0.33302	0.14472	0.13788	0.93429	0.017662	0.11108	0.22604	0.15941	-0.31384	-0.30324	-0.046527	-1.632
Group 4	Cluster 15	AT2G27470	NF-YB11	NUCLEAR FACTOR Y, SUBUNIT B11 (NF-YB11)	0.038687	0.043679	0.085736	0.85882	0.58517	0.84245	0.014812	-0.43792	-0.32093	-0.34529	-0.075236	-0.17338	-0.077092	-1.2311
Group 4	Cluster 15	AT2G27480	AT2G27480	calcium ion binding	0.82988	0.25954	0.12281	0.15444	0.26262	0.087541	0.016673	-0.034699	-0.13354	-0.1175	-0.16436	-0.17129	-0.20339	-0.77332
Group 4	Cluster 15	AT2G27740	AT2G27740	unknown protein	0.17386	0.51601	0.24363	0.096238	0.10821	0.67789	0.017534	-0.26752	-0.16147	-0.22473	-0.50119	-0.48137	-0.14975	-1.5077
Group 4	Cluster 15	AT2G27920	SCPL51	SERINE CARBOXYPEPTIDASE-LIKE 51 (SCPL51)	0.043788	0.016391	0.058632	0.3722	0.88928	0.94169	0.0011215	0.30896	0.24253	0.20416	-0.13975	-0.060278	0.016155	-1.4046
Group 4	Cluster 15	AT2G28105	AT2G28105	molecular_function unknown	0.069767	0.086871	0.79388	0.08754	0.37877	0.18783	0.0036589	-0.24123	-0.21116	-0.077068	0.56657	-0.075938	0.13349	-0.65192
Group 4	Cluster 15	AT2G28140	AT2G28140	unknown protein	0.13955	0.53332	0.56158	0.057545	0.12574	0.48555	0.025811	-0.23073	0.046912	-0.076963	-0.46461	-0.23799	-0.18951	-2.1216
Group 4	Cluster 15	AT2G28250	NCRK	NCRK	0.99004	0.93811	0.74455	0.41579	0.69602	0.98484	0.0086872	-0.018815	0.025638	-0.07681	-0.20982	-0.12884	0.0097013	-1.6345
Group 4	Cluster 15	AT2G28260	CNGC15	ATCNGC15	0.91689	0.42805	0.25886	0.25915	0.32521	0.30419	0.041605	0.031718	0.1392	0.15136	0.33899	0.12152	0.17516	-0.66072
Group 4	Cluster 15	AT2G28270	AT2G28270	DC1 domain-containing protein	0.47802	0.39885	0.31998	0.0068778	0.9974	0.13484	0.0086181	0.080348	-0.1312	-0.22929	-0.31025	-0.013673	-0.37928	-1.9597
Group 4	Cluster 15	AT2G28315	AT2G28315	membrane	0.68288	0.59062	0.94284	0.41943	0.74198	0.99998	0.01615	0.087308	0.11389	-0.033704	-0.25739	-0.12389	-0.011966	-1.6365
Group 4	Cluster 15	AT2G28810	AT2G28810	Dof-type zinc finger domain-containing protein	0.77167	0.13039	0.90005	0.86358	0.58652	0.80194	0.0013478	0.053073	0.13835	0.034167	0.052908	0.13099	0.053058	-2.7385
Group 4	Cluster 15	AT2G28970	AT2G28970	leucine-rich repeat protein kinase, putative	0.4954	0.79612	0.89924	0.1812	0.13097	0.15495	0.00094792	-0.10114	-0.045691	-0.028794	0.1796	0.25351	0.24683	-2.5074
Group 4	Cluster 15	AT2G28990	AT2G28990	leucine-rich repeat protein kinase, putative	0.97623	0.36686	0.54561	0.31711	0.92439	0.064975	0.0057979	-0.019035	0.055244	-0.14175	-0.092417	-0.065871	-0.35418	-1.8748
Group 4	Cluster 15	AT2G29010	AT2G29010	pseudogene, receptor protein kinase, contains a protein kinase domain (PS50011)	0.67552	0.51167	0.66665	0.3426	0.21526	0.26127	0.00030063	-0.072201	0.14151	-0.051837	-0.28473	-0.21779	-0.30634	-2.8485
Group 4	Cluster 15	AT2G29440	GSTU6	ARABIDOPSIS THALIANA GLUTATHIONE S-TRANSFERASE TAU 6 (ATGSTU6)	0.37246	0.067914	0.070155	0.31508	0.079279	0.59147	0.031825	-0.20501	-0.15646	-0.29074	-0.29952	-0.57801	-0.18187	-1.7547
Group 4	Cluster 15	AT2G29500	AT2G29500	17.6 kDa class I small heat shock protein (HSP17.6B-CI)	0.67876	0.037662	0.11347	0.95945	0.61902	0.59687	0.037772	0.056511	-0.29281	-0.19749	0.022369	0.11659	-0.12365	-1.2541
Group 4	Cluster 15	AT2G29660	AT2G29660	zinc finger (C2H2 type) family protein	0.67185	0.30769	0.31812	0.14718	0.12657	0.13804	0.02315	-0.11994	-0.19907	-0.21068	-0.40673	-0.42347	-0.37047	-1.4585
Group 4	Cluster 15	AT2G29710	AT2G29710	UDP-glucoronosyl/UDP-glucosyl transferase family protein	0.95553	0.32431	0.54591	0.5557	0.44214	0.98521	0.0065564	0.023235	0.20704	0.12966	-0.23201	-0.27595	-0.036525	-2.3071
Group 4	Cluster 15	AT2G29750	UGT71C1	UDP-GLUCOSYL TRANSFERASE 71C1 (UGT71C1)	0.22978	0.094504	0.32195	0.1976	0.18136	0.33176	0.013941	0.15087	0.23392	0.15915	-0.238	-0.23607	-0.17174	-1.1372
Group 4	Cluster 15	AT2G30220	AT2G30220	GDSL-motif lipase/hydrolase family protein	0.99719	0.97923	0.13667	0.98346	0.24456	0.79174	0.0074314	-0.010891	-0.020502	0.30962	-0.028035	0.20292	0.072581	-1.5665
Group 4	Cluster 15	AT2G30360	SIP4	SOS3-INTERACTING PROTEIN 4 (SIP4)	0.50387	0.98155	0.57428	0.11547	0.078964	0.18936	0.045279	0.13947	-0.027045	-0.12985	-0.48489	-0.52305	-0.38197	-1.2605
Group 4	Cluster 15	AT2G30820	AT2G30820	unknown protein	0.68835	0.023576	0.085052	0.76465	0.26128	0.079326	0.0049678	0.070644	0.35059	0.25013	0.051426	0.20385	0.26349	-1.2099
Group 4	Cluster 15	AT2G30870	GSTF10	HALIANA GLUTATHIONE S-TRANSFERASE PHI 10 (GSTF10)	0.37446	0.52898	0.43356	0.48137	0.91332	0.97395	0.032624	-0.13257	-0.10406	-0.11886	-0.15761	-0.059121	-0.030507	-1.0054
Group 4	Cluster 15	AT2G30933	AT2G30933	molecular_function unknown	0.48952	0.82468	0.11307	0.16737	0.18287	0.12658	0.0041348	0.058384	-0.034011	-0.10631	0.10191	0.0993	-0.19294	-0.96114
Group 4	Cluster 15	AT2G31082	CLE7	CLAVATA3/ESR-RELATED 7 (CLE7)	0.061314	0.21611	0.95891	0.5255	0.11946	0.13169	0.014604	0.30649	0.20038	0.016212	-0.20011	-0.42565	-0.41248	-2.1573
Group 4	Cluster 15	AT2G31085	CLE6	CLAVATA3/ESR-RELATED 6 (CLE6)	0.22814	0.20131	0.57618	0.75401	0.80124	0.96763	0.0061098	0.17368	0.15588	0.060486	0.094568	-0.09853	-0.03954	-2.8344
Group 4	Cluster 15	AT2G31280	CPUORF7	CONSERVED PEPTIDE UPSTREAM OPEN READING FRAME 7 (CPUORF7)	0.99937	0.35293	0.96447	0.16016	0.44841	0.16822	0.0086563	-0.010848	0.13948	0.025988	0.32508	0.20076	0.28596	-1.4126
Group 4	Cluster 15	AT2G31310	LBD14	LOB DOMAIN-CONTAINING PROTEIN 14 (LBD14)	0.08317	0.080996	0.14873	0.084999	0.05008	0.99276	0.0012733	0.15195	0.15103	0.10731	-0.23482	-0.29502	0.0018882	-3.2295
Group 4	Cluster 15	AT2G31390	AT2G31390	pfkB-type carbohydrate kinase family protein	0.07961	0.76072	0.095398	0.060042	0.080863	0.1423	0.0051724	-0.26659	-0.057696	-0.2306	-0.41148	-0.38969	-0.24305	-1.3325
Group 4	Cluster 15	AT2G31790	AT2G31790	UDP-glucoronosyl/UDP-glucosyl transferase family protein	0.55884	0.40721	0.21141	0.89633	0.98066	0.9858	0.040601	-0.10062	-0.1357	-0.20931	-0.075172	-0.027406	-0.025799	-1.1148
Group 4	Cluster 15	AT2G31860	AT2G31860	pseudogene, poly (ADP-ribose) glycohydrolase, putative, contains Pfam domain, PF05028: poly (ADP-ribose) glycohydrolase (PARG)	0.25749	0.97864	0.59805	0.090463	0.5781	0.99938	0.012617	-0.23741	-0.021818	-0.11426	-0.28521	0.069535	-0.0059431	-1.4032
Group 4	Cluster 15	AT2G31900	XIF	XIF	0.15341	0.03204	0.096851	0.10001	0.10221	0.079143	0.0014007	0.25745	0.40474	0.303	0.41431	0.44513	0.32765	-2.2161
Group 4	Cluster 15	AT2G32010	CVL1	endonuclease/exonuclease/phosphatase family protein	0.13427	0.010305	0.10946	0.042984	0.053784	0.048094	0.0066561	0.26077	0.37985	0.34323	0.45257	0.46669	0.36338	-0.9902
Group 4	Cluster 15	AT2G32510	MAPKKK17	MAPKKK17	0.89478	0.35353	0.26949	0.4468	0.26925	0.33694	0.021498	-0.070723	-0.24086	-0.25552	-0.28859	-0.39855	-0.32891	-1.7237
Group 4	Cluster 15	AT2G32580	AT2G32580	unknown protein	0.40922	0.263	0.55777	0.93754	0.77781	0.8274	0.045088	-0.11477	-0.14257	-0.07857	-0.04964	-0.079179	-0.074472	-0.84382
Group 4	Cluster 15	AT2G32750	AT2G32750	exostosin family protein	0.19079	0.094059	0.99911	0.3834	0.41443	0.68579	0.025783	-0.18	-0.18804	-0.008136	-0.17007	-0.1529	-0.09383	-0.95216
Group 4	Cluster 15	AT2G32960	AT2G32960	tyrosine specific protein phosphatase family protein	0.97691	0.18311	0.17309	0.15811	0.86146	0.69124	0.0067425	-0.024283	0.18037	0.18757	-0.24668	-0.044718	0.056988	-1.9401
Group 4	Cluster 15	AT2G32990	GH9B8	Arabidopsis thaliana glycosyl hydrolase 9B8 (AtGH9B8)	0.086893	0.12088	0.53787	0.66418	0.56795	0.97494	0.00028042	0.18464	0.1758	0.086855	0.068332	0.11274	-0.020792	-2.4975
Group 4	Cluster 15	AT2G33040	ATP3	ATP synthase gamma chain, mitochondrial (ATPC)	0.67222	0.34444	0.98551	0.039579	0.017883	0.036685	0.030885	-0.094549	-0.084742	0.0096674	-0.31692	-0.33387	-0.25219	-0.72019
Group 4	Cluster 15	AT2G33205	AT2G33205	molecular_function unknown	0.38882	0.90913	0.68328	0.63073	0.025261	0.93009	0.00083531	-0.12128	0.032979	-0.079833	-0.12277	-0.34857	0.037916	-3.1529
Group 4	Cluster 15	AT2G33310	IAA13	IAA13	0.12487	0.13918	0.0026237	0.1315	0.25137	0.13987	0.0047277	-0.14527	-0.12568	-0.40833	-0.22232	-0.22764	-0.19387	-1.5849
Group 4	Cluster 15	AT2G33385	arpc2b	actin-related protein C2B (arpc2b)	0.70633	0.49289	0.86112	0.7788	0.067607	0.30471	0.0080957	-0.1	-0.14509	-0.05986	-0.10301	-0.44549	-0.23027	-1.6338
Group 4	Cluster 15	AT2G33460	RIC1	ROP-INTERACTIVE CRIB MOTIF-CONTAINING PROTEIN 1 (RIC1)	0.093926	0.050136	0.080296	0.52881	0.33104	0.73955	0.021441	0.39778	0.47833	0.39025	-0.25308	-0.35689	-0.15615	-1.9309
Group 4	Cluster 15	AT2G33550	AT2G33550	gt-2-related	0.074472	0.44056	0.46328	0.71214	0.18084	0.85335	0.023821	0.34666	-0.20981	0.088895	0.10235	0.06125	-0.089308	-0.95785
Group 4	Cluster 15	AT2G33810	SPL3	SQUAMOSA PROMOTER BINDING PROTEIN-LIKE 3 (SPL3)	0.32497	0.42027	0.21816	0.80037	0.62131	0.46655	0.036713	0.16467	-0.15891	-0.22809	-0.12685	0.15724	-0.2263	-1.3084
Group 4	Cluster 15	AT2G33850	AT2G33850	unknown protein	0.84592	0.90696	0.77826	0.53945	0.9866	0.57822	0.00052576	-0.075873	0.038215	0.07317	-0.20698	-0.032881	-0.18832	-3.637
Group 4	Cluster 15	AT2G33980	NUDT22	Arabidopsis thaliana Nudix hydrolase homolog 22 (atnudt22)	0.44011	0.31699	0.5392	0.068912	0.39074	0.094815	0.032002	-0.21513	-0.15164	-0.15085	0.39212	0.17193	0.36689	-1.0773
Group 4	Cluster 15	AT2G34060	AT2G34060	peroxidase, putative	0.5679	0.89132	0.24121	0.83679	0.06425	0.79276	0.014398	-0.055857	0.027431	-0.071178	0.031914	-0.31729	0.049482	-1.4099
Group 4	Cluster 15	AT2G34530	AT2G34530	unknown protein	0.053099	0.21997	0.069377	0.076698	0.091865	0.22585	0.0072688	-0.30575	-0.15076	-0.20779	-0.33465	-0.3393	-0.18841	-2.02
Group 4	Cluster 15	AT2G34540	AT2G34540	unknown protein	0.74829	0.98513	0.31722	0.33837	0.147	0.1894	0.019931	-0.06543	-0.014513	0.081176	-0.18419	-0.29736	-0.22035	-1.224
Group 4	Cluster 15	AT2G34830	WRKY35	WRKY DNA-binding protein 35 (WRKY35)	0.18166	0.11715	0.41579	0.18971	0.092212	0.068885	0.034107	0.16729	0.15834	-0.094486	-0.23691	-0.23628	-0.26022	-0.94157
Group 4	Cluster 15	AT2G34840	AT2G34840	coatomer protein epsilon subunit family protein / COPE family protein	0.083047	0.99469	0.7104	0.137	0.35512	0.42847	0.0084726	-0.10199	0.00089167	-0.036903	-0.11024	-0.16857	-0.16199	-1.0011
[truncated: 1,376 more rows]

## Sheet: Up-regulated genes
Title: The up regulated gene list in clusters 1-15 (The gene list in each cluster shown in Fig. 1B)
Annotation					P-value							log2-fold-change
Group	Cluster	TAIR ID	Gene Symbol	Gene Description	WT vs arr1	WT vs arr10	WT vs arr12	WT vs arr1/10	WT vs arr1/12	WT vs arr10/12	WT vs arr1/10/12	WT vs arr1	WT vs arr10	WT vs arr12	WT vs arr1/10	WT vs arr1/12	WT vs arr10/12	WT vs arr1/10/12
Group 1	Cluster 1	AT1G01190	CYP78A8	CYP78A8	0.00235	0.60914	0.03834	0.029872	0.0023514	0.18031	0.0051731	0.59575	-0.072107	0.23324	0.64978	1.0726	0.25933	-3.9958
Group 1	Cluster 1	AT1G07720	KCS3	3-KETOACYL-COA SYNTHASE 3 (KCS3)	0.0026421	0.9118	0.14231	0.016116	0.011223	0.080918	0.016391	0.78897	0.030064	0.18675	0.64288	1.0072	0.4247	2.503
Group 1	Cluster 1	AT1G08090	NRT2:1	NITRATE TRANSPORTER 2:1 (ATNRT2:1)	0.025153	0.5297	0.96881	0.057602	0.092001	0.27256	0.14359	0.57418	0.098978	0.015893	0.37599	0.28158	-0.19194	0.74317
Group 1	Cluster 1	AT1G18100	E12A11	E12A11	0.040748	0.15595	0.16369	0.81082	0.31217	0.63152	0.66731	0.54261	0.31772	0.29753	0.10986	0.32318	0.16577	0.31795
Group 1	Cluster 1	AT1G19530	AT1G19530	unknown protein	0.028427	0.77183	0.13586	0.016692	0.0026561	0.16791	0.00017141	0.53128	-0.065279	0.17784	0.47873	1.1864	0.25374	3.8273
Group 1	Cluster 1	AT1G21210	WAK4	wall associated kinase 4 (WAK4)	0.024845	0.086071	0.098212	0.23645	0.02401	0.83862	0.024562	0.51972	0.28724	0.25283	0.38089	0.69777	0.092261	-1.1925
Group 1	Cluster 1	AT1G21890	AT1G21890	nodulin MtN21 family protein	0.0018694	0.084435	0.092112	0.0072357	0.012478	0.16155	0.32804	1.173	0.23294	0.20945	0.91358	0.71516	0.28621	0.69965
Group 1	Cluster 1	AT1G22150	SULTR1;3	SULTR1	0.0019226	0.0032941	0.051599	0.001491	0.0024895	0.21604	0.77576	1.0385	0.48181	0.35554	0.92058	0.86636	0.27673	-0.15647
Group 1	Cluster 1	AT1G22160	AT1G22160	senescence-associated protein-related	0.011746	0.098661	0.051799	0.51408	0.065124	0.43947	0.99548	0.52988	0.25318	0.29421	-0.19673	-0.41903	-0.17169	-0.071782
Group 1	Cluster 1	AT1G23040	AT1G23040	hydroxyproline-rich glycoprotein family protein	0.01927	0.022578	0.095455	0.71223	0.34486	0.40377	0.69105	0.55147	0.51032	0.44751	0.10845	0.23251	0.20657	0.2483
Group 1	Cluster 1	AT1G23130	AT1G23130	Bet v I allergen family protein	0.013888	0.05984	0.45535	0.17772	0.12412	0.26521	3.1753e-05	1.6931	0.91047	0.13107	0.42329	0.96168	0.17097	7.0718
Group 1	Cluster 1	AT1G24485	AT1G24485	molecular_function unknown	0.023057	0.4276	0.997	0.74831	0.9742	0.14431	0.020145	0.5729	0.20242	-0.011576	0.13624	-0.046734	-0.42507	-1.7141
Group 1	Cluster 1	AT1G28260	AT1G28260	biological_process unknown	0.0021496	0.0040512	0.0024458	0.098095	0.0042515	0.14195	0.012413	0.74931	0.47635	0.39584	0.34474	0.64821	0.28513	1.5762
Group 1	Cluster 1	AT1G30220	INT2	INOSITOL TRANSPORTER 2 (INT2)	0.002305	0.7426	0.75204	0.34277	0.017883	0.13353	0.5053	0.61618	0.058889	0.037172	0.23644	0.44677	-0.26106	-0.39315
Group 1	Cluster 1	AT1G30370	AT1G30370	lipase class 3 family protein	0.037222	0.05431	0.079423	0.2057	0.094241	0.20025	0.74979	1.1086	0.95966	0.79346	0.79581	1.1409	0.77087	0.34082
Group 1	Cluster 1	AT1G35420	AT1G35420	dienelactone hydrolase family protein	0.010493	0.1968	0.09801	0.086011	0.035799	0.65326	0.0026737	0.51754	0.16514	0.25879	0.46073	0.56143	-0.18283	2.8534
Group 1	Cluster 1	AT1G49640	AT1G49640	hydrolase	0.00099141	0.048596	0.073878	0.084312	0.022587	0.13441	0.99818	0.55174	0.28037	0.34568	0.2139	0.3955	0.14558	-0.062139
Group 1	Cluster 1	AT1G56240	PP2-B13	Phloem protein 2-B13 (AtPP2-B13)	0.038153	0.63232	0.94618	0.32627	0.88371	0.71435	0.73181	0.74927	0.057476	0.007187	-0.1909	0.029269	-0.069208	-0.16245
Group 1	Cluster 1	AT1G61520	LHCA3	LHCA3	0.0024524	0.048153	0.0064799	0.11653	0.045818	0.44293	0.031696	0.66906	0.35288	0.4907	0.38594	0.51587	0.16023	2.1751
Group 1	Cluster 1	AT1G63055	AT1G63055	unknown protein	0.001745	0.188	0.051283	0.0047317	0.0001277	0.075631	0.022783	1.1026	0.15699	0.36796	0.9563	2.3989	0.64207	-1.4535
Group 1	Cluster 1	AT1G63057	AT1G63057	unknown protein	0.0066579	0.60174	0.11513	0.02189	0.00017137	0.029984	0.66636	0.66732	0.083812	0.19291	0.60328	1.8627	0.41448	-0.177
Group 1	Cluster 1	AT1G67870	AT1G67870	glycine-rich protein	0.0037148	0.044173	0.093281	0.016255	0.004333	0.037662	0.017763	0.5735	0.24864	0.3177	0.67339	0.86646	0.48361	-2.6244
Group 1	Cluster 1	AT1G68620	AT1G68620	hydrolase	0.011242	0.077453	0.19769	0.42391	0.90815	0.88844	0.0091874	0.64259	0.31355	-0.21061	0.25296	-0.068547	0.057755	2.2416
Group 1	Cluster 1	AT1G71030	MYBL2	ARABIDOPSIS MYB-LIKE 2 (MYBL2)	0.038833	0.99959	0.55063	0.14519	0.035404	0.12794	0.0025746	0.54279	-0.0080195	0.14329	0.50209	0.80388	0.48242	3.421
Group 1	Cluster 1	AT1G71480	AT1G71480	nuclear transport factor 2 (NTF2) family protein	0.0068622	0.018754	0.23717	0.10055	0.11229	0.99406	0.0012513	0.53342	0.32964	0.12243	0.28043	0.25955	0.0014433	2.056
Group 1	Cluster 1	AT1G73480	AT1G73480	hydrolase, alpha/beta fold family protein	0.0074404	0.010483	0.01176	0.048106	0.093544	0.24226	0.034716	0.53112	0.32555	0.29524	0.32907	0.20643	0.18931	1.0807
Group 1	Cluster 1	AT1G74810	BOR5	BOR5	0.0065024	0.045652	0.035061	0.016275	0.0031891	0.18208	0.5927	0.52235	0.22332	0.30278	0.83017	0.77037	0.25013	-0.34687
Group 1	Cluster 1	AT1G77815	AT1G77815	molecular_function unknown	0.039937	0.080496	0.050172	0.65047	0.99965	0.82204	0.99738	0.76572	0.24636	0.3381	-0.11456	-0.0083077	-0.084513	-0.039262
Group 1	Cluster 1	AT2G04038	bZIP48	Arabidopsis thaliana basic leucine-zipper 48 (AtbZIP48)	0.023179	0.29167	0.59063	0.42286	0.026458	0.53183	0.011733	0.57708	0.27867	0.11435	0.23821	0.81106	0.18227	1.8601
Group 1	Cluster 1	AT2G04190	AT2G04190	meprin and TRAF homology domain-containing protein / MATH domain-containing protein	0.0013392	0.038224	0.054496	0.97461	0.0078723	0.76468	0.017242	0.75155	0.19682	0.28762	0.0098246	0.61902	0.03993	-0.74558
Group 1	Cluster 1	AT2G04600	AT2G04600	similar to unknown protein [Arabidopsis thaliana] (TAIR:AT2G13865.1)	0.0226	0.5689	0.9315	0.45686	0.99775	0.048357	0.25007	0.63168	0.083314	-0.039049	0.27475	-0.015589	-0.42652	-0.4519
Group 1	Cluster 1	AT2G13360	AGT	ALANINE:GLYOXYLATE AMINOTRANSFERASE (AGT)	0.022379	0.18295	0.92801	0.49118	0.0086498	0.20857	0.00037388	0.58961	0.23115	0.032015	0.22156	0.99857	0.32154	4.0574
Group 1	Cluster 1	AT2G14960	GH3.1	GH3.1	0.0055857	0.010732	0.004501	0.019342	0.012959	0.16691	0.96059	0.70421	0.41884	0.40409	0.54237	0.56567	0.21595	0.043906
Group 1	Cluster 1	AT2G22200	AT2G22200	AP2 domain-containing transcription factor	0.0068019	0.024325	0.24349	0.12006	0.086182	0.24107	0.25922	0.55584	0.3666	0.13092	0.28227	0.31285	0.22404	0.31551
Group 1	Cluster 1	AT2G24820	TIC55-II	TRANSLOCON AT THE INNER ENVELOPE MEMBRANE OF CHLOROPLASTS 55 (TIC55)	0.0050498	0.0087256	0.025125	0.070112	0.033427	0.38696	0.0066151	0.56131	0.35072	0.29383	0.26796	0.35317	0.097158	1.4827
Group 1	Cluster 1	AT2G24850	TAT3	TYROSINE AMINOTRANSFERASE 3 (TAT3)	0.022571	0.10801	0.12949	0.12463	0.47768	0.14592	0.49588	0.80156	0.69942	0.43826	-0.6645	0.31687	0.62053	0.86746
Group 1	Cluster 1	AT2G25625	AT2G25625	unknown protein	0.005971	0.14596	0.64977	0.25953	0.13111	0.98679	0.099316	0.60332	0.20863	0.10801	0.21722	0.32405	-0.025771	1.1985
Group 1	Cluster 1	AT2G25940	ALPHA-VPE	alpha-vacuolar processing enzyme (ALPHA-VPE)	0.019106	0.027714	0.015511	0.75369	0.070846	0.60933	0.67592	0.57807	0.46302	0.5009	0.11938	0.47469	0.15159	0.31084
Group 1	Cluster 1	AT2G26690	AT2G26690	nitrate transporter (NTP2)	0.0025721	0.11754	0.05564	0.18223	0.20421	0.16055	0.0069433	0.58794	0.18168	0.20924	0.26282	0.17152	0.18336	1.3025
Group 1	Cluster 1	AT2G27690	CYP94C1	CYP94C1	0.01111	0.04148	0.038314	0.38451	0.073225	0.31762	0.043078	0.53177	0.32321	0.29777	0.20029	0.36468	0.1742	1.3092
Group 1	Cluster 1	AT2G29350	SAG13	SAG13	0.01689	0.30244	0.27675	0.060949	0.81791	0.69448	0.0057117	0.74747	0.33837	0.24052	0.57386	-0.11655	0.16229	2.972
Group 1	Cluster 1	AT2G29650	PHT4;1	PHT4	0.0071759	0.030221	0.053594	0.069842	0.027969	0.62445	0.009499	0.62612	0.3683	0.32441	0.50507	0.58001	0.14862	1.3969
Group 1	Cluster 1	AT2G32860	BGLU33	BETA GLUCOSIDASE 33 (BGLU33)	0.0088585	0.014513	0.028426	0.007043	0.0036899	0.01286	0.76287	0.6985	0.32325	0.3854	0.62103	0.74369	0.50081	-0.37274
Group 1	Cluster 1	AT2G33830	AT2G33830	dormancy/auxin associated family protein	0.019477	0.091186	0.2747	0.64641	0.0091943	0.17842	0.00047813	0.62579	-0.32595	-0.21026	0.14717	0.89523	0.30197	3.6208
Group 1	Cluster 1	AT2G34430	LHB1B1	LHB1B1	0.0040004	0.20588	0.011641	0.15968	0.026753	0.57185	0.068251	0.68444	0.14828	0.40603	0.42035	0.45067	-0.21851	2.14
Group 1	Cluster 1	AT2G34930	AT2G34930	disease resistance family protein	0.024835	0.63969	0.88333	0.77127	0.59192	0.78653	0.0062918	0.51617	-0.11031	0.042419	-0.12406	0.16877	-0.11187	2.5819
Group 1	Cluster 1	AT2G35940	BLH1	BEL1-LIKE HOMEODOMAIN 1 (BLH1)	0.01948	0.02933	0.071067	0.3163	0.08823	0.31036	0.019053	0.55409	0.44068	0.33281	0.28713	0.39815	0.2502	1.6053
Group 1	Cluster 1	AT2G37130	AT2G37130	peroxidase 21 (PER21) (P21) (PRXR5)	0.047477	0.17547	0.17067	0.79849	0.67659	0.87548	0.062627	0.52554	0.31705	0.29129	-0.14818	0.16658	0.077662	-1.3003
Group 1	Cluster 1	AT2G42540	COR15A	COLD-REGULATED 15A (COR15A)	0.015479	0.05586	0.065318	0.10727	0.27003	0.15329	0.015714	0.54254	0.27609	0.35223	-0.37221	-0.3439	-0.33073	4.0765
Group 1	Cluster 1	AT2G43010	PIF4	phytochrome interacting factor 4 (PIF4)	0.0055212	0.0084367	0.016348	0.57295	0.12882	0.56913	0.00080058	0.56807	0.43184	0.38805	0.15176	0.23105	0.1089	3.2946
Group 1	Cluster 1	AT2G43920	HOL2	thiol methyltransferase, putative	0.012971	0.074696	0.36814	0.20517	0.17265	0.72019	0.013032	0.55729	0.26263	0.1232	0.41796	0.53057	0.10313	2.8035
Group 1	Cluster 1	AT2G46220	AT2G46220	unknown protein	0.02466	0.15964	0.15503	0.6037	0.12446	0.79881	0.011267	0.61451	0.29458	0.29931	0.19087	0.5085	0.11051	2.2008
Group 1	Cluster 1	AT2G47160	BOR1	REQUIRES HIGH BORON 1 (BOR1)	0.049346	0.06479	0.097688	0.31505	0.14757	0.23818	0.51212	0.54802	0.5203	0.43055	0.35797	0.506	0.4308	0.37873
Group 1	Cluster 1	AT2G47770	TSPO	benzodiazepine receptor-related	0.0013839	0.019823	0.028538	0.73845	0.042175	0.90068	0.0013794	0.77349	-0.5059	-0.33813	0.093529	-0.43187	0.053757	3.6394
Group 1	Cluster 1	AT3G02480	AT3G02480	ABA-responsive protein-related	0.0396	0.14481	0.76407	0.47112	0.65952	0.80446	9.1583e-05	0.60063	-0.35734	-0.073079	0.23159	0.14759	0.1091	6.0116
Group 1	Cluster 1	AT3G04605	AT3G04605	Mutator-like transposase family, has a 5.9e-64 P-value blast match to GB:AAA21566 mudrA of transposon=MuDR (MuDr-element) (Zea mays)	0.0030824	0.0036118	0.0027944	0.0084816	0.034979	0.037256	0.22565	0.55108	0.43912	0.49604	0.53216	0.44069	0.29162	0.65862
Group 1	Cluster 1	AT3G05640	AT3G05640	protein phosphatase 2C, putative / PP2C, putative	0.023463	0.16348	0.2273	0.081602	0.065073	0.30163	0.98769	0.58488	0.26633	0.23651	0.5531	0.60905	0.30413	0.0057124
Group 1	Cluster 1	AT3G06390	AT3G06390	integral membrane family protein	0.008508	0.13643	0.8265	0.23218	0.017956	0.99623	0.048144	0.60252	0.19276	0.049468	0.25049	0.64448	-0.018972	0.87131
Group 1	Cluster 1	AT3G07040	RPM1	RESISTANCE TO P. SYRINGAE PV MACULICOLA 1 (RPM1)	0.035506	0.075314	0.036215	0.50248	0.31003	0.67609	0.025009	0.5304	0.33773	0.4116	0.2054	0.26062	0.12304	1.4205
Group 1	Cluster 1	AT3G08860	PYD4	alanine--glyoxylate aminotransferase, putative / beta-alanine-pyruvate aminotransferase, putative / AGT, putative	0.0036105	0.1696	0.0073622	0.22905	0.0051085	0.079474	0.012318	0.59649	0.14575	0.49592	0.29192	0.81455	0.33272	1.431
Group 1	Cluster 1	AT3G10450	SCPL7	SERINE CARBOXYPEPTIDASE-LIKE 7 (SCPL7)	0.017781	0.099712	0.0079463	0.15289	0.024399	0.69063	0.0006815	0.55917	0.3603	0.50722	0.28746	0.5349	0.11785	2.8903
Group 1	Cluster 1	AT3G11180	AT3G11180	oxidoreductase, 2OG-Fe(II) oxygenase family protein	0.020456	0.043967	0.017029	0.34623	0.26451	0.82835	0.52271	0.58161	0.41231	0.25507	0.24158	0.23821	0.08288	0.5881
Group 1	Cluster 1	AT3G11660	NHL1	NHL1	0.037277	0.045923	0.053196	0.34535	0.4257	0.20647	0.96824	0.52913	0.46233	0.43047	0.318	0.29537	0.39365	0.041655
Group 1	Cluster 1	AT3G14050	RSH2	RELA-SPOT HOMOLOG 2 (RSH2)	0.011843	0.048288	0.10768	0.79924	0.1098	0.39711	0.073897	0.52105	0.32142	0.22472	0.089938	0.32138	0.21154	0.83546
Group 1	Cluster 1	AT3G14440	NCED3	NINE-CIS-EPOXYCAROTENOID DIOXYGENASE 3 (NCED3)	0.049984	0.47721	0.99441	0.18809	0.98686	0.31031	0.19957	0.68403	0.22793	0.0056329	0.64167	-0.046058	0.40745	0.95808
Group 1	Cluster 1	AT3G15370	EXPA12	ARABIDOPSIS THALIANA EXPANSIN 12 (ATEXPA12)	0.0087804	0.788	0.1869	0.15024	0.01909	0.82888	0.32198	0.99125	0.085606	0.30653	0.54517	1.0799	-0.13104	0.61224
Group 1	Cluster 1	AT3G16140	PSAH-1	photosystem I subunit H-1 (PSAH-1)	0.0073963	0.022076	0.11188	0.26676	0.023832	0.8828	0.022348	0.59374	0.38169	0.23368	0.25068	0.51988	0.042532	2.2433
Group 1	Cluster 1	AT3G16660	AT3G16660	unknown protein	0.026471	0.61257	0.06845	0.58906	0.12516	0.97373	0.011562	0.72863	0.094803	0.61021	0.072496	1.252	0.019267	4.9661
Group 1	Cluster 1	AT3G16860	COBL8	COBRA-LIKE PROTEIN 8 PRECURSOR (COBL8)	0.00036797	0.29391	0.88193	0.50439	0.15153	0.22504	0.37728	0.96876	0.079825	-0.035142	0.10641	1.049	-0.15247	0.16467
Group 1	Cluster 1	AT3G18770	AT3G18770	chloroplast	0.0021672	0.0047045	0.0010671	0.049208	0.020831	0.019224	0.052627	0.59647	0.45593	0.49195	0.41856	0.55366	0.44237	1.0313
Group 1	Cluster 1	AT3G19270	CYP707A4	CYP707A4	0.042365	0.067717	0.82947	0.11058	0.39724	0.16455	0.67408	0.99752	0.66913	0.058856	-0.26327	-0.14272	-0.26374	0.13167
Group 1	Cluster 1	AT3G20770	EIN3	ETHYLENE-INSENSITIVE3 (EIN3)	0.019613	0.028592	0.038641	0.12184	0.066206	0.077784	0.058411	0.55805	0.47667	0.39977	0.39627	0.49389	0.45037	0.92296
Group 1	Cluster 1	AT3G21055	PSBTN	photosystem II subunit T (PSBTN)	0.0041547	0.019333	0.0071141	0.97286	0.063365	0.77896	0.031688	0.55247	0.44426	0.42343	0.024417	0.44079	0.064888	2.7427
Group 1	Cluster 1	AT3G21800	UGT71B8	UDP-GLUCOSYL TRANSFERASE 71B8 (UGT71B8)	0.03391	0.29953	0.67931	0.16856	0.53683	0.6029	0.87517	0.55846	0.22105	0.10557	0.44129	0.20732	0.17649	0.15879
Group 1	Cluster 1	AT3G24310	MYB305	myb domain protein 305 (MYB305)	0.0057853	0.10235	0.063935	0.0057826	0.047838	0.059887	0.089464	0.55367	-0.22153	-0.28391	0.73001	0.57506	0.36496	0.50501
[truncated: 2,879 more rows]
