# Supplementary material for: Gene duplication of type-B ARR transcription factors systematically extends transcriptional regulatory structures in Arabidopsis
Source: Sci Rep. 2014 Nov 26;4:7197. doi: 10.1038/srep07197 (PMC4244629; doi:10.1038/srep07197)
Supplement: Supplementary Information — Dataset 2 [file srep07197-s3.xls]

## Sheet: GOBPs
Title: GOBPs represented by the down-regulated genes in the clusters of Groups 1-4 (The results of enrichment analysis of GOBPs for down-regulated genes in Fig. 2B, left, Fig. 2C, left, and Fig. S2A)
Annotation		P-value								Count								Genes
Term	Description	Cluster 1	Cluster 2	Cluster 3	Cluster 5	Cluster 7	Cluster 9	Cluster 10	Cluster 15	Cluster 1	Cluster 2	Cluster 3	Cluster 5	Cluster 7	Cluster 9	Cluster 10	Cluster 15	Cluster 1	Cluster 2	Cluster 3	Cluster 5	Cluster 7	Cluster 9	Cluster 10	Cluster 15
GO:0006350	transcription	0.033681	1	0.045925	0.664335	0.771899	0.828501	0.812266	0.418431	6	1	11	7	12	3	2	101	AT5G64420, AT1G19050, AT5G53980, AT5G20240, AT3G48100, AT1G15580	AT4G31920	AT5G23710, AT4G34990, AT5G63700, AT3G24500, AT4G31120, AT3G61890, AT2G25180, AT2G18550, AT4G01060, AT3G22830, AT5G05410	AT5G26580, AT4G17500, AT1G56010, AT5G07580, AT5G57150, AT2G22750, AT3G52440	AT5G58010, AT1G27740, AT1G43160, AT1G74890, AT4G25410, AT1G04240, AT2G25820, AT1G62975, AT1G52830, AT1G70920, AT3G60030, AT2G22760	AT2G26150, AT4G25470, AT4G27410	AT2G01500, AT3G18550	AT2G46130, AT2G36890, AT2G22630, AT1G16060, AT5G60142, AT5G65670, AT1G64000, AT1G26680, AT4G23810, AT1G45249, AT1G46480, AT5G14960, AT4G22950, AT2G45660, AT2G41310, AT2G34830, AT2G33310, AT1G29860, AT5G23280, AT2G18380, AT4G25400, AT3G55370, AT5G60200, AT5G50670, AT2G44940, AT4G32880, AT3G10820, AT5G65320, AT5G02460, AT1G71692, AT1G75510, AT5G62165, AT4G37750, AT1G69170, AT4G29080, AT3G15540, AT5…
GO:0009736	cytokinin mediated signaling	0.0677745	1	1	#N/A	1	#N/A	#N/A	0.159078	2	1	1	#N/A	1	#N/A	#N/A	7	AT1G19050, AT3G48100	AT4G31920	AT2G25180	#N/A	AT1G74890	#N/A	#N/A	AT2G01830, AT3G29350, AT3G54010, AT1G59940, AT5G39340, AT3G57040, AT2G41310
GO:0007242	intracellular signaling cascade	0.0999414	1	0.967766	0.772124	0.16739	1	0.627732	0.130457	4	1	2	4	12	1	2	69	AT1G19050, AT1G02430, AT3G48100, AT1G15580	AT4G31920	AT3G24500, AT2G25180	AT1G74740, AT4G17500, AT1G56010, AT5G07580	AT1G77110, AT2G22290, AT1G43160, AT1G78570, AT1G74890, AT4G38690, AT4G16350, AT1G04240, AT2G25820, AT1G73640, AT1G52830, AT1G28480	AT2G24540	AT1G64480, AT3G27480	AT2G22670, AT1G78580, AT2G36890, AT1G52280, AT1G05630, AT1G16060, AT5G59840, AT4G18780, AT5G65670, AT3G51300, AT1G45249, AT2G15310, AT3G59220, AT3G48090, AT1G59940, AT3G62090, AT5G58690, AT5G54380, AT2G01950, AT5G58700, AT1G22300, AT2G27030, AT2G41310, AT2G26980, AT4G38530, AT2G33310, AT2G17800, AT4G09720, AT1G28490, AT4G17615, AT2G44940, AT4G25560, AT5G16530, AT4G18430, AT4G39890, AT1G77690, AT3…
GO:0009725	response to hormone stimulus	0.13685	0.68085	0.182703	0.0395581	0.424998	0.641271	1	0.343213	4	2	7	10	11	3	1	73	AT5G59845, AT1G19050, AT3G48100, AT1G15580	AT4G31920, AT1G23160	AT4G34990, AT5G59220, AT3G24500, AT3G61890, AT2G25180, AT3G02850, AT4G01060	AT4G36110, AT1G74740, AT4G17500, AT1G13740, AT1G56010, AT4G12550, AT2G34340, AT2G18420, AT5G07580, AT1G48130	AT1G77110, AT5G62380, AT2G40170, AT5G65800, AT1G43160, AT1G78570, AT1G74890, AT5G54490, AT1G04240, AT2G25820, AT1G52830	AT1G48000, AT4G27410, AT1G30260	AT3G59030	AT1G34670, AT2G22670, AT2G36890, AT1G05630, AT1G16060, AT4G18780, AT4G37390, AT5G65670, AT5G61420, AT1G26960, AT1G45249, AT2G46690, AT5G60890, AT4G00880, AT1G13430, AT3G59220, AT1G59940, AT1G57560, AT5G54380, AT2G01950, AT1G22300, AT1G12420, AT2G41310, AT2G26980, AT2G33310, AT2G17800, AT3G02885, AT1G28490, AT4G17615, AT2G44940, AT5G16600, AT5G16530, AT4G32880, AT1G09540, AT1G77690, AT4G24670, AT3…
GO:0009719	response to endogenous stimulus	0.159194	0.707147	0.226558	0.0571987	0.269457	0.679943	1	0.390104	4	2	7	10	13	3	1	77	AT5G59845, AT1G19050, AT3G48100, AT1G15580	AT4G31920, AT1G23160	AT4G34990, AT5G59220, AT3G24500, AT3G61890, AT2G25180, AT3G02850, AT4G01060	AT4G36110, AT1G74740, AT4G17500, AT1G13740, AT1G56010, AT4G12550, AT2G34340, AT2G18420, AT5G07580, AT1G48130	AT1G78570, AT2G34810, AT2G25820, AT1G28480, AT1G77110, AT5G62380, AT2G40170, AT5G65800, AT1G43160, AT1G74890, AT5G54490, AT1G04240, AT1G52830	AT1G48000, AT4G27410, AT1G30260	AT3G59030	AT1G34670, AT2G22670, AT2G36890, AT1G05630, AT1G16060, AT4G18780, AT4G37390, AT5G65670, AT5G61420, AT1G26960, AT1G45249, AT2G46690, AT5G60890, AT4G00880, AT1G13430, AT3G59220, AT1G59940, AT1G57560, AT5G54380, AT2G01950, AT1G22300, AT1G12420, AT2G41310, AT2G26980, AT2G33310, AT2G17800, AT3G02885, AT4G12030, AT1G28490, AT4G17615, AT2G44940, AT5G16600, AT1G19570, AT3G16470, AT5G16530, AT5G24770, AT4…
GO:0010033	response to organic substance	0.233517	0.77523	0.37594	0.0720315	0.395312	0.299421	1	0.399677	4	2	7	11	14	5	1	92	AT5G59845, AT1G19050, AT3G48100, AT1G15580	AT4G31920, AT1G23160	AT4G34990, AT5G59220, AT3G24500, AT3G61890, AT2G25180, AT3G02850, AT4G01060	AT4G36110, AT3G52800, AT1G74740, AT4G17500, AT1G13740, AT1G56010, AT4G12550, AT2G34340, AT2G18420, AT5G07580, AT1G48130	AT1G78570, AT2G34810, AT2G25820, AT1G28480, AT1G77110, AT5G62380, AT2G40170, AT5G65800, AT1G43160, AT1G74890, AT5G54490, AT1G69440, AT1G04240, AT1G52830	AT2G26150, AT1G48000, AT3G21150, AT4G27410, AT1G30260	AT3G59030	AT1G34670, AT2G22670, AT1G78580, AT2G36890, AT1G05630, AT1G16060, AT4G18780, AT4G37390, AT5G65670, AT5G61420, AT1G26960, AT4G23810, AT1G45249, AT2G46690, AT5G60890, AT4G00880, AT1G13430, AT3G59220, AT3G48090, AT1G59940, AT5G03680, AT1G57560, AT5G54380, AT2G01950, AT1G22300, AT1G12420, AT2G41310, AT2G26980, AT2G33310, AT4G04695, AT2G17800, AT1G20823, AT3G02885, AT4G12030, AT1G28490, AT4G17615, AT2…
GO:0055114	oxidation reduction	0.237406	1	0.88668	0.0154669	0.000107685	0.538221	1	0.0768165	4	1	4	13	27	4	1	103	AT5G39580, AT1G65670, AT1G12740, AT1G12010	AT2G30540	AT5G07470, AT2G41680, AT2G22780, AT1G68850	AT4G15680, AT4G15690, AT4G10500, AT1G48130, AT3G56350, AT4G33790, AT3G02620, AT1G44970, AT3G02610, AT1G64930, AT3G55310, AT1G06120, AT2G28860	AT5G52400, AT4G35970, AT5G56970, AT1G45145, AT4G22110, AT1G62540, AT4G18350, AT1G28480, AT5G46870, AT5G48000, AT2G07695, AT5G62420, AT2G29130, AT5G63450, AT3G49960, AT2G29330, AT5G06900, AT1G18140, AT1G78570, AT2G25160, AT1G78390, AT1G14120, AT3G32980, AT5G58910, AT4G26010, AT3G17240, AT4G19230	AT2G26400, AT3G52880, AT3G51680, AT5G11930	AT1G29690	AT3G15020, AT2G43480, AT1G75450, AT5G17820, AT1G31710, AT4G11230, AT5G56720, AT5G51310, AT5G38970, AT1G06100, AT5G23190, AT5G42580, AT3G02590, AT3G13610, AT5G15180, AT3G22400, AT3G59710, AT1G16400, AT3G09220, AT5G58860, AT1G31180, AT5G05390, AT4G25090, AT1G05250, AT5G16240, AT3G26330, AT5G51030, AT2G39040, AT3G50660, AT5G42590, AT5G39190, AT4G13770, AT3G44540, AT3G56700, AT1G79470, AT4G37430, AT1…
GO:0007047	cell wall organization	0.329689	#N/A	1	1	0.30068	1	#N/A	4.71753e-05	2	#N/A	1	1	5	1	#N/A	41	AT1G65680, AT1G65570	#N/A	AT3G17050	AT1G65310	AT4G07960, AT1G62980, AT2G40610, AT1G48930, AT1G71380	AT2G36710	#N/A	AT4G39000, AT3G14570, AT3G54590, AT1G53830, AT4G15290, AT4G18780, AT1G10550, AT1G12560, AT5G03760, AT2G19150, AT1G02810, AT4G14130, AT2G43880, AT3G07970, AT5G55590, AT2G15370, AT5G17420, AT4G30290, AT2G45220, AT4G20050, AT3G59100, AT4G30280, AT2G41850, AT4G39010, AT5G04970, AT2G03090, AT1G11545, AT5G48070, AT2G32990, AT2G14620, AT1G19940, AT1G14070, AT3G56000, AT4G28250, AT1G23210, AT1G05660, AT5…
GO:0045229	external encapsulating structure organization	0.34516	#N/A	1	1	0.336904	1	#N/A	7.86865e-05	2	#N/A	1	1	5	1	#N/A	42	AT1G65680, AT1G65570	#N/A	AT3G17050	AT1G65310	AT4G07960, AT1G62980, AT2G40610, AT1G48930, AT1G71380	AT2G36710	#N/A	AT4G39000, AT3G14570, AT3G54590, AT1G53830, AT4G15290, AT4G18780, AT1G10550, AT1G12560, AT5G03760, AT2G19150, AT1G02810, AT4G14130, AT2G43880, AT3G07970, AT5G55590, AT2G15370, AT5G17420, AT4G30290, AT2G45220, AT4G20050, AT3G59100, AT4G30280, AT2G41850, AT4G39010, AT5G04970, AT2G03090, AT1G11545, AT5G48070, AT2G32990, AT2G14620, AT1G19940, AT1G14070, AT3G56000, AT4G28250, AT1G23210, AT1G05660, AT5…
GO:0050832	defense response to fungus	0.439408	0.0831825	1	0.872344	0.7662	#N/A	0.0116103	1	2	3	1	2	4	#N/A	4	9	AT5G39580, AT2G43535	AT5G33355, AT4G22235, AT4G22230	AT3G43083	AT2G23620, AT1G63522	AT1G45145, AT4G22214, AT1G47540, AT4G19230	#N/A	AT5G54225, AT5G44973, AT4G30070, AT3G43505	AT2G23560, AT1G31772, AT4G13235, AT2G02130, AT3G63360, AT1G64195, AT4G22217, AT2G22240, AT4G18780
GO:0009620	response to fungus	0.470723	0.0975524	1	0.895947	0.818487	1	0.0149248	1	2	3	1	2	4	1	4	10	AT5G39580, AT2G43535	AT5G33355, AT4G22235, AT4G22230	AT3G43083	AT2G23620, AT1G63522	AT1G45145, AT4G22214, AT1G47540, AT4G19230	AT3G10985	AT5G54225, AT5G44973, AT4G30070, AT3G43505	AT2G23560, AT1G19570, AT1G31772, AT4G13235, AT2G02130, AT3G63360, AT1G64195, AT4G22217, AT2G22240, AT4G18780
GO:0009628	response to abiotic stimulus	0.519898	#N/A	0.0618769	0.57377	0.983438	0.00559688	1	0.831358	3	#N/A	10	7	7	9	1	83	AT1G26945, AT5G53980, AT3G48100	#N/A	AT4G34990, AT5G59220, AT3G24500, AT3G61890, AT2G21660, AT5G12030, AT4G01060, AT5G05410, AT1G53540, AT1G56450	AT1G03220, AT1G55450, AT4G14630, AT1G66200, AT4G01070, AT1G48130, AT2G17840	AT2G29130, AT5G20970, AT1G56600, AT1G09350, AT1G52830, AT4G19230, AT1G17190	AT2G26150, AT2G24540, AT1G48000, AT5G51440, AT4G25470, AT1G59860, AT5G20010, AT4G27410, AT2G19310	AT2G01500	AT1G75780, AT1G03010, AT5G14200, AT1G58440, AT2G36890, AT3G54720, AT1G05630, AT1G16060, AT4G18780, AT1G45249, AT4G00430, AT5G62500, AT5G65050, AT4G27430, AT5G60890, AT3G26490, AT3G59220, AT1G59940, AT4G22950, AT2G45660, AT3G62090, AT2G22240, AT4G02380, AT1G14290, AT5G10030, AT2G26980, AT5G23860, AT4G35290, AT1G51470, AT3G55370, AT5G37780, AT3G47690, AT4G17615, AT4G35920, AT4G25560, AT1G47600, AT3…
GO:0006952	defense response	0.783393	0.124942	0.937797	0.902423	0.710622	#N/A	0.0320393	0.999742	2	4	3	4	10	#N/A	5	52	AT5G39580, AT2G43535	AT5G33355, AT4G22235, AT4G22230, AT4G19060	AT2G21660, AT3G01480, AT3G43083	AT2G23620, AT4G17500, AT1G63522, AT1G57670	AT2G01520, AT5G43570, AT1G45145, AT4G22214, AT1G70830, AT1G70860, AT1G47540, AT4G19230, AT1G70880, AT5G42510	#N/A	AT5G54225, AT5G44973, AT4G30070, AT3G43505, AT1G29690	AT5G09990, AT3G15020, AT4G13235, AT2G02130, AT5G45440, AT4G18780, AT4G23810, AT3G55230, AT5G60890, AT3G13650, AT3G48090, AT1G24010, AT2G22240, AT2G23960, AT5G10030, AT2G23560, AT1G35260, AT1G19570, AT4G14060, AT5G64890, AT4G23670, AT5G24770, AT2G21100, AT5G12140, AT5G45490, AT5G59890, AT2G01830, AT5G44900, AT4G39030, AT4G11280, AT3G63360, AT5G09978, AT2G39180, AT4G22217, AT3G26460, AT1G52660, AT5…
GO:0042398	cellular amino acid derivative biosynthetic process	1	#N/A	1	1	0.130017	1	0.211316	0.00278962	1	#N/A	1	1	5	1	2	27	AT3G55870	#N/A	AT2G21660	AT1G66800	AT1G01480, AT1G06000, AT5G65800, AT1G78570, AT4G26200	AT5G49330	AT3G59030, AT1G29690	AT5G63590, AT5G63595, AT4G11280, AT2G23910, AT2G39180, AT2G45400, AT1G77530, AT4G26220, AT4G27430, AT5G60890, AT5G26660, AT3G13650, AT1G49390, AT5G23190, AT2G40890, AT5G14700, AT1G77520, AT3G13610, AT1G15950, AT1G32100, AT3G25570, AT5G58860, AT4G13660, AT2G21100, AT1G17260, AT4G16770, AT1G16490
GO:0006812	cation transport	1	#N/A	0.482819	0.861199	0.979831	1	#N/A	0.0943344	1	#N/A	3	2	2	1	#N/A	37	AT2G28180	#N/A	AT3G02850, AT3G19960, AT4G28700	AT4G05030, AT4G13420	AT4G33020, AT3G60330	AT5G46370	#N/A	AT3G48970, AT2G28260, AT3G56160, AT5G01490, AT4G10465, AT2G18196, AT1G16820, AT3G20870, AT3G42640, AT2G19600, AT1G64200, AT4G08570, AT1G29000, AT5G27690, AT4G39700, AT4G23710, AT1G54110, AT3G24290, AT5G48290, AT4G12030, AT2G39450, AT3G21180, AT4G17615, AT4G35920, AT3G07600, AT4G30560, AT3G56891, AT5G24580, AT1G17260, AT2G33040, AT4G30120, AT5G17450, AT5G59520, AT2G21870, AT4G32530, AT2G38460, AT2…
GO:0051301	cell division	1	#N/A	1	#N/A	1	#N/A	1	0.016378	1	#N/A	1	#N/A	1	#N/A	1	22	AT3G18730	#N/A	AT2G44740	#N/A	AT5G07450	#N/A	AT2G01500	AT1G20610, AT1G47210, AT3G19050, AT3G61650, AT5G13840, AT1G78580, AT3G47460, AT2G45080, AT5G48600, AT1G72160, AT1G02970, AT1G22530, AT1G70210, AT1G30690, AT5G10440, AT5G61650, AT5G11300, AT5G54670, AT3G63120, AT3G60550, AT4G03270, AT2G26760
GO:0070301	cellular response to hydrogen peroxide	1	#N/A	0.302398	1	0.0534611	1	#N/A	0.000516536	1	#N/A	2	1	4	1	#N/A	17	AT5G39580	#N/A	AT2G41680, AT1G68850	AT1G44970	AT3G32980, AT3G49960, AT4G35970, AT4G26010	AT3G52880	#N/A	AT2G35380, AT4G08390, AT2G39040, AT5G42180, AT5G17820, AT4G30170, AT2G24800, AT5G15180, AT1G07890, AT4G16270, AT1G30870, AT3G09640, AT1G05250, AT2G18150, AT2G34060, AT5G06720, AT3G01190
GO:0000302	response to reactive oxygen species	1	#N/A	0.0211809	0.511041	0.165596	0.0428486	#N/A	0.00174796	1	#N/A	4	2	4	3	#N/A	22	AT5G39580	#N/A	AT2G41680, AT5G12030, AT1G68850, AT5G05410	AT3G56350, AT1G44970	AT3G32980, AT3G49960, AT4G35970, AT4G26010	AT2G26150, AT3G52880, AT2G19310	#N/A	AT2G35380, AT4G08390, AT2G39040, AT5G42180, AT5G17820, AT4G30170, AT2G24800, AT1G16420, AT5G15180, AT2G29500, AT1G07890, AT4G16270, AT1G30870, AT3G09640, AT3G48090, AT1G05250, AT2G22240, AT2G34060, AT2G18150, AT4G02380, AT5G06720, AT3G01190
GO:0006800	oxygen and reactive oxygen species metabolic process	1	#N/A	0.370093	0.426746	0.095973	1	#N/A	0.00722766	1	#N/A	2	2	4	1	#N/A	17	AT5G39580	#N/A	AT2G41680, AT1G68850	AT3G56350, AT1G44970	AT3G32980, AT3G49960, AT4G35970, AT4G26010	AT3G52880	#N/A	AT2G35380, AT4G08390, AT2G39040, AT5G42180, AT5G17820, AT4G30170, AT2G24800, AT5G15180, AT1G07890, AT4G16270, AT1G30870, AT3G09640, AT1G05250, AT2G18150, AT2G34060, AT5G06720, AT3G01190
GO:0009733	response to auxin stimulus	1	1	#N/A	0.512863	0.436551	#N/A	#N/A	0.0703719	1	1	#N/A	3	5	#N/A	#N/A	34	AT1G15580	AT1G23160	#N/A	AT4G36110, AT1G56010, AT4G12550	AT1G77110, AT1G78570, AT5G54490, AT1G04240, AT1G52830	#N/A	#N/A	AT1G34670, AT2G22670, AT4G34760, AT5G51470, AT4G11280, AT1G48670, AT4G37390, AT5G61420, AT4G29080, AT5G65670, AT5G01490, AT3G12955, AT3G15540, AT2G46690, AT3G16420, AT4G00880, AT5G03310, AT4G38620, AT2G01950, AT1G57560, AT4G34750, AT2G33310, AT2G17800, AT1G04100, AT1G35240, AT5G16530, AT4G32880, AT1G09540, AT1G77690, AT3G54010, AT5G25890, AT5G43700, AT1G04250, AT5G60450
GO:0007049	cell cycle	1	#N/A	1	1	1	#N/A	#N/A	0.00275583	1	#N/A	1	1	1	#N/A	#N/A	31	AT3G18730	#N/A	AT2G44740	AT4G33790	AT5G07450	#N/A	#N/A	AT1G47210, AT3G61650, AT5G35520, AT5G48600, AT5G24630, AT3G44540, AT3G56700, AT1G22530, AT1G30690, AT3G27730, AT1G63990, AT1G20610, AT4G20050, AT3G44550, AT5G13840, AT3G47460, AT2G45080, AT3G20475, AT1G72160, AT1G02970, AT1G70210, AT3G24810, AT5G10440, AT5G61650, AT5G11300, AT5G54670, AT3G63120, AT3G60550, AT4G03270, AT3G50630, AT2G26760
GO:0032989	cellular component morphogenesis	1	1	#N/A	#N/A	0.407773	#N/A	#N/A	0.0411022	1	1	#N/A	#N/A	4	#N/A	#N/A	26	AT1G65680	AT3G12690	#N/A	#N/A	AT1G79250, AT1G62980, AT2G40610, AT5G65090	#N/A	#N/A	AT1G75780, AT3G61650, AT3G50660, AT3G27000, AT2G19760, AT4G20780, AT5G24630, AT2G33460, AT1G12560, AT3G51300, AT5G49270, AT4G26690, AT1G64690, AT5G62310, AT1G30825, AT3G54870, AT4G20050, AT5G19530, AT5G65930, AT2G03090, AT5G55810, AT4G28250, AT3G54010, AT2G20750, AT1G27380, AT3G59530
GO:0006793	phosphorus metabolic process	1	1	0.0844172	0.990861	0.900122	1	0.802732	1.13145e-05	1	1	10	3	10	1	2	137	AT5G59660	AT3G12690	AT2G29380, AT5G60320, AT2G21660, AT1G21240, AT1G17720, AT4G27290, AT1G29750, AT4G02410, AT5G18610, AT3G23310	AT1G74740, AT3G57640, AT5G57670	AT1G79250, AT3G52530, AT2G29000, AT5G01060, AT5G20690, AT3G21340, AT4G18640, AT4G31250, AT5G03640, AT3G01840	AT5G35980	AT3G46340, AT3G13530	AT2G23300, AT3G54030, AT2G28990, AT1G61950, AT1G61550, AT4G38830, AT1G78940, AT5G62710, AT1G52540, AT3G25560, AT2G14750, AT1G61490, AT3G63280, AT1G64200, AT2G43700, AT2G26730, AT3G45430, AT5G22050, AT1G33260, AT2G28250, AT4G32710, AT3G46760, AT1G62400, AT2G40120, AT1G78530, AT2G15300, AT5G66710, AT1G61480, AT3G48260, AT2G01830, AT5G45840, AT3G46400, AT5G54590, AT2G28970, AT5G49770, AT5G35390, AT2…
GO:0010035	response to inorganic substance	1	#N/A	0.00182476	0.939211	0.173621	0.00813885	1	0.0529612	1	#N/A	9	2	9	6	1	52	AT5G39580	#N/A	AT1G53850, AT4G34990, AT2G21660, AT2G41680, AT5G12030, AT3G19960, AT1G68850, AT5G05410, AT1G56450	AT3G56350, AT1G44970	AT2G41380, AT3G32980, AT3G49960, AT4G35970, AT1G45145, AT4G33020, AT4G26010, AT3G17240, AT4G26560	AT2G26150, AT1G48000, AT5G20020, AT5G20010, AT3G52880, AT2G19310	AT1G29690	AT3G48450, AT1G08430, AT5G17820, AT2G41690, AT3G09270, AT3G09640, AT3G48090, AT2G18150, AT2G22240, AT4G02380, AT1G11840, AT5G11170, AT4G13430, AT2G39450, AT5G37780, AT5G15180, AT3G13782, AT4G23670, AT5G24770, AT4G16270, AT1G30870, AT4G10380, AT1G62480, AT1G05250, AT2G35380, AT4G08390, AT5G42180, AT2G39040, AT2G37330, AT4G30170, AT5G24270, AT2G39180, AT3G53620, AT2G29500, AT5G19780, AT1G27130, AT2…
GO:0009734	auxin mediated signaling pathway	1	#N/A	#N/A	1	0.112467	#N/A	#N/A	0.0287126	1	#N/A	#N/A	1	4	#N/A	#N/A	16	AT1G15580	#N/A	#N/A	AT1G56010	AT1G77110, AT1G78570, AT1G04240, AT1G52830	#N/A	#N/A	AT2G33310, AT2G22670, AT2G17800, AT1G04100, AT1G35240, AT5G65670, AT4G29080, AT3G15540, AT5G16530, AT1G77690, AT3G54010, AT5G25890, AT5G43700, AT2G01950, AT1G04250, AT5G60450
GO:0006979	response to oxidative stress	1	1	0.0326591	0.771122	0.32328	0.146395	#N/A	0.0158405	1	1	5	2	5	3	#N/A	33	AT5G39580	AT2G21640	AT5G07470, AT2G41680, AT5G12030, AT1G68850, AT5G05410	AT3G56350, AT1G44970	AT3G32980, AT3G49960, AT4G35970, AT1G45145, AT4G26010	AT2G26150, AT3G52880, AT2G19310	#N/A	AT2G43480, AT4G08390, AT2G35380, AT5G42180, AT2G39040, AT5G17820, AT4G30170, AT2G29500, AT2G22080, AT3G09640, AT3G48090, AT2G34060, AT2G18150, AT2G22240, AT5G06720, AT4G02380, AT5G59080, AT3G01190, AT1G27350, AT3G03190, AT1G27330, AT2G24800, AT4G23190, AT5G15180, AT1G16420, AT1G09000, AT5G24770, AT1G07890, AT1G30870, AT4G16270, AT1G13340, AT1G05250, AT5G37980
GO:0008361	regulation of cell size	1	1	#N/A	#N/A	0.394303	#N/A	1	0.0838283	1	1	#N/A	#N/A	4	#N/A	1	24	AT1G65680	AT3G12690	#N/A	#N/A	AT1G79250, AT1G62980, AT2G40610, AT5G65090	#N/A	AT2G01500	AT1G75780, AT3G54870, AT3G61650, AT5G19530, AT1G04160, AT5G61900, AT3G50660, AT3G27000, AT2G19760, AT2G03090, AT5G24630, AT2G33460, AT1G10550, AT1G12560, AT3G51300, AT5G55810, AT5G49270, AT4G26690, AT4G28250, AT3G54010, AT3G57920, AT1G27380, AT2G20750, AT5G62310
GO:0016310	phosphorylation	1	1	0.225543	0.98552	0.84303	1	0.775825	3.35986e-06	1	1	8	3	10	1	2	131	AT5G59660	AT3G12690	AT5G60320, AT2G21660, AT1G21240, AT4G27290, AT1G29750, AT4G02410, AT5G18610, AT3G23310	AT1G74740, AT3G57640, AT5G57670	AT1G79250, AT3G52530, AT2G29000, AT5G01060, AT5G20690, AT3G21340, AT4G18640, AT4G31250, AT5G03640, AT3G01840	AT5G35980	AT3G46340, AT3G13530	AT2G23300, AT3G54030, AT2G28990, AT1G61950, AT1G61550, AT1G78940, AT4G38830, AT5G62710, AT1G52540, AT3G25560, AT2G14750, AT1G61490, AT3G63280, AT1G64200, AT2G43700, AT2G26730, AT3G45430, AT5G22050, AT1G33260, AT2G28250, AT4G32710, AT3G46760, AT1G62400, AT2G40120, AT1G78530, AT2G15300, AT5G66710, AT1G61480, AT3G48260, AT2G01830, AT5G45840, AT3G46400, AT5G54590, AT2G28970, AT5G49770, AT5G35390, AT2…
GO:0042545	cell wall modification	1	#N/A	1	#N/A	0.744251	1	1	0.0459058	1	#N/A	1	#N/A	2	1	1	17	AT1G65680	#N/A	AT4G33230	#N/A	AT1G62980, AT2G40610	AT2G36710	AT1G29690	AT2G45220, AT2G21610, AT2G41850, AT5G04970, AT1G53830, AT2G03090, AT1G10550, AT1G12560, AT4G28250, AT2G19150, AT4G34980, AT1G02810, AT1G24100, AT3G07970, AT5G20860, AT5G55590, AT2G20750
GO:0007167	enzyme linked receptor protein signaling pathway	1	#N/A	1	#N/A	0.374257	#N/A	#N/A	0.00163102	1	#N/A	1	#N/A	3	#N/A	#N/A	21	AT5G59660	#N/A	AT1G29750	#N/A	AT5G20690, AT4G18640, AT4G31250	#N/A	#N/A	AT2G23300, AT5G63710, AT2G36570, AT5G45840, AT2G28970, AT5G49770, AT1G51830, AT5G35390, AT5G05160, AT3G57830, AT5G51350, AT1G64210, AT4G37250, AT2G15300, AT5G58300, AT2G01950, AT5G41180, AT1G48480, AT1G07650, AT5G24100, AT2G26730
GO:0031640	killing of cells of another organism	1	0.0491823	1	1	0.950575	#N/A	0.00510837	0.999999	1	3	1	1	2	#N/A	4	6	AT2G43535	AT5G33355, AT4G22235, AT4G22230	AT3G43083	AT1G63522	AT4G22214, AT1G47540	#N/A	AT5G54225, AT5G44973, AT4G30070, AT3G43505	AT1G31772, AT4G13235, AT2G02130, AT3G63360, AT1G64195, AT4G22217
GO:0006468	protein amino acid phosphorylation	1	1	0.159284	0.975391	0.747101	1	0.739734	6.39657e-07	1	1	8	3	10	1	2	124	AT5G59660	AT3G12690	AT5G60320, AT2G21660, AT1G21240, AT4G27290, AT1G29750, AT4G02410, AT5G18610, AT3G23310	AT1G74740, AT3G57640, AT5G57670	AT1G79250, AT3G52530, AT2G29000, AT5G01060, AT5G20690, AT3G21340, AT4G18640, AT4G31250, AT5G03640, AT3G01840	AT5G35980	AT3G46340, AT3G13530	AT2G23300, AT3G54030, AT2G28990, AT1G61950, AT1G61550, AT1G78940, AT4G38830, AT5G62710, AT1G52540, AT3G25560, AT1G61490, AT3G63280, AT2G43700, AT2G26730, AT3G45430, AT5G22050, AT1G33260, AT2G28250, AT4G32710, AT3G46760, AT1G62400, AT2G40120, AT1G78530, AT2G15300, AT5G66710, AT3G48260, AT1G61480, AT2G01830, AT5G45840, AT3G46400, AT5G54590, AT2G28970, AT5G49770, AT5G35390, AT2G39180, AT2G32510, AT3…
GO:0007169	transmembrane receptor protein tyrosine kinase signaling pathway	1	#N/A	1	#N/A	0.374257	#N/A	#N/A	0.00163102	1	#N/A	1	#N/A	3	#N/A	#N/A	21	AT5G59660	#N/A	AT1G29750	#N/A	AT5G20690, AT4G18640, AT4G31250	#N/A	#N/A	AT2G23300, AT5G63710, AT2G36570, AT5G45840, AT2G28970, AT5G49770, AT1G51830, AT5G35390, AT5G05160, AT3G57830, AT5G51350, AT1G64210, AT4G37250, AT2G15300, AT5G58300, AT2G01950, AT5G41180, AT1G48480, AT1G07650, AT5G24100, AT2G26730
GO:0016053	organic acid biosynthetic process	1	#N/A	#N/A	0.0559094	0.586201	0.623667	#N/A	0.575968	1	#N/A	#N/A	6	5	2	#N/A	31	AT3G55870	#N/A	#N/A	AT4G33790, AT3G02620, AT3G02610, AT1G08980, AT1G66200, AT1G06120	AT5G38020, AT1G33320, AT4G18350, AT1G78390, AT3G44310	AT2G26400, AT5G67160	#N/A	AT1G26640, AT1G24360, AT5G10870, AT4G39030, AT5G14200, AT3G05020, AT2G14750, AT5G27200, AT5G60890, AT1G11790, AT5G56760, AT5G51310, AT1G06100, AT1G14290, AT5G23190, AT3G58990, AT3G02590, AT4G12110, AT4G13430, AT3G22400, AT5G16570, AT2G46210, AT1G31180, AT4G34510, AT4G39540, AT3G02020, AT4G24670, AT2G22230, AT5G16240, AT5G53850, AT5G23020
GO:0042542	response to hydrogen peroxide	1	#N/A	0.0131735	1	0.112467	0.0308989	#N/A	0.00109881	1	#N/A	4	1	4	3	#N/A	20	AT5G39580	#N/A	AT2G41680, AT5G12030, AT1G68850, AT5G05410	AT1G44970	AT3G32980, AT3G49960, AT4G35970, AT4G26010	AT2G26150, AT3G52880, AT2G19310	#N/A	AT2G35380, AT4G08390, AT2G39040, AT5G42180, AT5G17820, AT4G30170, AT2G24800, AT1G16420, AT5G15180, AT2G29500, AT1G07890, AT4G16270, AT1G30870, AT3G09640, AT1G05250, AT2G22240, AT2G34060, AT2G18150, AT5G06720, AT3G01190
GO:0006575	cellular amino acid derivative metabolic process	1	#N/A	0.697185	1	0.00714331	1	0.290854	0.0065627	1	#N/A	2	1	9	1	2	34	AT3G55870	#N/A	AT2G21660, AT1G78660	AT1G66800	AT1G01480, AT1G06000, AT2G29130, AT5G17050, AT1G18140, AT5G65800, AT1G78570, AT5G58910, AT4G26200	AT5G49330	AT3G59030, AT1G29690	AT5G63590, AT5G63595, AT4G11280, AT2G23910, AT2G39180, AT2G45400, AT1G77530, AT4G26220, AT4G27430, AT5G60890, AT5G26660, AT3G13650, AT1G49390, AT1G65840, AT5G23190, AT2G40890, AT5G14700, AT1G77520, AT1G15950, AT3G13610, AT5G07130, AT1G32100, AT2G46570, AT3G25570, AT5G58860, AT3G09220, AT4G13660, AT2G21100, AT4G00240, AT1G17260, AT5G05390, AT4G11840, AT1G16490, AT4G16770
GO:0046394	carboxylic acid biosynthetic process	1	#N/A	#N/A	0.0559094	0.586201	0.623667	#N/A	0.575968	1	#N/A	#N/A	6	5	2	#N/A	31	AT3G55870	#N/A	#N/A	AT4G33790, AT3G02620, AT3G02610, AT1G08980, AT1G66200, AT1G06120	AT5G38020, AT1G33320, AT4G18350, AT1G78390, AT3G44310	AT2G26400, AT5G67160	#N/A	AT1G26640, AT1G24360, AT5G10870, AT4G39030, AT5G14200, AT3G05020, AT2G14750, AT5G27200, AT5G60890, AT1G11790, AT5G56760, AT5G51310, AT1G06100, AT1G14290, AT5G23190, AT3G58990, AT3G02590, AT4G12110, AT4G13430, AT3G22400, AT5G16570, AT2G46210, AT1G31180, AT4G34510, AT4G39540, AT3G02020, AT4G24670, AT2G22230, AT5G16240, AT5G53850, AT5G23020
GO:0042743	hydrogen peroxide metabolic process	1	#N/A	0.311236	1	0.0581488	1	#N/A	0.000768673	1	#N/A	2	1	4	1	#N/A	17	AT5G39580	#N/A	AT2G41680, AT1G68850	AT1G44970	AT3G32980, AT3G49960, AT4G35970, AT4G26010	AT3G52880	#N/A	AT2G35380, AT4G08390, AT2G39040, AT5G42180, AT5G17820, AT4G30170, AT2G24800, AT5G15180, AT1G07890, AT4G16270, AT1G30870, AT3G09640, AT1G05250, AT2G18150, AT2G34060, AT5G06720, AT3G01190
GO:0009827	plant-type cell wall modification	1	#N/A	#N/A	#N/A	0.364311	#N/A	#N/A	0.0489081	1	#N/A	#N/A	#N/A	2	#N/A	#N/A	8	AT1G65680	#N/A	#N/A	#N/A	AT1G62980, AT2G40610	#N/A	#N/A	AT2G41850, AT4G28250, AT4G34980, AT2G03090, AT3G07970, AT1G10550, AT1G12560, AT2G20750
GO:0019438	aromatic compound biosynthetic process	1	#N/A	1	1	0.886722	0.400333	0.231478	0.00149157	1	#N/A	1	1	2	2	2	30	AT3G55870	#N/A	AT2G21660	AT1G66800	AT1G06000, AT1G78570	AT5G49330, AT5G67160	AT3G59030, AT1G29690	AT5G10870, AT5G63590, AT4G39030, AT5G63595, AT2G23910, AT2G39180, AT2G45400, AT1G77530, AT2G43760, AT4G26220, AT4G27430, AT5G60890, AT5G26660, AT1G11790, AT3G13650, AT1G49390, AT5G23190, AT2G40890, AT5G14700, AT1G77520, AT1G15950, AT3G13610, AT1G32100, AT5G58860, AT4G13660, AT2G21100, AT4G39540, AT1G17260, AT1G16490, AT4G16770
GO:0034599	cellular response to oxidative stress	1	#N/A	0.334269	0.387272	0.0715561	1	#N/A	0.00199926	1	#N/A	2	2	4	1	#N/A	17	AT5G39580	#N/A	AT2G41680, AT1G68850	AT3G56350, AT1G44970	AT3G32980, AT3G49960, AT4G35970, AT4G26010	AT3G52880	#N/A	AT2G35380, AT4G08390, AT2G39040, AT5G42180, AT5G17820, AT4G30170, AT2G24800, AT5G15180, AT1G07890, AT4G16270, AT1G30870, AT3G09640, AT1G05250, AT2G18150, AT2G34060, AT5G06720, AT3G01190
GO:0045454	cell redox homeostasis	1	1	1	0.0366857	0.421796	0.289387	#N/A	0.647748	1	1	1	4	3	2	#N/A	11	AT5G03870	AT2G30540	AT2G41680	AT4G15680, AT4G15690, AT1G48130, AT4G12170	AT1G45145, AT3G17240, AT1G28480	AT1G64500, AT5G11930	#N/A	AT5G61440, AT4G15660, AT3G08710, AT1G59730, AT1G04980, AT5G39865, AT1G06830, AT5G06470, AT2G41330, AT2G35010, AT3G21460
GO:0042744	hydrogen peroxide catabolic process	1	#N/A	0.302398	1	0.0534611	1	#N/A	0.000516536	1	#N/A	2	1	4	1	#N/A	17	AT5G39580	#N/A	AT2G41680, AT1G68850	AT1G44970	AT3G32980, AT3G49960, AT4G35970, AT4G26010	AT3G52880	#N/A	AT2G35380, AT4G08390, AT2G39040, AT5G42180, AT5G17820, AT4G30170, AT2G24800, AT5G15180, AT1G07890, AT4G16270, AT1G30870, AT3G09640, AT1G05250, AT2G18150, AT2G34060, AT5G06720, AT3G01190
GO:0034614	cellular response to reactive oxygen species	1	#N/A	0.331432	0.384127	0.0698099	1	#N/A	0.00178769	1	#N/A	2	2	4	1	#N/A	17	AT5G39580	#N/A	AT2G41680, AT1G68850	AT3G56350, AT1G44970	AT3G32980, AT3G49960, AT4G35970, AT4G26010	AT3G52880	#N/A	AT2G35380, AT4G08390, AT2G39040, AT5G42180, AT5G17820, AT4G30170, AT2G24800, AT5G15180, AT1G07890, AT4G16270, AT1G30870, AT3G09640, AT1G05250, AT2G18150, AT2G34060, AT5G06720, AT3G01190
GO:0009826	unidimensional cell growth	1	1	#N/A	#N/A	0.205194	#N/A	#N/A	0.0771228	1	1	#N/A	#N/A	4	#N/A	#N/A	18	AT1G65680	AT3G12690	#N/A	#N/A	AT1G79250, AT1G62980, AT2G40610, AT5G65090	#N/A	#N/A	AT1G75780, AT3G54870, AT3G61650, AT5G19530, AT3G50660, AT2G19760, AT2G03090, AT2G33460, AT1G12560, AT3G51300, AT5G55810, AT5G49270, AT4G26690, AT4G28250, AT3G54010, AT1G27380, AT5G62310, AT2G20750
GO:0007264	small GTPase mediated signal transduction	1	#N/A	#N/A	#N/A	0.604577	#N/A	#N/A	0.000142429	1	#N/A	#N/A	#N/A	2	#N/A	#N/A	19	AT1G02430	#N/A	#N/A	#N/A	AT2G22290, AT1G73640	#N/A	#N/A	AT4G35950, AT2G44690, AT1G01200, AT2G24765, AT5G03530, AT1G52280, AT2G17800, AT4G09720, AT5G59840, AT5G10260, AT3G51300, AT4G18430, AT2G15310, AT4G39890, AT4G35020, AT1G05810, AT2G21880, AT5G45970, AT5G64990
GO:0007166	cell surface receptor linked signal transduction	1	#N/A	1	1	0.490179	#N/A	#N/A	0.0213586	1	#N/A	1	1	3	#N/A	#N/A	21	AT5G59660	#N/A	AT1G29750	AT2G18730	AT5G20690, AT4G18640, AT4G31250	#N/A	#N/A	AT2G23300, AT5G63710, AT2G36570, AT5G45840, AT2G28970, AT5G49770, AT1G51830, AT5G35390, AT5G05160, AT3G57830, AT5G51350, AT1G64210, AT4G37250, AT2G15300, AT5G58300, AT2G01950, AT5G41180, AT1G48480, AT1G07650, AT5G24100, AT2G26730
GO:0000902	cell morphogenesis	1	1	#N/A	#N/A	0.345292	#N/A	#N/A	0.0395708	1	1	#N/A	#N/A	4	#N/A	#N/A	24	AT1G65680	AT3G12690	#N/A	#N/A	AT1G79250, AT1G62980, AT2G40610, AT5G65090	#N/A	#N/A	AT1G75780, AT3G54870, AT3G61650, AT5G19530, AT3G50660, AT3G27000, AT2G19760, AT5G65930, AT2G03090, AT5G24630, AT4G20780, AT2G33460, AT1G12560, AT3G51300, AT5G55810, AT5G49270, AT4G26690, AT4G28250, AT3G54010, AT1G64690, AT1G27380, AT2G20750, AT5G62310, AT1G30825
GO:0006796	phosphate metabolic process	1	1	0.0840958	0.990816	0.899629	1	0.802468	1.11895e-05	1	1	10	3	10	1	2	137	AT5G59660	AT3G12690	AT2G29380, AT5G60320, AT2G21660, AT1G21240, AT1G17720, AT4G27290, AT1G29750, AT4G02410, AT5G18610, AT3G23310	AT1G74740, AT3G57640, AT5G57670	AT1G79250, AT3G52530, AT2G29000, AT5G01060, AT5G20690, AT3G21340, AT4G18640, AT4G31250, AT5G03640, AT3G01840	AT5G35980	AT3G46340, AT3G13530	AT2G23300, AT3G54030, AT2G28990, AT1G61950, AT1G61550, AT4G38830, AT1G78940, AT5G62710, AT1G52540, AT3G25560, AT2G14750, AT1G61490, AT3G63280, AT1G64200, AT2G43700, AT2G26730, AT3G45430, AT5G22050, AT1G33260, AT2G28250, AT4G32710, AT3G46760, AT1G62400, AT2G40120, AT1G78530, AT2G15300, AT5G66710, AT1G61480, AT3G48260, AT2G01830, AT5G45840, AT3G46400, AT5G54590, AT2G28970, AT5G49770, AT5G35390, AT2…
GO:0009664	plant-type cell wall organization	1	#N/A	#N/A	#N/A	0.544434	#N/A	#N/A	0.000185447	1	#N/A	#N/A	#N/A	2	#N/A	#N/A	17	AT1G65680	#N/A	#N/A	#N/A	AT1G62980, AT2G40610	#N/A	#N/A	AT2G41850, AT3G54590, AT5G35190, AT2G03090, AT1G10550, AT2G33460, AT1G12560, AT4G26690, AT4G28250, AT4G34980, AT3G07970, AT4G13390, AT1G26250, AT3G28550, AT5G17420, AT2G20750, AT2G43150
GO:0001906	cell killing	1	0.0491823	1	1	0.950575	#N/A	0.00510837	0.999999	1	3	1	1	2	#N/A	4	6	AT2G43535	AT5G33355, AT4G22235, AT4G22230	AT3G43083	AT1G63522	AT4G22214, AT1G47540	#N/A	AT5G54225, AT5G44973, AT4G30070, AT3G43505	AT1G31772, AT4G13235, AT2G02130, AT3G63360, AT1G64195, AT4G22217
GO:0060560	developmental growth involved in morphogenesis	1	1	#N/A	#N/A	0.205194	#N/A	#N/A	0.0771228	1	1	#N/A	#N/A	4	#N/A	#N/A	18	AT1G65680	AT3G12690	#N/A	#N/A	AT1G79250, AT1G62980, AT2G40610, AT5G65090	#N/A	#N/A	AT1G75780, AT3G54870, AT3G61650, AT5G19530, AT3G50660, AT2G19760, AT2G03090, AT2G33460, AT1G12560, AT3G51300, AT5G55810, AT5G49270, AT4G26690, AT4G28250, AT3G54010, AT1G27380, AT5G62310, AT2G20750
GO:0032535	regulation of cellular component size	1	1	1	#N/A	0.426482	#N/A	1	0.0551145	1	1	1	#N/A	4	#N/A	1	26	AT1G65680	AT3G12690	AT1G71790	#N/A	AT1G79250, AT1G62980, AT2G40610, AT5G65090	#N/A	AT2G01500	AT1G75780, AT3G61650, AT3G50660, AT3G27000, AT2G19760, AT5G24630, AT1G10550, AT2G33460, AT1G12560, AT3G51300, AT2G33385, AT5G49270, AT4G26690, AT5G62310, AT1G30825, AT3G54870, AT5G19530, AT1G04160, AT5G61900, AT2G03090, AT5G55810, AT4G28250, AT3G54010, AT3G57920, AT2G20750, AT1G27380
GO:0035295	tube development	#N/A	0.0873307	#N/A	#N/A	1	#N/A	#N/A	0.672784	#N/A	2	#N/A	#N/A	1	#N/A	#N/A	6	#N/A	AT3G12690, AT3G05770	#N/A	#N/A	AT1G79250	#N/A	#N/A	AT5G55810, AT3G03650, AT2G34850, AT2G33460, AT1G27380, AT3G51300
GO:0048868	pollen tube development	#N/A	0.0873307	#N/A	#N/A	1	#N/A	#N/A	0.672784	#N/A	2	#N/A	#N/A	1	#N/A	#N/A	6	#N/A	AT3G12690, AT3G05770	#N/A	#N/A	AT1G79250	#N/A	#N/A	AT5G55810, AT3G03650, AT2G34850, AT2G33460, AT1G27380, AT3G51300
GO:0048364	root development	#N/A	1	0.56556	0.262045	0.312417	#N/A	#N/A	0.0625921	#N/A	1	2	3	4	#N/A	#N/A	22	#N/A	AT4G31920	AT2G25180, AT4G01060	AT3G07780, AT1G56010, AT4G12550	AT4G18640, AT5G48000, AT5G65090, AT5G48010	#N/A	#N/A	AT3G54870, AT1G71696, AT3G04630, AT3G61650, AT1G04160, AT2G01830, AT3G58190, AT1G64440, AT3G54720, AT1G05630, AT5G24630, AT5G01490, AT3G22400, AT5G49270, AT1G13300, AT4G26690, AT3G54010, AT1G77690, AT4G24670, AT5G25890, AT1G71692, AT5G58710
GO:0009404	toxin metabolic process	#N/A	1	#N/A	#N/A	0.0772876	1	#N/A	0.00644064	#N/A	1	#N/A	#N/A	3	1	#N/A	10	#N/A	AT1G74590	#N/A	#N/A	AT1G10360, AT1G02950, AT1G17190	AT1G10370	#N/A	AT1G78320, AT1G17180, AT3G09270, AT2G02380, AT1G49860, AT1G27130, AT3G03190, AT2G30870, AT1G78360, AT2G29440
GO:0022622	root system development	#N/A	1	0.56556	0.262045	0.312417	#N/A	#N/A	0.0625921	#N/A	1	2	3	4	#N/A	#N/A	22	#N/A	AT4G31920	AT2G25180, AT4G01060	AT3G07780, AT1G56010, AT4G12550	AT4G18640, AT5G48000, AT5G65090, AT5G48010	#N/A	#N/A	AT3G54870, AT1G71696, AT3G04630, AT3G61650, AT1G04160, AT2G01830, AT3G58190, AT1G64440, AT3G54720, AT1G05630, AT5G24630, AT5G01490, AT3G22400, AT5G49270, AT1G13300, AT4G26690, AT3G54010, AT1G77690, AT4G24670, AT5G25890, AT1G71692, AT5G58710
GO:0009407	toxin catabolic process	#N/A	1	#N/A	#N/A	0.0772876	1	#N/A	0.00644064	#N/A	1	#N/A	#N/A	3	1	#N/A	10	#N/A	AT1G74590	#N/A	#N/A	AT1G10360, AT1G02950, AT1G17190	AT1G10370	#N/A	AT1G78320, AT1G17180, AT3G09270, AT2G02380, AT1G49860, AT1G27130, AT3G03190, AT2G30870, AT1G78360, AT2G29440
GO:0019748	secondary metabolic process	#N/A	1	0.837034	0.637084	1.09234e-06	0.637151	0.406632	1.19213e-06	#N/A	1	2	3	18	2	2	61	#N/A	AT1G74590	AT2G21660, AT4G15370	AT1G66800, AT5G57655, AT4G10500	AT2G29130, AT5G17050, AT1G18140, AT1G78570, AT1G62540, AT4G18350, AT5G48180, AT1G78390, AT1G17190, AT1G02950, AT1G06000, AT5G58910, AT5G48000, AT1G10360, AT4G19230, AT2G41300, AT5G48010, AT2G41290	AT5G49330, AT1G10370	AT3G59030, AT1G29690	AT3G46490, AT3G14550, AT3G19710, AT3G09270, AT4G27430, AT5G60890, AT3G16400, AT3G13650, AT5G51310, AT5G42600, AT5G23190, AT4G12030, AT5G14700, AT3G13610, AT1G18590, AT1G47600, AT1G78320, AT5G55810, AT2G02380, AT1G49860, AT1G16400, AT5G58860, AT3G09220, AT2G21100, AT1G17260, AT2G01350, AT5G05390, AT4G16770, AT1G16490, AT1G78360, AT3G59530, AT4G13300, AT3G21070, AT5G63590, AT5G63595, AT2G23910, AT2…
GO:0009737	response to abscisic acid stimulus	#N/A	#N/A	0.00690006	0.425724	0.944666	0.493181	1	0.657429	#N/A	#N/A	6	3	2	2	1	21	#N/A	#N/A	AT4G34990, AT5G59220, AT3G24500, AT3G61890, AT3G02850, AT4G01060	AT1G74740, AT1G13740, AT1G48130	AT5G62380, AT2G40170	AT1G48000, AT4G27410	AT3G59030	AT3G57870, AT2G26980, AT1G34670, AT2G36890, AT2G17800, AT1G05630, AT1G16060, AT5G50720, AT5G16770, AT4G17615, AT1G28490, AT5G61420, AT5G16600, AT1G73330, AT1G45249, AT5G60890, AT1G18075, AT3G59220, AT4G38620, AT5G58670, AT1G12420
GO:0009408	response to heat	#N/A	#N/A	0.016392	#N/A	1	0.00326202	#N/A	0.966325	#N/A	#N/A	4	#N/A	1	4	#N/A	6	#N/A	#N/A	AT3G24500, AT5G12030, AT5G05410, AT1G53540	#N/A	AT5G20970	AT2G26150, AT5G51440, AT1G59860, AT2G19310	#N/A	AT1G07890, AT2G27140, AT5G41340, AT5G04890, AT2G22240, AT2G29500
GO:0006970	response to osmotic stress	#N/A	#N/A	0.0261154	0.0517274	#N/A	0.242031	#N/A	0.929198	#N/A	#N/A	6	6	#N/A	3	#N/A	24	#N/A	#N/A	AT4G34990, AT3G61890, AT2G21660, AT5G12030, AT4G01060, AT1G56450	AT1G03220, AT1G55450, AT4G14630, AT1G66200, AT4G01070, AT2G17840	#N/A	AT1G48000, AT1G59860, AT5G20010	#N/A	AT5G23860, AT5G14200, AT1G10570, AT5G24270, AT1G16060, AT1G51470, AT2G39180, AT5G50720, AT4G18780, AT4G17615, AT1G45249, AT1G47600, AT2G27300, AT3G16470, AT4G23670, AT1G07890, AT5G24770, AT1G31180, AT5G60890, AT1G62480, AT5G50950, AT1G59960, AT4G38620, AT5G58670
GO:0009414	response to water deprivation	#N/A	#N/A	0.0380348	0.593685	0.831416	1	#N/A	0.678129	#N/A	#N/A	4	2	2	1	#N/A	13	#N/A	#N/A	AT5G59220, AT3G24500, AT3G61890, AT5G05410	AT1G48130, AT2G17840	AT2G29130, AT1G56600	AT4G27410	#N/A	AT2G01830, AT1G58440, AT1G16060, AT4G18780, AT5G50720, AT4G17615, AT2G21620, AT1G73330, AT1G45249, AT4G00430, AT2G30870, AT4G02380, AT5G58670
GO:0009415	response to water	#N/A	#N/A	0.0430633	0.612093	0.84618	1	#N/A	0.5282	#N/A	#N/A	4	2	2	1	#N/A	15	#N/A	#N/A	AT5G59220, AT3G24500, AT3G61890, AT5G05410	AT1G48130, AT2G17840	AT2G29130, AT1G56600	AT4G27410	#N/A	AT2G01830, AT5G61900, AT1G58440, AT1G16060, AT4G18780, AT5G50720, AT4G17615, AT2G21620, AT1G73330, AT1G45249, AT4G00430, AT1G54410, AT2G30870, AT4G02380, AT5G58670
GO:0046686	response to cadmium ion	#N/A	#N/A	0.0488202	#N/A	0.842489	0.0411247	1	0.904518	#N/A	#N/A	5	#N/A	3	4	1	20	#N/A	#N/A	AT1G53850, AT4G34990, AT2G21660, AT3G19960, AT1G56450	#N/A	AT2G41380, AT1G45145, AT3G17240	AT1G48000, AT5G20020, AT5G20010, AT3G52880	AT1G29690	AT1G63940, AT2G24765, AT2G41690, AT4G13430, AT2G39180, AT3G53620, AT3G13782, AT5G19780, AT4G09000, AT3G09270, AT4G23670, AT1G07890, AT1G27130, AT1G62480, AT2G30870, AT4G38620, AT1G11840, AT3G01860, AT5G52560, AT5G11170
GO:0009266	response to temperature stimulus	#N/A	#N/A	0.0618407	1	0.87294	0.00922382	1	0.851077	#N/A	#N/A	5	1	3	5	1	23	#N/A	#N/A	AT3G24500, AT2G21660, AT5G12030, AT5G05410, AT1G53540	AT2G17840	AT5G20970, AT1G09350, AT1G17190	AT2G26150, AT5G51440, AT4G25470, AT1G59860, AT2G19310	AT2G01500	AT5G10030, AT1G63940, AT5G61900, AT2G39180, AT5G50720, AT1G15950, AT4G17615, AT2G29500, AT3G16470, AT1G07890, AT5G65050, AT3G05890, AT5G65060, AT2G27140, AT1G78050, AT5G41340, AT5G04890, AT4G22950, AT2G45660, AT2G22240, AT4G02380, AT5G58670, AT2G13950
GO:0009651	response to salt stress	#N/A	#N/A	0.0697997	0.0391667	#N/A	0.215797	#N/A	0.896153	#N/A	#N/A	5	6	#N/A	3	#N/A	23	#N/A	#N/A	AT4G34990, AT3G61890, AT2G21660, AT4G01060, AT1G56450	AT1G03220, AT1G55450, AT4G14630, AT1G66200, AT4G01070, AT2G17840	#N/A	AT1G48000, AT1G59860, AT5G20010	#N/A	AT5G23860, AT5G14200, AT1G10570, AT1G16060, AT5G24270, AT1G51470, AT2G39180, AT5G50720, AT4G17615, AT1G45249, AT1G47600, AT2G27300, AT3G16470, AT4G23670, AT1G07890, AT5G24770, AT1G31180, AT5G60890, AT1G62480, AT5G50950, AT1G59960, AT4G38620, AT5G58670
GO:0010038	response to metal ion	#N/A	#N/A	0.0782661	#N/A	0.537989	0.0609652	1	0.800553	#N/A	#N/A	5	#N/A	5	4	1	26	#N/A	#N/A	AT1G53850, AT4G34990, AT2G21660, AT3G19960, AT1G56450	#N/A	AT2G41380, AT1G45145, AT4G33020, AT3G17240, AT4G26560	AT1G48000, AT5G20020, AT5G20010, AT3G52880	AT1G29690	AT1G08430, AT2G37330, AT2G41690, AT5G24270, AT3G53620, AT2G39180, AT5G19780, AT3G09270, AT1G27130, AT4G38620, AT1G11840, AT3G01860, AT5G52560, AT5G11170, AT1G63940, AT2G24765, AT4G13430, AT2G39450, AT5G37780, AT4G09000, AT3G13782, AT4G23670, AT5G24770, AT1G07890, AT1G62480, AT2G30870
GO:0006457	protein folding	#N/A	#N/A	0.0891998	#N/A	0.921599	1	#N/A	0.906514	#N/A	#N/A	4	#N/A	2	1	#N/A	15	#N/A	#N/A	AT5G12030, AT3G14200, AT1G29990, AT3G01480	#N/A	AT5G54490, AT3G62190	AT1G59860	#N/A	AT1G59725, AT5G06910, AT1G72280, AT3G62600, AT3G06778, AT1G75310, AT1G77020, AT4G28480, AT3G16420, AT3G54010, AT5G64360, AT1G10350, AT1G59980, AT5G58710, AT1G74250
GO:0015931	nucleobase, nucleoside, nucleotide and nucleic acid transport	#N/A	#N/A	0.19068	#N/A	1	#N/A	#N/A	0.0782689	#N/A	#N/A	2	#N/A	1	#N/A	#N/A	8	#N/A	#N/A	AT2G21660, AT2G33750	#N/A	AT3G10960	#N/A	#N/A	AT1G47590, AT5G41160, AT1G44750, AT1G30840, AT2G39180, AT4G08700, AT1G26440, AT5G11170
GO:0030029	actin filament-based process	#N/A	#N/A	0.269028	#N/A	#N/A	#N/A	#N/A	0.021614	#N/A	#N/A	2	#N/A	#N/A	#N/A	#N/A	12	#N/A	#N/A	AT3G19960, AT1G71790	#N/A	#N/A	#N/A	#N/A	AT2G33385, AT3G61650, AT5G07780, AT1G04160, AT3G12110, AT3G27000, AT1G08730, AT2G19760, AT1G24150, AT4G27370, AT2G31900, AT1G30825
GO:0015851	nucleobase transport	#N/A	#N/A	1	#N/A	1	#N/A	#N/A	0.030294	#N/A	#N/A	1	#N/A	1	#N/A	#N/A	6	#N/A	#N/A	AT2G33750	#N/A	AT3G10960	#N/A	#N/A	AT1G47590, AT5G41160, AT1G44750, AT1G30840, AT4G08700, AT1G26440
GO:0051726	regulation of cell cycle	#N/A	#N/A	1	#N/A	1	#N/A	#N/A	0.08091	#N/A	#N/A	1	#N/A	1	#N/A	#N/A	14	#N/A	#N/A	AT2G44740	#N/A	AT5G07450	#N/A	#N/A	AT1G47210, AT1G20610, AT2G45080, AT1G02970, AT1G70210, AT3G24810, AT5G10440, AT5G61650, AT5G11300, AT3G63120, AT3G60550, AT4G03270, AT3G50630, AT2G26760
GO:0006863	purine transport	#N/A	#N/A	1	#N/A	1	#N/A	#N/A	0.025513	#N/A	#N/A	1	#N/A	1	#N/A	#N/A	6	#N/A	#N/A	AT2G33750	#N/A	AT3G10960	#N/A	#N/A	AT1G47590, AT5G41160, AT1G44750, AT1G30840, AT4G08700, AT1G26440
GO:0009809	lignin biosynthetic process	#N/A	#N/A	1	1	#N/A	#N/A	1	0.0175762	#N/A	#N/A	1	1	#N/A	#N/A	1	9	#N/A	#N/A	AT2G21660	AT1G66800	#N/A	#N/A	AT1G29690	AT4G26220, AT2G40890, AT5G14700, AT2G23910, AT2G39180, AT1G77520, AT1G77530, AT1G16490, AT1G15950
GO:0006790	sulfur metabolic process	#N/A	#N/A	1	#N/A	0.0286381	1	1	0.091115	#N/A	#N/A	1	#N/A	6	1	1	19	#N/A	#N/A	AT5G67520	#N/A	AT1G01480, AT5G65800, AT1G33320, AT4G26200, AT1G62540, AT5G48180	AT2G26400	AT1G29690	AT4G11280, AT5G64000, AT4G12030, AT3G19710, AT4G13770, AT1G05610, AT1G18590, AT1G47600, AT5G63990, AT2G14750, AT1G16400, AT3G03900, AT5G60890, AT3G16400, AT3G16410, AT5G56760, AT1G24100, AT5G53850, AT5G23020
GO:0009644	response to high light intensity	#N/A	#N/A	1	1	#N/A	0.0987852	#N/A	0.967926	#N/A	#N/A	1	1	#N/A	2	#N/A	2	#N/A	#N/A	AT5G12030	AT2G17840	#N/A	AT2G26150, AT2G19310	#N/A	AT2G22240, AT2G29500
GO:0009699	phenylpropanoid biosynthetic process	#N/A	#N/A	1	1	0.725425	1	0.144659	7.30166e-05	#N/A	#N/A	1	1	2	1	2	24	#N/A	#N/A	AT2G21660	AT1G66800	AT1G06000, AT1G78570	AT5G49330	AT3G59030, AT1G29690	AT5G23190, AT5G63590, AT5G63595, AT2G40890, AT5G14700, AT2G23910, AT2G39180, AT1G77520, AT2G45400, AT1G77530, AT1G15950, AT3G13610, AT1G32100, AT4G26220, AT4G27430, AT5G58860, AT4G13660, AT5G26660, AT2G21100, AT3G13650, AT1G17260, AT1G49390, AT4G16770, AT1G16490
GO:0010015	root morphogenesis	#N/A	#N/A	1	0.361661	0.588247	#N/A	#N/A	0.0138791	#N/A	#N/A	1	2	2	#N/A	#N/A	14	#N/A	#N/A	AT4G01060	AT3G07780, AT4G12550	AT4G18640, AT5G65090	#N/A	#N/A	AT3G54870, AT1G71696, AT3G04630, AT3G61650, AT2G01830, AT3G58190, AT1G04160, AT1G64440, AT3G54720, AT5G49270, AT4G26690, AT1G77690, AT4G24670, AT5G25890
GO:0006721	terpenoid metabolic process	#N/A	#N/A	1	#N/A	0.0167913	#N/A	#N/A	0.868174	#N/A	#N/A	1	#N/A	5	#N/A	#N/A	6	#N/A	#N/A	AT4G15370	#N/A	AT4G18350, AT5G48000, AT1G78390, AT4G19230, AT5G48010	#N/A	#N/A	AT4G13300, AT3G14550, AT4G13280, AT1G78440, AT5G51310, AT5G42600
GO:0009698	phenylpropanoid metabolic process	#N/A	#N/A	1	1	0.0256244	1	0.183658	0.000107707	#N/A	#N/A	1	1	6	1	2	28	#N/A	#N/A	AT2G21660	AT1G66800	AT1G06000, AT2G29130, AT5G17050, AT1G18140, AT1G78570, AT5G58910	AT5G49330	AT3G59030, AT1G29690	AT5G63590, AT5G63595, AT2G23910, AT2G39180, AT2G45400, AT1G77530, AT4G26220, AT4G27430, AT5G26660, AT3G13650, AT1G49390, AT5G23190, AT2G40890, AT5G14700, AT1G77520, AT3G13610, AT1G15950, AT5G07130, AT2G46570, AT1G32100, AT3G09220, AT5G58860, AT4G13660, AT2G21100, AT1G17260, AT5G05390, AT4G16770, AT1G16490
GO:0007017	microtubule-based process	#N/A	#N/A	1	#N/A	#N/A	#N/A	#N/A	8.67019e-05	#N/A	#N/A	1	#N/A	#N/A	#N/A	#N/A	23	#N/A	#N/A	AT1G29990	#N/A	#N/A	#N/A	#N/A	AT3G54870, AT3G19050, AT1G75780, AT3G61650, AT5G23860, AT1G52240, AT3G44730, AT1G18410, AT5G27000, AT5G65930, AT2G33460, AT1G73860, AT5G19780, AT4G00695, AT1G09170, AT5G54670, AT3G12020, AT3G50240, AT2G47500, AT4G24170, AT4G39050, AT5G06670, AT4G15930
GO:0009808	lignin metabolic process	#N/A	#N/A	1	1	0.137767	#N/A	1	0.00295784	#N/A	#N/A	1	1	3	#N/A	1	13	#N/A	#N/A	AT2G21660	AT1G66800	AT2G29130, AT1G18140, AT5G58910	#N/A	AT1G29690	AT2G40890, AT5G14700, AT1G77520, AT2G39180, AT2G23910, AT1G77530, AT1G15950, AT5G07130, AT2G46570, AT4G26220, AT3G09220, AT5G05390, AT1G16490
GO:0006720	isoprenoid metabolic process	#N/A	#N/A	1	1	0.0455009	1	#N/A	0.884405	#N/A	#N/A	1	1	5	1	#N/A	8	#N/A	#N/A	AT4G15370	AT2G23410	AT4G18350, AT5G48000, AT1G78390, AT4G19230, AT5G48010	AT5G58770	#N/A	AT4G13300, AT3G14550, AT2G38700, AT3G29430, AT4G13280, AT1G78440, AT5G51310, AT5G42600
GO:0006633	fatty acid biosynthetic process	#N/A	#N/A	#N/A	0.0469254	1	#N/A	#N/A	0.53612	#N/A	#N/A	#N/A	4	1	#N/A	#N/A	13	#N/A	#N/A	#N/A	AT4G33790, AT3G02620, AT3G02610, AT1G06120	AT5G38020	#N/A	#N/A	AT1G14290, AT5G23190, AT1G24360, AT3G02590, AT3G05020, AT4G12110, AT3G22400, AT5G27200, AT2G46210, AT4G34510, AT2G22230, AT5G16240, AT1G06100
GO:0006631	fatty acid metabolic process	#N/A	#N/A	#N/A	0.0947884	1	#N/A	#N/A	0.544875	#N/A	#N/A	#N/A	4	1	#N/A	#N/A	17	#N/A	#N/A	#N/A	AT4G33790, AT3G02620, AT3G02610, AT1G06120	AT5G38020	#N/A	#N/A	AT1G14290, AT5G23190, AT1G24360, AT1G06550, AT3G02590, AT3G05020, AT4G12110, AT4G00360, AT3G22400, AT3G24360, AT5G27200, AT2G46210, AT5G58860, AT4G34510, AT2G22230, AT5G16240, AT1G06100
GO:0010014	meristem initiation	#N/A	#N/A	#N/A	0.0967631	#N/A	#N/A	#N/A	0.449361	#N/A	#N/A	#N/A	2	#N/A	#N/A	#N/A	3	#N/A	#N/A	#N/A	AT3G07780, AT1G56010	#N/A	#N/A	#N/A	AT4G32880, AT1G20700, AT1G52150
GO:0048508	embryonic meristem development	#N/A	#N/A	#N/A	0.0967631	#N/A	#N/A	#N/A	0.790307	#N/A	#N/A	#N/A	2	#N/A	#N/A	#N/A	2	#N/A	#N/A	#N/A	AT3G07780, AT1G56010	#N/A	#N/A	#N/A	AT4G32880, AT1G20700
GO:0016042	lipid catabolic process	#N/A	#N/A	#N/A	0.279001	0.337076	#N/A	#N/A	0.00147506	#N/A	#N/A	#N/A	3	4	#N/A	#N/A	29	#N/A	#N/A	#N/A	AT4G37070, AT2G31540, AT4G37050	AT2G03980, AT4G29800, AT2G19050, AT2G19060	#N/A	#N/A	AT3G14225, AT1G53990, AT5G37690, AT2G38180, AT3G24360, AT3G55940, AT5G58690, AT1G74460, AT5G58670, AT1G28590, AT5G58700, AT4G26790, AT3G53100, AT4G38530, AT2G27360, AT1G06550, AT2G39220, AT3G03530, AT1G53920, AT2G23540, AT1G56670, AT4G30140, AT4G00240, AT3G47220, AT2G30220, AT1G78440, AT1G54790, AT4G11840, AT4G10955
GO:0006073	cellular glucan metabolic process	#N/A	#N/A	#N/A	0.469185	#N/A	#N/A	#N/A	0.0448109	#N/A	#N/A	#N/A	2	#N/A	#N/A	#N/A	16	#N/A	#N/A	#N/A	AT4G15210, AT1G65310	#N/A	#N/A	#N/A	AT3G59100, AT4G30280, AT3G14570, AT1G64440, AT4G15290, AT4G18780, AT1G10550, AT1G11545, AT1G05610, AT5G48070, AT2G14620, AT1G78050, AT4G14130, AT4G24620, AT5G17420, AT4G30290
GO:0044042	glucan metabolic process	#N/A	#N/A	#N/A	0.537911	0.782608	#N/A	#N/A	0.00201269	#N/A	#N/A	#N/A	2	2	#N/A	#N/A	23	#N/A	#N/A	#N/A	AT4G15210, AT1G65310	AT1G48930, AT1G71380	#N/A	#N/A	AT4G39000, AT3G59100, AT4G30280, AT3G14570, AT4G39010, AT1G64440, AT4G15290, AT4G18780, AT1G11545, AT1G10550, AT1G05610, AT5G48070, AT2G32990, AT1G19940, AT2G14620, AT4G26690, AT1G23210, AT1G78050, AT4G14130, AT1G75680, AT4G24620, AT5G17420, AT4G30290
GO:0044264	cellular polysaccharide metabolic process	#N/A	#N/A	#N/A	0.544983	#N/A	#N/A	#N/A	0.0402881	#N/A	#N/A	#N/A	2	#N/A	#N/A	#N/A	19	#N/A	#N/A	#N/A	AT4G15210, AT1G65310	#N/A	#N/A	#N/A	AT3G59100, AT4G30280, AT3G14570, AT1G64440, AT4G15290, AT4G18780, AT1G10550, AT1G11545, AT1G05610, AT5G48070, AT2G14620, AT1G78050, AT4G14130, AT3G07970, AT5G55590, AT4G24620, AT5G17420, AT4G30290, AT5G54690
GO:0005976	polysaccharide metabolic process	#N/A	#N/A	#N/A	0.674507	0.646818	#N/A	#N/A	0.0234706	#N/A	#N/A	#N/A	2	3	#N/A	#N/A	26	#N/A	#N/A	#N/A	AT4G15210, AT1G65310	AT1G02360, AT1G48930, AT1G71380	#N/A	#N/A	AT4G39000, AT3G14570, AT4G15290, AT4G18780, AT1G10550, AT1G05610, AT4G26690, AT4G14130, AT3G07970, AT5G55590, AT4G24620, AT5G17420, AT4G30290, AT3G59100, AT4G30280, AT1G64440, AT4G39010, AT1G11545, AT5G48070, AT2G32990, AT2G14620, AT1G19940, AT1G23210, AT1G78050, AT1G75680, AT5G54690
GO:0048609	reproductive process in a multicellular organism	#N/A	#N/A	#N/A	1	0.389446	#N/A	0.057903	0.891756	#N/A	#N/A	#N/A	1	2	#N/A	2	3	#N/A	#N/A	#N/A	AT1G48130	AT2G40170, AT4G19230	#N/A	AT2G01500, AT3G59030	AT4G37750, AT2G41850, AT3G07970
GO:0015849	organic acid transport	#N/A	#N/A	#N/A	1	1	#N/A	#N/A	0.0615157	#N/A	#N/A	#N/A	1	1	#N/A	#N/A	11	#N/A	#N/A	#N/A	AT1G61270	AT4G21120	#N/A	#N/A	AT1G47670, AT5G23810, AT3G28960, AT1G77690, AT3G09340, AT5G09220, AT5G63850, AT3G09330, AT2G39890, AT3G01760, AT1G25530
GO:0015833	peptide transport	#N/A	#N/A	#N/A	1	0.000669269	#N/A	#N/A	0.430592	#N/A	#N/A	#N/A	1	6	#N/A	#N/A	7	#N/A	#N/A	#N/A	AT2G38100	AT3G53960, AT1G22550, AT3G21670, AT3G45680, AT2G37900, AT3G45700	#N/A	#N/A	AT5G11570, AT1G52190, AT3G45650, AT1G32450, AT4G10770, AT2G02020, AT3G45710
GO:0006865	amino acid transport	#N/A	#N/A	#N/A	1	1	#N/A	#N/A	0.0246165	#N/A	#N/A	#N/A	1	1	#N/A	#N/A	11	#N/A	#N/A	#N/A	AT1G61270	AT4G21120	#N/A	#N/A	AT1G47670, AT5G23810, AT3G28960, AT1G77690, AT3G09340, AT5G09220, AT5G63850, AT3G09330, AT2G39890, AT3G01760, AT1G25530
GO:0015837	amine transport	#N/A	#N/A	#N/A	1	1	#N/A	#N/A	0.0270602	#N/A	#N/A	#N/A	1	1	#N/A	#N/A	11	#N/A	#N/A	#N/A	AT1G61270	AT4G21120	#N/A	#N/A	AT1G47670, AT5G23810, AT3G28960, AT1G77690, AT3G09340, AT5G09220, AT5G63850, AT3G09330, AT2G39890, AT3G01760, AT1G25530
GO:0032504	multicellular organism reproduction	#N/A	#N/A	#N/A	1	0.407647	#N/A	0.0613435	0.910221	#N/A	#N/A	#N/A	1	2	#N/A	2	3	#N/A	#N/A	#N/A	AT1G48130	AT2G40170, AT4G19230	#N/A	AT2G01500, AT3G59030	AT4G37750, AT2G41850, AT3G07970
GO:0006857	oligopeptide transport	#N/A	#N/A	#N/A	1	0.000669269	#N/A	#N/A	0.430592	#N/A	#N/A	#N/A	1	6	#N/A	#N/A	7	#N/A	#N/A	#N/A	AT2G38100	AT3G53960, AT1G22550, AT3G21670, AT3G45680, AT2G37900, AT3G45700	#N/A	#N/A	AT5G11570, AT1G52190, AT3G45650, AT1G32450, AT4G10770, AT2G02020, AT3G45710
GO:0051321	meiotic cell cycle	#N/A	#N/A	#N/A	1	#N/A	#N/A	#N/A	0.0912012	#N/A	#N/A	#N/A	1	#N/A	#N/A	#N/A	9	#N/A	#N/A	#N/A	AT4G33790	#N/A	#N/A	#N/A	AT4G20050, AT3G44550, AT3G27730, AT3G47460, AT3G20475, AT5G48600, AT3G44540, AT3G56700, AT1G63990
GO:0046942	carboxylic acid transport	#N/A	#N/A	#N/A	1	1	#N/A	#N/A	0.0615157	#N/A	#N/A	#N/A	1	1	#N/A	#N/A	11	#N/A	#N/A	#N/A	AT1G61270	AT4G21120	#N/A	#N/A	AT1G47670, AT5G23810, AT3G28960, AT1G77690, AT3G09340, AT5G09220, AT5G63850, AT3G09330, AT2G39890, AT3G01760, AT1G25530
GO:0009835	ripening	#N/A	#N/A	#N/A	#N/A	0.00613825	#N/A	#N/A	1	#N/A	#N/A	#N/A	#N/A	3	#N/A	#N/A	1	#N/A	#N/A	#N/A	#N/A	AT1G01480, AT5G65800, AT4G26200	#N/A	#N/A	AT4G11280
GO:0046271	phenylpropanoid catabolic process	#N/A	#N/A	#N/A	#N/A	0.012242	#N/A	#N/A	0.130678	#N/A	#N/A	#N/A	#N/A	3	#N/A	#N/A	4	#N/A	#N/A	#N/A	#N/A	AT2G29130, AT1G18140, AT5G58910	#N/A	#N/A	AT3G09220, AT5G05390, AT5G07130, AT2G46570
GO:0046274	lignin catabolic process	#N/A	#N/A	#N/A	#N/A	0.012242	#N/A	#N/A	0.130678	#N/A	#N/A	#N/A	#N/A	3	#N/A	#N/A	4	#N/A	#N/A	#N/A	#N/A	AT2G29130, AT1G18140, AT5G58910	#N/A	#N/A	AT3G09220, AT5G05390, AT5G07130, AT2G46570
GO:0006555	methionine metabolic process	#N/A	#N/A	#N/A	#N/A	0.0128998	1	#N/A	0.978319	#N/A	#N/A	#N/A	#N/A	4	1	#N/A	2	#N/A	#N/A	#N/A	#N/A	AT1G01480, AT5G65800, AT1G33320, AT4G26200	AT2G26400	#N/A	AT4G11280, AT5G53850
GO:0043288	apocarotenoid metabolic process	#N/A	#N/A	#N/A	#N/A	0.0151933	#N/A	#N/A	#N/A	#N/A	#N/A	#N/A	#N/A	3	#N/A	#N/A	#N/A	#N/A	#N/A	#N/A	#N/A	AT4G18350, AT1G78390, AT4G19230	#N/A	#N/A	#N/A
GO:0009687	abscisic acid metabolic process	#N/A	#N/A	#N/A	#N/A	0.0151933	#N/A	#N/A	#N/A	#N/A	#N/A	#N/A	#N/A	3	#N/A	#N/A	#N/A	#N/A	#N/A	#N/A	#N/A	AT4G18350, AT1G78390, AT4G19230	#N/A	#N/A	#N/A
GO:0009693	ethylene biosynthetic process	#N/A	#N/A	#N/A	#N/A	0.0167719	#N/A	#N/A	1	#N/A	#N/A	#N/A	#N/A	3	#N/A	#N/A	1	#N/A	#N/A	#N/A	#N/A	AT1G01480, AT5G65800, AT4G26200	#N/A	#N/A	AT4G11280
GO:0009692	ethylene metabolic process	#N/A	#N/A	#N/A	#N/A	0.0167719	#N/A	#N/A	1	#N/A	#N/A	#N/A	#N/A	3	#N/A	#N/A	1	#N/A	#N/A	#N/A	#N/A	AT1G01480, AT5G65800, AT4G26200	#N/A	#N/A	AT4G11280
GO:0043450	alkene biosynthetic process	#N/A	#N/A	#N/A	#N/A	0.0184173	#N/A	#N/A	1	#N/A	#N/A	#N/A	#N/A	3	#N/A	#N/A	1	#N/A	#N/A	#N/A	#N/A	AT1G01480, AT5G65800, AT4G26200	#N/A	#N/A	AT4G11280
GO:0043449	cellular alkene metabolic process	#N/A	#N/A	#N/A	#N/A	0.0184173	#N/A	#N/A	1	#N/A	#N/A	#N/A	#N/A	3	#N/A	#N/A	1	#N/A	#N/A	#N/A	#N/A	AT1G01480, AT5G65800, AT4G26200	#N/A	#N/A	AT4G11280
GO:0051761	sesquiterpene metabolic process	#N/A	#N/A	#N/A	#N/A	0.0219021	#N/A	#N/A	0.834143	#N/A	#N/A	#N/A	#N/A	3	#N/A	#N/A	2	#N/A	#N/A	#N/A	#N/A	AT4G18350, AT1G78390, AT4G19230	#N/A	#N/A	AT4G13300, AT4G13280
GO:0006714	sesquiterpenoid metabolic process	#N/A	#N/A	#N/A	#N/A	0.0219021	#N/A	#N/A	0.834143	#N/A	#N/A	#N/A	#N/A	3	#N/A	#N/A	2	#N/A	#N/A	#N/A	#N/A	AT4G18350, AT1G78390, AT4G19230	#N/A	#N/A	AT4G13300, AT4G13280
GO:0080003	thalianol metabolic process	#N/A	#N/A	#N/A	#N/A	0.0297073	#N/A	#N/A	#N/A	#N/A	#N/A	#N/A	#N/A	2	#N/A	#N/A	#N/A	#N/A	#N/A	#N/A	#N/A	AT5G48000, AT5G48010	#N/A	#N/A	#N/A
GO:0019439	aromatic compound catabolic process	#N/A	#N/A	#N/A	#N/A	0.0316809	#N/A	1	0.351966	#N/A	#N/A	#N/A	#N/A	3	#N/A	1	4	#N/A	#N/A	#N/A	#N/A	AT2G29130, AT1G18140, AT5G58910	#N/A	AT1G29690	AT3G09220, AT5G05390, AT5G07130, AT2G46570
GO:0042219	cellular amino acid derivative catabolic process	#N/A	#N/A	#N/A	#N/A	0.0338085	#N/A	#N/A	0.169538	#N/A	#N/A	#N/A	#N/A	3	#N/A	#N/A	5	#N/A	#N/A	#N/A	#N/A	AT2G29130, AT1G18140, AT5G58910	#N/A	#N/A	AT3G09220, AT5G05390, AT5G07130, AT1G65840, AT2G46570
GO:0009066	aspartate family amino acid metabolic process	#N/A	#N/A	#N/A	#N/A	0.0341738	1	#N/A	0.973744	#N/A	#N/A	#N/A	#N/A	4	1	#N/A	3	#N/A	#N/A	#N/A	#N/A	AT1G01480, AT5G65800, AT1G33320, AT4G26200	AT2G26400	#N/A	AT3G02020, AT4G11280, AT5G53850
GO:0000096	sulfur amino acid metabolic process	#N/A	#N/A	#N/A	#N/A	0.0379389	1	#N/A	0.923588	#N/A	#N/A	#N/A	#N/A	4	1	#N/A	4	#N/A	#N/A	#N/A	#N/A	AT1G01480, AT5G65800, AT1G33320, AT4G26200	AT2G26400	#N/A	AT2G14750, AT4G11280, AT5G56760, AT5G53850
GO:0010683	tricyclic triterpenoid metabolic process	#N/A	#N/A	#N/A	#N/A	0.0394137	#N/A	#N/A	#N/A	#N/A	#N/A	#N/A	#N/A	2	#N/A	#N/A	#N/A	#N/A	#N/A	#N/A	#N/A	AT5G48000, AT5G48010	#N/A	#N/A	#N/A
GO:0042214	terpene metabolic process	#N/A	#N/A	#N/A	#N/A	0.0526765	#N/A	#N/A	0.94452	#N/A	#N/A	#N/A	#N/A	3	#N/A	#N/A	2	#N/A	#N/A	#N/A	#N/A	AT4G18350, AT1G78390, AT4G19230	#N/A	#N/A	AT4G13300, AT4G13280
GO:0051552	flavone metabolic process	#N/A	#N/A	#N/A	#N/A	0.0772846	1	#N/A	#N/A	#N/A	#N/A	#N/A	#N/A	2	1	#N/A	#N/A	#N/A	#N/A	#N/A	#N/A	AT1G06000, AT1G78570	AT5G49330	#N/A	#N/A
GO:0051554	flavonol metabolic process	#N/A	#N/A	#N/A	#N/A	0.0772846	1	#N/A	#N/A	#N/A	#N/A	#N/A	#N/A	2	1	#N/A	#N/A	#N/A	#N/A	#N/A	#N/A	AT1G06000, AT1G78570	AT5G49330	#N/A	#N/A
GO:0051555	flavonol biosynthetic process	#N/A	#N/A	#N/A	#N/A	0.0772846	1	#N/A	#N/A	#N/A	#N/A	#N/A	#N/A	2	1	#N/A	#N/A	#N/A	#N/A	#N/A	#N/A	AT1G06000, AT1G78570	AT5G49330	#N/A	#N/A
GO:0051553	flavone biosynthetic process	#N/A	#N/A	#N/A	#N/A	0.0772846	1	#N/A	#N/A	#N/A	#N/A	#N/A	#N/A	2	1	#N/A	#N/A	#N/A	#N/A	#N/A	#N/A	AT1G06000, AT1G78570	AT5G49330	#N/A	#N/A
GO:0016137	glycoside metabolic process	#N/A	#N/A	#N/A	#N/A	0.205213	#N/A	1	0.00045007	#N/A	#N/A	#N/A	#N/A	3	#N/A	1	17	#N/A	#N/A	#N/A	#N/A	AT5G11110, AT1G62540, AT5G48180	#N/A	AT1G29690	AT1G78580, AT1G78090, AT4G12030, AT4G27550, AT3G19710, AT1G73370, AT4G13770, AT1G18590, AT1G47600, AT1G16400, AT5G60890, AT5G37180, AT3G16400, AT3G16410, AT4G39770, AT1G24100, AT5G23020
GO:0030245	cellulose catabolic process	#N/A	#N/A	#N/A	#N/A	0.230167	#N/A	#N/A	0.0414476	#N/A	#N/A	#N/A	#N/A	2	#N/A	#N/A	6	#N/A	#N/A	#N/A	#N/A	AT1G48930, AT1G71380	#N/A	#N/A	AT4G39000, AT1G19940, AT4G39010, AT1G23210, AT1G75680, AT2G32990
GO:0016051	carbohydrate biosynthetic process	#N/A	#N/A	#N/A	#N/A	0.249644	#N/A	#N/A	0.00498611	#N/A	#N/A	#N/A	#N/A	5	#N/A	#N/A	32	#N/A	#N/A	#N/A	#N/A	AT1G60470, AT1G78570, AT1G62540, AT1G56600, AT1G09350	#N/A	#N/A	AT1G63000, AT1G78580, AT1G78090, AT3G14570, AT5G39190, AT4G27550, AT4G15290, AT3G19710, AT4G18780, AT4G13770, AT1G05610, AT2G46480, AT1G13250, AT4G16600, AT1G53100, AT5G60890, AT5G37180, AT2G22240, AT4G24620, AT5G17420, AT3G59100, AT1G64440, AT4G12030, AT1G73370, AT1G18590, AT2G37585, AT1G16400, AT1G78050, AT4G39770, AT1G24100, AT5G23020, AT5G54690
GO:0016143	S-glycoside metabolic process	#N/A	#N/A	#N/A	#N/A	0.357869	#N/A	1	0.00128592	#N/A	#N/A	#N/A	#N/A	2	#N/A	1	11	#N/A	#N/A	#N/A	#N/A	AT1G62540, AT5G48180	#N/A	AT1G29690	AT1G47600, AT1G16400, AT5G60890, AT3G16410, AT3G16400, AT4G12030, AT3G19710, AT1G24100, AT4G13770, AT5G23020, AT1G18590
GO:0019760	glucosinolate metabolic process	#N/A	#N/A	#N/A	#N/A	0.357869	#N/A	1	0.00128592	#N/A	#N/A	#N/A	#N/A	2	#N/A	1	11	#N/A	#N/A	#N/A	#N/A	AT1G62540, AT5G48180	#N/A	AT1G29690	AT1G47600, AT1G16400, AT5G60890, AT3G16410, AT3G16400, AT4G12030, AT3G19710, AT1G24100, AT4G13770, AT5G23020, AT1G18590
GO:0019757	glycosinolate metabolic process	#N/A	#N/A	#N/A	#N/A	0.357869	#N/A	1	0.00128592	#N/A	#N/A	#N/A	#N/A	2	#N/A	1	11	#N/A	#N/A	#N/A	#N/A	AT1G62540, AT5G48180	#N/A	AT1G29690	AT1G47600, AT1G16400, AT5G60890, AT3G16410, AT3G16400, AT4G12030, AT3G19710, AT1G24100, AT4G13770, AT5G23020, AT1G18590
GO:0009813	flavonoid biosynthetic process	#N/A	#N/A	#N/A	#N/A	0.413593	1	1	0.0999062	#N/A	#N/A	#N/A	#N/A	2	1	1	8	#N/A	#N/A	#N/A	#N/A	AT1G06000, AT1G78570	AT5G49330	AT3G59030	AT5G63590, AT4G27430, AT5G63595, AT2G40890, AT1G17260, AT1G49390, AT4G16770, AT2G45400
GO:0030243	cellulose metabolic process	#N/A	#N/A	#N/A	#N/A	0.480491	#N/A	#N/A	0.0528349	#N/A	#N/A	#N/A	#N/A	2	#N/A	#N/A	10	#N/A	#N/A	#N/A	#N/A	AT1G48930, AT1G71380	#N/A	#N/A	AT4G39000, AT1G19940, AT4G26690, AT4G39010, AT1G23210, AT4G15290, AT4G18780, AT1G75680, AT5G17420, AT2G32990
GO:0043086	negative regulation of catalytic activity	#N/A	#N/A	#N/A	#N/A	0.485711	#N/A	#N/A	0.0572904	#N/A	#N/A	#N/A	#N/A	2	#N/A	#N/A	10	#N/A	#N/A	#N/A	#N/A	AT4G00230, AT1G32940	#N/A	#N/A	AT5G59120, AT4G10510, AT5G59090, AT3G24810, AT4G34980, AT4G21326, AT5G67090, AT3G50630, AT4G10550, AT1G32950
GO:0044092	negative regulation of molecular function	#N/A	#N/A	#N/A	#N/A	0.506076	#N/A	#N/A	0.0774859	#N/A	#N/A	#N/A	#N/A	2	#N/A	#N/A	10	#N/A	#N/A	#N/A	#N/A	AT4G00230, AT1G32940	#N/A	#N/A	AT5G59120, AT4G10510, AT5G59090, AT3G24810, AT4G34980, AT4G21326, AT5G67090, AT3G50630, AT4G10550, AT1G32950
GO:0034637	cellular carbohydrate biosynthetic process	#N/A	#N/A	#N/A	#N/A	0.852323	#N/A	#N/A	0.00193057	#N/A	#N/A	#N/A	#N/A	2	#N/A	#N/A	27	#N/A	#N/A	#N/A	#N/A	AT1G78570, AT1G62540	#N/A	#N/A	AT1G63000, AT1G78580, AT1G78090, AT3G14570, AT5G39190, AT4G27550, AT4G15290, AT3G19710, AT4G13770, AT4G18780, AT1G05610, AT5G60890, AT5G37180, AT2G22240, AT4G24620, AT5G17420, AT3G59100, AT1G64440, AT4G12030, AT1G73370, AT1G18590, AT1G16400, AT1G78050, AT4G39770, AT1G24100, AT5G23020, AT5G54690
GO:0042546	cell wall biogenesis	#N/A	#N/A	#N/A	#N/A	1	#N/A	#N/A	0.0951563	#N/A	#N/A	#N/A	#N/A	1	#N/A	#N/A	10	#N/A	#N/A	#N/A	#N/A	AT1G43790	#N/A	#N/A	AT1G78580, AT1G14070, AT5G12870, AT1G64440, AT5G15630, AT4G18780, AT2G33460, AT2G15370, AT5G17420, AT5G54690
GO:0010087	phloem or xylem histogenesis	#N/A	#N/A	#N/A	#N/A	1	#N/A	#N/A	0.00702194	#N/A	#N/A	#N/A	#N/A	1	#N/A	#N/A	8	#N/A	#N/A	#N/A	#N/A	AT5G62380	#N/A	#N/A	AT1G62990, AT5G19530, AT4G32880, AT2G28250, AT1G05630, AT4G24670, AT1G79430, AT1G52150
GO:0016138	glycoside biosynthetic process	#N/A	#N/A	#N/A	#N/A	1	#N/A	#N/A	0.000583446	#N/A	#N/A	#N/A	#N/A	1	#N/A	#N/A	14	#N/A	#N/A	#N/A	#N/A	AT1G62540	#N/A	#N/A	AT1G78580, AT1G78090, AT4G12030, AT4G27550, AT3G19710, AT1G73370, AT4G13770, AT1G18590, AT1G16400, AT5G60890, AT5G37180, AT4G39770, AT1G24100, AT5G23020
GO:0010089	xylem histogenesis	#N/A	#N/A	#N/A	#N/A	1	#N/A	#N/A	0.00959581	#N/A	#N/A	#N/A	#N/A	1	#N/A	#N/A	5	#N/A	#N/A	#N/A	#N/A	AT5G62380	#N/A	#N/A	AT1G62990, AT5G19530, AT4G32880, AT2G28250, AT1G79430
GO:0040008	regulation of growth	#N/A	#N/A	#N/A	#N/A	1	#N/A	#N/A	0.0655174	#N/A	#N/A	#N/A	#N/A	1	#N/A	#N/A	8	#N/A	#N/A	#N/A	#N/A	AT2G31081	#N/A	#N/A	AT1G71696, AT3G54720, AT5G10480, AT1G16060, AT5G03680, AT5G24630, AT5G54380, AT1G52150
GO:0019758	glycosinolate biosynthetic process	#N/A	#N/A	#N/A	#N/A	1	#N/A	#N/A	0.00475247	#N/A	#N/A	#N/A	#N/A	1	#N/A	#N/A	8	#N/A	#N/A	#N/A	#N/A	AT1G62540	#N/A	#N/A	AT1G16400, AT5G60890, AT4G12030, AT3G19710, AT1G24100, AT4G13770, AT5G23020, AT1G18590
GO:0019761	glucosinolate biosynthetic process	#N/A	#N/A	#N/A	#N/A	1	#N/A	#N/A	0.00475247	#N/A	#N/A	#N/A	#N/A	1	#N/A	#N/A	8	#N/A	#N/A	#N/A	#N/A	AT1G62540	#N/A	#N/A	AT1G16400, AT5G60890, AT4G12030, AT3G19710, AT1G24100, AT4G13770, AT5G23020, AT1G18590
GO:0016144	S-glycoside biosynthetic process	#N/A	#N/A	#N/A	#N/A	1	#N/A	#N/A	0.00475247	#N/A	#N/A	#N/A	#N/A	1	#N/A	#N/A	8	#N/A	#N/A	#N/A	#N/A	AT1G62540	#N/A	#N/A	AT1G16400, AT5G60890, AT4G12030, AT3G19710, AT1G24100, AT4G13770, AT5G23020, AT1G18590
GO:0006606	protein import into nucleus	#N/A	#N/A	#N/A	#N/A	#N/A	0.0923618	#N/A	1	#N/A	#N/A	#N/A	#N/A	#N/A	2	#N/A	1	#N/A	#N/A	#N/A	#N/A	#N/A	AT5G20020, AT5G20010	#N/A	AT1G11570
GO:0051170	nuclear import	#N/A	#N/A	#N/A	#N/A	#N/A	0.0945079	#N/A	1	#N/A	#N/A	#N/A	#N/A	#N/A	2	#N/A	1	#N/A	#N/A	#N/A	#N/A	#N/A	AT5G20020, AT5G20010	#N/A	AT1G11570
GO:0034504	protein localization in nucleus	#N/A	#N/A	#N/A	#N/A	#N/A	0.0987852	#N/A	1	#N/A	#N/A	#N/A	#N/A	#N/A	2	#N/A	1	#N/A	#N/A	#N/A	#N/A	#N/A	AT5G20020, AT5G20010	#N/A	AT1G11570
GO:0007018	microtubule-based movement	#N/A	#N/A	#N/A	#N/A	#N/A	#N/A	#N/A	3.71664e-05	#N/A	#N/A	#N/A	#N/A	#N/A	#N/A	#N/A	18	#N/A	#N/A	#N/A	#N/A	#N/A	#N/A	#N/A	AT3G54870, AT3G19050, AT1G75780, AT5G23860, AT3G44730, AT1G18410, AT5G27000, AT5G65930, AT1G73860, AT5G19780, AT1G09170, AT5G54670, AT3G12020, AT3G50240, AT2G47500, AT4G24170, AT4G39050, AT5G06670
GO:0009098	leucine biosynthetic process	#N/A	#N/A	#N/A	#N/A	#N/A	#N/A	#N/A	0.00679629	#N/A	#N/A	#N/A	#N/A	#N/A	#N/A	#N/A	5	#N/A	#N/A	#N/A	#N/A	#N/A	#N/A	#N/A	AT3G58990, AT5G14200, AT1G31180, AT4G13430, AT5G23020
GO:0006551	leucine metabolic process	#N/A	#N/A	#N/A	#N/A	#N/A	#N/A	#N/A	0.0220923	#N/A	#N/A	#N/A	#N/A	#N/A	#N/A	#N/A	5	#N/A	#N/A	#N/A	#N/A	#N/A	#N/A	#N/A	AT3G58990, AT5G14200, AT1G31180, AT4G13430, AT5G23020
GO:0009612	response to mechanical stimulus	#N/A	#N/A	#N/A	#N/A	#N/A	#N/A	#N/A	0.0277472	#N/A	#N/A	#N/A	#N/A	#N/A	#N/A	#N/A	5	#N/A	#N/A	#N/A	#N/A	#N/A	#N/A	#N/A	AT5G62500, AT4G11280, AT5G37780, AT3G47690, AT4G35920
GO:0009838	abscission	#N/A	#N/A	#N/A	#N/A	#N/A	#N/A	#N/A	0.0341859	#N/A	#N/A	#N/A	#N/A	#N/A	#N/A	#N/A	5	#N/A	#N/A	#N/A	#N/A	#N/A	#N/A	#N/A	AT2G41850, AT3G18715, AT3G25655, AT3G07970, AT1G76952
GO:0007015	actin filament organization	#N/A	#N/A	#N/A	#N/A	#N/A	#N/A	#N/A	0.0678692	#N/A	#N/A	#N/A	#N/A	#N/A	#N/A	#N/A	5	#N/A	#N/A	#N/A	#N/A	#N/A	#N/A	#N/A	AT2G33385, AT3G27000, AT2G19760, AT1G24150, AT1G30825
GO:0009082	branched chain family amino acid biosynthetic process	#N/A	#N/A	#N/A	#N/A	#N/A	#N/A	#N/A	0.0782304	#N/A	#N/A	#N/A	#N/A	#N/A	#N/A	#N/A	5	#N/A	#N/A	#N/A	#N/A	#N/A	#N/A	#N/A	AT3G58990, AT5G14200, AT1G31180, AT4G13430, AT5G23020
GO:0045488	pectin metabolic process	#N/A	#N/A	#N/A	#N/A	#N/A	#N/A	#N/A	0.0824528	#N/A	#N/A	#N/A	#N/A	#N/A	#N/A	#N/A	4	#N/A	#N/A	#N/A	#N/A	#N/A	#N/A	#N/A	AT1G64440, AT3G07970, AT5G55590, AT5G17420
GO:0019359	nicotinamide nucleotide biosynthetic process	#N/A	#N/A	#N/A	#N/A	#N/A	#N/A	#N/A	0.0918562	#N/A	#N/A	#N/A	#N/A	#N/A	#N/A	#N/A	3	#N/A	#N/A	#N/A	#N/A	#N/A	#N/A	#N/A	AT5G55810, AT3G21070, AT2G01350
GO:0030004	cellular monovalent inorganic cation homeostasis	#N/A	#N/A	#N/A	#N/A	#N/A	#N/A	#N/A	0.0918562	#N/A	#N/A	#N/A	#N/A	#N/A	#N/A	#N/A	3	#N/A	#N/A	#N/A	#N/A	#N/A	#N/A	#N/A	AT4G35290, AT1G17260, AT5G24270
GO:0010227	floral organ abscission	#N/A	#N/A	#N/A	#N/A	#N/A	#N/A	#N/A	0.0975429	#N/A	#N/A	#N/A	#N/A	#N/A	#N/A	#N/A	4	#N/A	#N/A	#N/A	#N/A	#N/A	#N/A	#N/A	AT2G41850, AT3G18715, AT3G25655, AT1G76952
