# Supplementary material for: Gene duplication of type-B ARR transcription factors systematically extends transcriptional regulatory structures in Arabidopsis
Source: Sci Rep. 2014 Nov 26;4:7197. doi: 10.1038/srep07197 (PMC4244629; doi:10.1038/srep07197)
Supplement: Supplementary Information — Dataset 3 [file srep07197-s4.xls]

## Sheet: GOBPs
Title: GOBPs represented by the up-regulated genes in the clusters of Groups 1-4 (The results of enrichment analysis of GOBPs for up-regulated genes in Fig. 2B, right, Fig. 2C, right, and Fig. S2B)
Annotation		P-value								Count								Genes
Term	Description	Cluster 1	Cluster 2	Cluster 3	Cluster 5	Cluster 7	Cluster 9	Cluster 10	Cluster 15	Cluster 1	Cluster 2	Cluster 3	Cluster 5	Cluster 7	Cluster 9	Cluster 10	Cluster 15	Cluster 1	Cluster 2	Cluster 3	Cluster 5	Cluster 7	Cluster 9	Cluster 10	Cluster 15
GO:0015979	photosynthesis	6.57404e-07	1	#N/A	#N/A	0.801648	#N/A	1.77152e-05	2.45799e-11	10	1	#N/A	#N/A	2	#N/A	8	38	AT3G47470, AT3G55800, AT2G34430, AT1G61520, AT3G16140, AT3G54050, AT3G54890, AT5G54270, AT3G21055, AT3G56940	AT3G62410	#N/A	#N/A	AT1G15980, AT4G25080	#N/A	AT1G29920, AT1G67090, AT1G32060, AT1G29930, AT2G05070, AT5G38430, AT5G38410, AT5G38420	AT2G46820, AT2G30570, AT2G20260, AT1G45474, AT1G44575, AT2G39470, AT5G51545, AT1G42970, AT5G66570, AT4G03280, AT2G42600, AT4G05180, AT1G64770, AT3G53920, AT4G04640, AT1G27730, AT3G55330, AT5G01530, AT1G03130, AT1G08380, AT3G60370, AT5G49740, AT1G55670, AT1G79040, AT2G15820, AT2G40100, AT3G26650, AT5G45930, AT5G47110, AT2G05100, AT5G64040, AT1G67740, AT1G70760, AT1G77090, AT2G05620, AT4G28750, AT5…
GO:0009765	photosynthesis, light harvesting	3.14909e-05	#N/A	#N/A	#N/A	#N/A	#N/A	0.00991404	0.012177	5	#N/A	#N/A	#N/A	#N/A	#N/A	3	7	AT3G47470, AT2G34430, AT1G61520, AT3G54890, AT5G54270	#N/A	#N/A	#N/A	#N/A	#N/A	AT1G29920, AT1G29930, AT2G05070	AT5G47110, AT2G05100, AT1G45474, AT1G44575, AT5G01530, AT2G40100, AT1G08380
GO:0006820	anion transport	8.69978e-05	#N/A	0.207354	#N/A	0.162885	0.364954	1	0.539809	6	#N/A	2	#N/A	3	2	1	6	AT1G08090, AT5G49890, AT4G02700, AT2G47160, AT1G74810, AT1G22150	#N/A	AT1G23090, AT1G30450	#N/A	AT1G20860, AT4G35440, AT5G37610	AT1G68740, AT5G10180	AT1G15460	AT1G69870, AT5G14570, AT3G51895, AT2G32830, AT3G26570, AT2G34960
GO:0009628	response to abiotic stimulus	0.00105515	0.175492	1	0.228338	0.0793453	0.993456	0.023354	1.64699e-05	17	6	1	11	17	3	12	110	AT3G54050, AT3G54890, AT3G05640, AT2G43010, AT4G36220, AT1G07720, AT2G42540, AT3G45140, AT5G02810, AT5G52300, AT1G71030, AT2G35940, AT4G17250, AT4G11110, AT3G14440, AT2G47770, AT3G02480	AT3G44820, AT3G62410, AT3G01470, AT2G26710, AT2G32250, AT3G14210	AT3G02230	AT5G05580, AT3G23990, AT3G17830, AT1G15550, AT3G26744, AT2G39800, AT4G23600, AT5G44750, AT2G14820, AT3G25230, AT1G64280	AT5G20250, AT4G27670, AT5G59780, AT2G26250, AT3G50980, AT2G21490, AT3G06490, AT2G37640, AT5G07440, AT3G59060, AT2G42530, AT4G34250, AT5G22500, AT5G11060, AT2G01940, AT2G18760, AT5G43470	AT2G05520, AT5G62700, AT3G57290	AT1G29920, AT1G67090, AT1G32060, AT1G29930, AT5G04140, AT5G38430, AT1G37130, AT2G39730, AT1G75040, AT5G38410, AT5G38420, AT2G16280	AT4G26850, AT3G16350, AT1G03680, AT5G47390, AT5G45340, AT1G27730, AT3G57260, AT3G25760, AT1G09340, AT5G01530, AT1G78290, AT4G30950, AT1G53090, AT4G36880, AT3G27660, AT1G10760, AT3G55270, AT4G38840, AT1G09530, AT1G74840, AT2G26740, AT4G25490, AT5G46050, AT3G03450, AT1G56280, AT1G25450, AT4G39130, AT4G08500, AT4G08920, AT2G20180, AT2G39810, AT1G44575, AT5G20830, AT1G06460, AT5G62490, AT5G04530, AT3…
GO:0019684	photosynthesis, light reaction	0.00141	#N/A	#N/A	#N/A	1	#N/A	0.0608827	2.93271e-08	5	#N/A	#N/A	#N/A	1	#N/A	3	22	AT3G47470, AT2G34430, AT1G61520, AT3G54890, AT5G54270	#N/A	#N/A	#N/A	AT1G15980	#N/A	AT1G29920, AT1G29930, AT2G05070	AT2G46820, AT3G60370, AT1G45474, AT1G44575, AT5G49740, AT1G79040, AT1G55670, AT2G40100, AT2G15820, AT5G51545, AT5G66570, AT4G03280, AT5G47110, AT2G05100, AT1G64770, AT5G64040, AT1G70760, AT4G04640, AT2G05620, AT5G01530, AT3G50820, AT1G08380
GO:0009639	response to red or far red light	0.00287469	1	#N/A	1	0.462186	1	0.0012243	0.0591689	6	1	#N/A	1	3	1	6	17	AT5G02810, AT3G54890, AT2G35940, AT4G11110, AT2G43010, AT2G42540	AT2G32250	#N/A	AT1G15550	AT5G22500, AT3G59060, AT2G37640	AT3G57290	AT1G29920, AT1G67090, AT1G29930, AT5G38430, AT5G38410, AT5G38420	AT1G53090, AT4G36880, AT2G01570, AT1G20900, AT4G08920, AT2G20180, AT1G02340, AT3G08010, AT3G15354, AT1G09530, AT2G40100, AT5G24120, AT2G05100, AT5G45340, AT2G29090, AT5G01530, AT2G25930
GO:0015698	inorganic anion transport	0.00324772	#N/A	0.141707	#N/A	0.380325	0.258132	#N/A	0.398549	4	#N/A	2	#N/A	2	2	#N/A	5	AT1G08090, AT5G49890, AT4G02700, AT1G22150	#N/A	AT1G23090, AT1G30450	#N/A	AT1G20860, AT4G35440	AT1G68740, AT5G10180	#N/A	AT1G69870, AT5G14570, AT3G51895, AT2G32830, AT3G26570
GO:0010017	red or far red light signaling pathway	0.00582997	#N/A	#N/A	#N/A	0.445258	#N/A	#N/A	0.358247	4	#N/A	#N/A	#N/A	2	#N/A	#N/A	6	AT5G02810, AT4G11110, AT2G43010, AT2G42540	#N/A	#N/A	#N/A	AT5G22500, AT3G59060	#N/A	#N/A	AT1G53090, AT2G20180, AT1G02340, AT1G09530, AT3G15354, AT2G25930
GO:0055114	oxidation reduction	0.00687928	0.0712908	0.264821	0.775934	0.288128	0.522347	2.46078e-05	2.25943e-06	15	7	6	7	14	8	18	113	AT4G27710, AT5G25120, AT2G37130, AT4G36220, AT3G19270, AT1G01190, AT2G27690, AT3G45140, AT2G24820, AT5G09660, AT2G29350, AT3G11180, AT3G14440, AT5G14780, AT3G56940	AT1G19230, AT5G01050, AT1G01580, AT2G37700, AT2G26710, AT2G30210, AT1G02190	AT1G43800, AT1G52790, AT5G15120, AT5G39890, AT4G32210, AT1G63710	AT5G05580, AT1G15550, AT2G39800, AT2G45560, AT1G62830, AT2G30770, AT1G72520	AT4G15700, AT2G17845, AT5G24960, AT1G03020, AT5G07440, AT1G15980, AT3G14680, AT1G18020, AT5G22500, AT3G14620, AT4G15300, AT4G22710, AT3G11980, AT1G14520	AT5G09360, AT2G45570, AT2G46950, AT1G31230, AT1G32350, AT3G10390, AT1G62810, AT3G14630	AT5G36130, AT1G15540, AT1G52820, AT1G11610, AT3G14420, AT5G50690, AT5G38410, AT2G42250, AT5G38420, AT1G80320, AT3G27300, AT1G78490, AT1G67090, AT3G52970, AT5G04140, AT5G38430, AT5G06905, AT1G37130	AT5G24150, AT5G24530, AT2G46820, AT3G53130, AT4G37925, AT3G26170, AT3G23580, AT3G14690, AT1G03680, AT3G14415, AT3G02730, AT5G45340, AT1G64710, AT5G07200, AT5G10000, AT4G30950, AT4G39500, AT5G24160, AT5G25900, AT5G57260, AT5G16990, AT1G55670, AT5G58330, AT5G48100, AT3G30775, AT5G42800, AT1G70760, AT3G48270, AT5G16980, AT5G25130, AT4G39330, AT5G09970, AT4G08920, AT5G06690, AT2G29340, AT1G42970, AT3…
GO:0009719	response to endogenous stimulus	0.00906247	0.920349	1	0.426815	0.180638	0.192332	#N/A	1.21666e-05	13	2	1	8	13	9	#N/A	94	AT2G26690, AT2G22200, AT3G45140, AT2G14960, AT5G52300, AT1G71030, AT3G14050, AT2G35940, AT4G27260, AT5G07310, AT2G47770, AT3G20770, AT2G24850	AT3G15730, AT2G26710	AT1G76930	AT1G15550, AT4G03190, AT2G39800, AT1G67710, AT1G77200, AT4G23600, AT1G29500, AT1G69040	AT3G20470, AT5G18010, AT5G59780, AT1G80580, AT3G06490, AT1G29430, AT2G37640, AT5G50915, AT1G04370, AT1G15050, AT5G66700, AT2G38340, AT3G22060	AT1G34410, AT3G48360, AT5G24860, AT5G10510, AT2G47750, AT2G05520, AT1G79130, AT5G05730, AT1G31880	#N/A	AT4G26740, AT1G80080, AT4G26850, AT5G51190, AT3G16350, AT2G38210, AT5G25350, AT4G35770, AT5G13360, AT2G24150, AT1G77640, AT3G63010, AT1G17345, AT3G11260, AT3G23150, AT5G47390, AT3G23240, AT5G59430, AT1G27730, AT2G23170, AT5G07690, AT5G44120, AT4G36880, AT1G48660, AT5G25900, AT5G57560, AT4G38840, AT5G07010, AT5G20820, AT5G13330, AT1G19210, AT1G09530, AT1G74840, AT1G56150, AT3G04580, AT5G13370, AT3…
GO:0009611	response to wounding	0.00996687	#N/A	0.351739	0.00244098	#N/A	1	#N/A	0.00888439	5	#N/A	2	6	#N/A	1	#N/A	18	AT2G26690, AT3G45140, AT3G14050, AT2G24850, AT5G14780	#N/A	AT4G10270, AT1G76930	AT4G02260, AT4G23600, AT1G72520, AT3G25230, AT1G64280, AT2G28290	#N/A	AT5G05730	#N/A	AT3G44260, AT5G59820, AT1G51400, AT2G27395, AT5G54170, AT1G66760, AT4G35770, AT2G33150, AT1G19660, AT1G17840, AT5G43580, AT1G76650, AT3G61060, AT1G01720, AT1G27730, AT5G46050, AT4G08500, AT4G22880
GO:0009416	response to light stimulus	0.0170494	0.0281021	#N/A	0.80124	0.135187	1	6.01561e-05	4.91264e-06	8	5	#N/A	3	8	1	11	55	AT5G02810, AT3G54890, AT2G35940, AT4G11110, AT4G36220, AT2G43010, AT1G07720, AT2G42540	AT3G44820, AT3G62410, AT3G01470, AT2G26710, AT2G32250	#N/A	AT1G15550, AT5G44750, AT2G14820	AT5G22500, AT5G11060, AT4G27670, AT2G26250, AT3G59060, AT2G37640, AT5G43470, AT4G34250	AT3G57290	AT1G29920, AT1G67090, AT1G29930, AT5G04140, AT5G38430, AT1G37130, AT2G39730, AT1G75040, AT5G38410, AT5G38420, AT2G16280	AT5G67385, AT1G20620, AT3G08010, AT4G25050, AT5G66570, AT4G03280, AT5G24120, AT5G45340, AT1G27730, AT5G01530, AT4G30950, AT1G53090, AT4G36880, AT3G55270, AT1G09530, AT4G00730, AT5G02120, AT2G17730, AT3G15570, AT2G30950, AT1G25450, AT2G29120, AT5G59820, AT1G51400, AT2G20180, AT4G08920, AT1G44575, AT2G42620, AT5G04530, AT1G42970, AT3G49110, AT3G09190, AT3G45780, AT5G01410, AT2G29090, AT5G20620, AT5…
GO:0009414	response to water deprivation	0.0182253	#N/A	#N/A	1	#N/A	1	#N/A	0.0432829	5	#N/A	#N/A	1	#N/A	1	#N/A	18	AT3G45140, AT5G52300, AT3G05640, AT3G14440, AT3G02480	#N/A	#N/A	AT2G39800	#N/A	AT2G05520	#N/A	AT2G36270, AT4G08920, AT2G42620, AT3G02130, AT2G26740, AT3G19580, AT2G40220, AT4G34240, AT4G25490, AT5G61590, AT5G45340, AT1G27730, AT2G05620, AT1G69600, AT1G56280, AT3G25760, AT2G41010, AT3G46970
GO:0009314	response to radiation	0.0201208	0.0312891	#N/A	0.816362	0.0746897	1	7.97283e-05	1.315e-05	8	5	#N/A	3	9	1	11	55	AT5G02810, AT3G54890, AT2G35940, AT4G11110, AT4G36220, AT2G43010, AT1G07720, AT2G42540	AT3G44820, AT3G62410, AT3G01470, AT2G26710, AT2G32250	#N/A	AT1G15550, AT5G44750, AT2G14820	AT5G22500, AT5G11060, AT4G27670, AT2G26250, AT3G59060, AT2G37640, AT2G18760, AT5G43470, AT4G34250	AT3G57290	AT1G29920, AT1G67090, AT1G29930, AT5G04140, AT5G38430, AT1G37130, AT2G39730, AT1G75040, AT5G38410, AT5G38420, AT2G16280	AT5G67385, AT1G20620, AT3G08010, AT4G25050, AT5G66570, AT4G03280, AT5G24120, AT5G45340, AT1G27730, AT5G01530, AT4G30950, AT1G53090, AT4G36880, AT3G55270, AT1G09530, AT4G00730, AT5G02120, AT2G17730, AT3G15570, AT2G30950, AT1G25450, AT2G29120, AT5G59820, AT1G51400, AT2G20180, AT4G08920, AT1G44575, AT2G42620, AT5G04530, AT1G42970, AT3G49110, AT3G09190, AT3G45780, AT5G01410, AT2G29090, AT5G20620, AT5…
GO:0009415	response to water	0.0214511	#N/A	#N/A	1	0.819274	1	#N/A	0.00998124	5	#N/A	#N/A	1	2	1	#N/A	21	AT3G45140, AT5G52300, AT3G05640, AT3G14440, AT3G02480	#N/A	#N/A	AT2G39800	AT3G50980, AT2G21490	AT2G05520	#N/A	AT2G36270, AT4G08920, AT4G38410, AT5G20830, AT2G42620, AT3G02130, AT2G26740, AT3G19580, AT2G40220, AT4G34240, AT4G25490, AT5G61590, AT5G45340, AT1G27730, AT2G05620, AT1G69600, AT1G56280, AT3G25760, AT4G39130, AT2G41010, AT3G46970
GO:0006811	ion transport	0.0224458	0.71534	0.770574	0.826162	0.471571	0.778219	1	0.698536	8	2	2	3	6	3	1	29	AT1G08090, AT4G23700, AT5G49890, AT4G02700, AT2G29650, AT2G47160, AT1G74810, AT1G22150	AT1G01580, AT2G22950	AT1G23090, AT1G30450	AT1G23000, AT1G01790, AT2G13620	AT1G63950, AT1G59870, AT1G20860, AT2G04040, AT4G35440, AT5G37610	AT2G37390, AT1G68740, AT5G10180	AT1G15460	AT1G80830, AT5G45380, AT1G69870, AT1G60960, AT3G58060, AT5G14570, AT3G51895, AT5G26690, AT1G79360, AT2G26975, AT5G59030, AT2G34960, AT4G19960, AT5G05365, AT4G04640, AT2G24240, AT2G36950, AT5G17850, AT1G60160, AT5G66110, AT2G32830, AT5G54250, AT2G23150, AT3G26570, AT4G00895, AT3G53720, AT3G53530, AT1G10970, AT2G29120
GO:0048511	rhythmic process	0.0318992	#N/A	#N/A	#N/A	#N/A	1	#N/A	0.355895	3	#N/A	#N/A	#N/A	#N/A	1	#N/A	5	AT5G02810, AT2G37130, AT5G15850	#N/A	#N/A	#N/A	#N/A	AT3G48360	#N/A	AT4G08920, AT1G09340, AT1G68830, AT2G25930, AT2G46830
GO:0010033	response to organic substance	0.0343519	0.805186	1	0.47524	0.0701497	0.227615	#N/A	1.51499e-06	13	3	1	9	17	10	#N/A	113	AT2G26690, AT2G22200, AT3G45140, AT2G14960, AT5G52300, AT1G71030, AT3G14050, AT2G35940, AT4G27260, AT5G07310, AT2G47770, AT3G20770, AT2G24850	AT3G15730, AT3G62410, AT2G26710	AT1G76930	AT1G15550, AT4G03190, AT2G39800, AT1G67710, AT1G77200, AT4G23600, AT1G64280, AT1G29500, AT1G69040	AT3G20470, AT5G18010, AT5G59780, AT3G53200, AT1G80580, AT3G06490, AT5G56960, AT1G29430, AT2G37640, AT5G50915, AT1G04370, AT1G15050, AT5G26920, AT5G66700, AT5G03840, AT2G38340, AT3G22060	AT1G34410, AT3G48360, AT5G24860, AT5G10510, AT2G47750, AT1G60860, AT2G05520, AT1G79130, AT5G05730, AT1G31880	#N/A	AT4G26740, AT4G26850, AT5G51190, AT3G16350, AT2G38210, AT5G25350, AT4G35770, AT5G13360, AT3G63010, AT5G47390, AT1G27730, AT2G23170, AT5G07690, AT1G14790, AT4G26400, AT4G36880, AT1G48660, AT5G25900, AT4G38840, AT5G07010, AT1G09530, AT4G23170, AT1G74840, AT1G56150, AT5G13370, AT3G04580, AT1G13260, AT1G28330, AT2G26740, AT5G46050, AT3G03450, AT5G01810, AT2G20180, AT5G36970, AT1G70510, AT2G44080, AT1…
GO:0009266	response to temperature stimulus	0.0519115	1	#N/A	0.0749383	0.632192	#N/A	0.233281	0.0186005	6	1	#N/A	6	4	#N/A	4	33	AT5G02810, AT5G52300, AT3G54050, AT4G17250, AT1G07720, AT2G42540	AT3G14210	#N/A	AT5G05580, AT3G23990, AT3G17830, AT3G26744, AT3G25230, AT1G64280	AT5G20250, AT4G27670, AT2G26250, AT2G42530	#N/A	AT1G67090, AT1G32060, AT2G39730, AT2G16280	AT1G20620, AT5G59820, AT2G39810, AT5G20830, AT4G26850, AT1G06460, AT1G55920, AT4G17090, AT1G03680, AT5G04530, AT3G02130, AT3G23700, AT1G42970, AT4G03430, AT1G27730, AT3G57260, AT1G09340, AT5G53170, AT2G25930, AT5G20630, AT5G10140, AT2G38905, AT3G27660, AT1G10760, AT4G38840, AT5G57560, AT2G37220, AT3G26650, AT4G21870, AT4G25490, AT5G54770, AT1G25450, AT4G08500
GO:0009753	response to jasmonic acid stimulus	0.0599387	#N/A	1	1	0.763328	#N/A	#N/A	0.00739764	4	#N/A	1	1	2	#N/A	#N/A	19	AT2G26690, AT3G45140, AT1G71030, AT2G24850	#N/A	AT1G76930	AT4G23600	AT5G59780, AT3G06490	#N/A	#N/A	AT2G01570, AT4G26850, AT5G07010, AT3G16350, AT1G01060, AT5G47220, AT4G35770, AT1G74840, AT1G18710, AT3G23240, AT5G47390, AT1G56650, AT5G59430, AT5G46050, AT1G70700, AT3G03450, AT5G07690, AT4G22880, AT2G46830
GO:0009725	response to hormone stimulus	0.0741276	0.904911	1	0.356905	0.127414	0.146999	#N/A	2.05619e-05	10	2	1	8	13	9	#N/A	88	AT5G52300, AT2G14960, AT1G71030, AT2G35940, AT3G14050, AT5G07310, AT4G27260, AT3G20770, AT2G47770, AT2G22200	AT3G15730, AT2G26710	AT1G76930	AT1G15550, AT4G03190, AT2G39800, AT1G67710, AT1G77200, AT4G23600, AT1G29500, AT1G69040	AT3G20470, AT5G18010, AT5G59780, AT1G80580, AT3G06490, AT1G29430, AT2G37640, AT5G50915, AT1G04370, AT1G15050, AT5G66700, AT2G38340, AT3G22060	AT1G34410, AT3G48360, AT5G24860, AT5G10510, AT2G47750, AT2G05520, AT1G79130, AT5G05730, AT1G31880	#N/A	AT4G26740, AT1G80080, AT5G51190, AT3G16350, AT2G38210, AT5G25350, AT5G13360, AT2G24150, AT3G63010, AT1G17345, AT1G77640, AT3G11260, AT3G23150, AT5G47390, AT3G23240, AT5G59430, AT1G27730, AT2G23170, AT5G07690, AT5G44120, AT4G36880, AT1G48660, AT5G25900, AT5G57560, AT4G38840, AT5G20820, AT5G13330, AT1G19210, AT1G09530, AT1G74840, AT1G56150, AT3G04580, AT5G13370, AT3G21780, AT1G13260, AT2G26740, AT3…
GO:0008272	sulfate transport	0.0771406	#N/A	1	#N/A	#N/A	1	#N/A	1	2	#N/A	1	#N/A	#N/A	1	#N/A	1	AT4G02700, AT1G22150	#N/A	AT1G23090	#N/A	#N/A	AT5G10180	#N/A	AT3G51895
GO:0019253	reductive pentose-phosphate cycle	0.0771406	1	#N/A	#N/A	#N/A	#N/A	4.35432e-07	0.589004	2	1	#N/A	#N/A	#N/A	#N/A	5	2	AT3G55800, AT3G54050	AT3G62410	#N/A	#N/A	#N/A	#N/A	AT1G67090, AT1G32060, AT5G38430, AT5G38410, AT5G38420	AT3G26650, AT1G42970
GO:0009737	response to abscisic acid stimulus	0.0802724	1	1	0.840639	0.485342	0.808012	#N/A	0.0468635	5	1	1	2	4	2	#N/A	26	AT5G52300, AT1G71030, AT2G35940, AT3G14050, AT2G47770	AT3G15730	AT1G76930	AT2G39800, AT4G23600	AT3G20470, AT2G38340, AT3G06490, AT3G22060	AT2G05520, AT1G31880	#N/A	AT5G01810, AT4G26740, AT1G80080, AT5G62490, AT3G51810, AT1G17840, AT3G24650, AT5G47390, AT1G27730, AT2G25930, AT2G46830, AT2G32690, AT5G44120, AT2G36270, AT2G01570, AT4G18010, AT1G01060, AT2G37220, AT1G74840, AT3G21780, AT3G19580, AT2G40220, AT4G34240, AT5G46050, AT1G32200, AT3G03450, AT2G32020
GO:0006091	generation of precursor metabolites and energy	0.0812947	#N/A	0.699548	#N/A	0.719107	0.904594	0.297107	0.000308015	6	#N/A	2	#N/A	4	2	4	44	AT3G47470, AT2G34430, AT5G09660, AT1G61520, AT3G54890, AT5G54270	#N/A	AT5G42740, AT4G32210	#N/A	AT4G15700, AT1G15980, AT1G03020, AT3G49160	AT1G12000, AT1G32350	AT1G29920, AT1G29930, AT2G05070, AT2G21330	AT2G46820, AT1G45474, AT1G44575, AT5G06690, AT1G03680, AT5G51545, AT3G02730, AT4G26530, AT1G42970, AT5G66570, AT4G03280, AT2G42600, AT5G63030, AT1G64770, AT4G04640, AT1G76100, AT5G10000, AT5G01530, AT1G08380, AT3G60370, AT5G47810, AT5G49740, AT3G15840, AT1G55670, AT1G79040, AT5G03860, AT1G20340, AT2G15820, AT2G40100, AT5G58330, AT3G26650, AT3G15360, AT4G00895, AT5G47110, AT2G42790, AT2G05100, AT5…
GO:0019685	photosynthesis, dark reaction	0.0824201	1	#N/A	#N/A	#N/A	#N/A	5.91668e-07	0.234731	2	1	#N/A	#N/A	#N/A	#N/A	5	3	AT3G55800, AT3G54050	AT3G62410	#N/A	#N/A	#N/A	#N/A	AT1G67090, AT1G32060, AT5G38430, AT5G38410, AT5G38420	AT3G53920, AT3G26650, AT1G42970
GO:0015977	carbon utilization by fixation of carbon dioxide	0.108374	1	#N/A	#N/A	#N/A	#N/A	2.06318e-06	0.350862	2	1	#N/A	#N/A	#N/A	#N/A	5	3	AT3G55800, AT3G54050	AT3G62410	#N/A	#N/A	#N/A	#N/A	AT1G67090, AT1G32060, AT5G38430, AT5G38410, AT5G38420	AT2G42600, AT3G26650, AT1G42970
GO:0000160	two-component signal transduction system (phosphorelay)	0.128788	1	#N/A	0.75375	0.867126	1	#N/A	7.0712e-05	4	1	#N/A	2	2	1	#N/A	30	AT5G02810, AT5G07310, AT3G20770, AT2G22200	AT3G15730	#N/A	AT1G67710, AT1G77200	AT1G80580, AT1G04370	AT5G10510	#N/A	AT2G02710, AT3G25890, AT5G51190, AT5G57390, AT5G25350, AT5G47220, AT1G68840, AT1G77640, AT3G23150, AT1G12890, AT1G71520, AT3G45780, AT3G23240, AT5G61600, AT5G61890, AT5G61590, AT3G62980, AT1G22985, AT1G72360, AT1G25560, AT1G53170, AT3G14230, AT5G13330, AT1G19210, AT3G04580, AT1G13260, AT1G28370, AT2G40220, AT4G06746, AT1G46768
GO:0009409	response to cold	0.148442	1	#N/A	1	0.631894	#N/A	0.0973301	0.000519365	4	1	#N/A	1	3	#N/A	4	29	AT5G52300, AT3G54050, AT1G07720, AT2G42540	AT3G14210	#N/A	AT3G26744	AT5G20250, AT2G26250, AT2G42530	#N/A	AT1G67090, AT1G32060, AT2G39730, AT2G16280	AT1G20620, AT5G59820, AT2G39810, AT5G20830, AT1G55920, AT4G17090, AT1G03680, AT3G23700, AT3G02130, AT5G04530, AT1G42970, AT4G03430, AT1G27730, AT3G57260, AT1G09340, AT2G25930, AT5G20630, AT5G10140, AT2G38905, AT3G27660, AT1G10760, AT4G38840, AT5G57560, AT2G37220, AT3G26650, AT4G25490, AT5G54770, AT1G25450, AT4G08500
GO:0009723	response to ethylene stimulus	0.180301	1	#N/A	1	0.415999	0.43162	#N/A	1.02358e-06	4	1	#N/A	1	4	3	#N/A	38	AT1G71030, AT5G07310, AT3G20770, AT2G22200	AT3G15730	#N/A	AT1G77200	AT5G59780, AT1G80580, AT3G06490, AT1G04370	AT5G10510, AT2G05520, AT5G05730	#N/A	AT3G25890, AT1G70510, AT5G51190, AT2G38210, AT3G16350, AT5G57390, AT5G25350, AT5G47220, AT1G68840, AT1G77640, AT3G23150, AT1G12890, AT1G71520, AT5G61600, AT5G47390, AT3G23240, AT5G61890, AT5G61590, AT5G59430, AT3G62980, AT1G22985, AT1G72360, AT2G46830, AT1G53170, AT1G25560, AT3G14230, AT2G01570, AT5G13330, AT1G19210, AT1G01060, AT1G74840, AT3G04580, AT1G13260, AT1G28370, AT2G40220, AT4G06746, AT3…
GO:0009853	photorespiration	0.214219	#N/A	#N/A	#N/A	#N/A	#N/A	3.99966e-08	0.482252	2	#N/A	#N/A	#N/A	#N/A	#N/A	7	4	AT3G08860, AT2G13360	#N/A	#N/A	#N/A	#N/A	#N/A	AT1G67090, AT5G04140, AT5G38430, AT3G14420, AT1G68010, AT5G38410, AT5G38420	AT2G38400, AT1G23310, AT1G80380, AT3G14415
GO:0010218	response to far red light	0.223202	#N/A	#N/A	#N/A	1	#N/A	1.88188e-06	0.285018	2	#N/A	#N/A	#N/A	1	#N/A	6	5	AT3G54890, AT2G35940	#N/A	#N/A	#N/A	AT5G22500	#N/A	AT1G29920, AT1G67090, AT1G29930, AT5G38430, AT5G38410, AT5G38420	AT5G24120, AT2G05100, AT2G01570, AT5G01530, AT2G40100
GO:0009620	response to fungus	0.241059	#N/A	0.368826	0.941481	0.21242	0.0391252	1	0.961579	5	#N/A	3	2	7	7	1	20	AT3G45140, AT2G37130, AT2G35940, AT4G16860, AT2G34930	#N/A	AT4G12480, AT1G67865, AT3G05730	AT2G30770, AT1G64280	AT1G63880, AT4G32714, AT1G59870, AT3G06490, AT2G15890, AT3G61172, AT2G42530	AT1G76954, AT1G32763, AT3G44480, AT2G12465, AT4G10603, AT2G17723, AT3G27831	AT1G37130	AT5G24530, AT2G43530, AT1G52400, AT2G14560, AT1G10760, AT5G45110, AT2G43520, AT2G36255, AT2G43510, AT4G16950, AT4G31800, AT1G15010, AT2G26330, AT3G49110, AT1G19610, AT5G61600, AT5G25110, AT2G26010, AT5G61890, AT5G44430
GO:0009873	ethylene mediated signaling pathway	0.25367	1	#N/A	1	0.792206	1	#N/A	4.97584e-06	3	1	#N/A	1	2	1	#N/A	28	AT5G07310, AT3G20770, AT2G22200	AT3G15730	#N/A	AT1G77200	AT1G80580, AT1G04370	AT5G10510	#N/A	AT3G25890, AT5G51190, AT5G57390, AT5G25350, AT5G47220, AT1G68840, AT1G77640, AT3G23150, AT1G71520, AT1G12890, AT3G23240, AT5G61600, AT5G61890, AT5G61590, AT3G62980, AT1G22985, AT1G72360, AT1G25560, AT1G53170, AT3G14230, AT5G13330, AT1G19210, AT3G04580, AT1G13260, AT1G28370, AT2G40220, AT4G06746, AT1G46768
GO:0010114	response to red light	0.27501	#N/A	#N/A	1	1	#N/A	6.33685e-06	0.128248	2	#N/A	#N/A	1	1	#N/A	6	7	AT3G54890, AT2G43010	#N/A	#N/A	AT1G15550	AT2G37640	#N/A	AT1G29920, AT1G67090, AT1G29930, AT5G38430, AT5G38410, AT5G38420	AT5G24120, AT2G05100, AT4G36880, AT2G20180, AT2G29090, AT5G01530, AT2G40100
GO:0043094	cellular metabolic compound salvage	0.315565	#N/A	#N/A	#N/A	#N/A	#N/A	6.34201e-07	0.780417	2	#N/A	#N/A	#N/A	#N/A	#N/A	7	4	AT3G08860, AT2G13360	#N/A	#N/A	#N/A	#N/A	#N/A	AT1G67090, AT5G04140, AT5G38430, AT3G14420, AT1G68010, AT5G38410, AT5G38420	AT2G38400, AT1G23310, AT1G80380, AT3G14415
GO:0015833	peptide transport	0.331153	#N/A	#N/A	#N/A	#N/A	#N/A	#N/A	0.0270696	2	#N/A	#N/A	#N/A	#N/A	#N/A	#N/A	10	AT2G26690, AT5G62730	#N/A	#N/A	#N/A	#N/A	#N/A	#N/A	AT1G69870, AT1G65730, AT1G09930, AT4G27730, AT5G46050, AT5G01180, AT4G21680, AT5G55930, AT1G22570, AT4G16370
GO:0006857	oligopeptide transport	0.331153	#N/A	#N/A	#N/A	#N/A	#N/A	#N/A	0.0270696	2	#N/A	#N/A	#N/A	#N/A	#N/A	#N/A	10	AT2G26690, AT5G62730	#N/A	#N/A	#N/A	#N/A	#N/A	#N/A	AT1G69870, AT1G65730, AT1G09930, AT4G27730, AT5G46050, AT5G01180, AT4G21680, AT5G55930, AT1G22570, AT4G16370
GO:0006631	fatty acid metabolic process	0.346511	0.0996956	0.129635	0.747285	0.862073	#N/A	0.639109	0.167966	3	3	3	2	2	#N/A	2	18	AT3G45140, AT4G36220, AT1G07720	AT3G15730, AT2G37700, AT1G02190	AT1G43800, AT1G36180, AT1G63710	AT5G05580, AT1G72520	AT2G26250, AT4G34250	#N/A	AT3G01090, AT2G16280	AT4G30950, AT5G52570, AT4G24510, AT4G14430, AT5G07010, AT4G16360, AT2G28630, AT2G26560, AT2G15090, AT4G25050, AT5G04530, AT2G33150, AT5G57800, AT2G42790, AT1G67560, AT3G06860, AT1G25450, AT3G25760
GO:0006952	defense response	0.374603	0.931328	0.815014	0.793239	0.0255942	0.374603	0.540225	0.00061051	8	2	3	6	17	8	6	90	AT5G28010, AT3G55800, AT2G37130, AT3G11660, AT1G23130, AT4G16860, AT2G34930, AT3G07040	AT1G19230, AT3G14210	AT4G12480, AT1G67865, AT3G05730	AT2G27040, AT4G03190, AT2G30770, AT1G72520, AT1G64280, AT4G37460	AT4G32714, AT1G64160, AT4G19925, AT3G44630, AT3G44670, AT2G15890, AT5G48620, AT2G42530, AT1G04370, AT5G40060, AT5G26920, AT1G63880, AT1G59870, AT1G59218, AT3G61172, AT2G33050, AT5G43470	AT1G76954, AT1G32763, AT3G44480, AT2G12465, AT4G10603, AT1G60860, AT2G17723, AT3G27831	AT1G32060, AT1G45616, AT5G42100, AT2G39730, AT1G75040, AT3G43300	AT1G52400, AT5G06870, AT2G15010, AT4G26850, AT1G31540, AT2G26560, AT5G66570, AT4G03280, AT1G28380, AT2G26330, AT3G23240, AT5G43580, AT3G20820, AT3G57260, AT1G09340, AT5G46450, AT5G38850, AT5G22570, AT2G23150, AT2G36255, AT2G43510, AT1G23120, AT1G14930, AT1G33590, AT5G45060, AT1G42560, AT2G40220, AT5G25110, AT5G46050, AT1G35310, AT1G24020, AT4G36150, AT3G46530, AT1G69550, AT5G11250, AT5G36970, AT2…
GO:0046148	pigment biosynthetic process	0.39358	#N/A	#N/A	#N/A	1	#N/A	#N/A	1.84618e-05	2	#N/A	#N/A	#N/A	1	#N/A	#N/A	18	AT1G71030, AT3G56940	#N/A	#N/A	#N/A	AT4G25080	#N/A	#N/A	AT5G52570, AT3G53130, AT2G20180, AT2G30390, AT3G29590, AT4G15560, AT5G45930, AT3G10230, AT5G17230, AT1G56650, AT5G42800, AT1G06570, AT3G59400, AT1G44446, AT5G13630, AT4G22880, AT3G03710, AT4G36810
GO:0016051	carbohydrate biosynthetic process	0.42769	1	0.170233	0.482309	0.678457	0.76988	0.0317763	0.218971	3	1	3	3	3	2	5	20	AT3G55800, AT3G54050, AT4G24000	AT3G62410	AT5G42740, AT4G02130, AT3G02230	AT2G22190, AT3G06260, AT1G26810	AT5G23010, AT4G02280, AT2G31960	AT2G36390, AT1G32900	AT1G67090, AT1G32060, AT5G38430, AT5G38410, AT5G38420	AT4G23990, AT5G20830, AT4G37870, AT2G32530, AT1G80070, AT1G70290, AT4G04970, AT1G23870, AT2G32540, AT4G17090, AT1G16410, AT3G26650, AT1G42970, AT3G63010, AT3G53920, AT1G03310, AT4G39210, AT2G18700, AT1G55850, AT1G65860
GO:0019748	secondary metabolic process	0.43681	0.285751	0.716317	0.506913	0.74771	0.914721	0.597253	0.000803474	4	3	2	4	4	2	3	44	AT1G71030, AT3G14440, AT4G36220, AT3G51420	AT5G01050, AT2G30210, AT3G14210	AT2G48110, AT3G45130	AT1G15550, AT2G30770, AT4G00040, AT3G62760	AT5G23010, AT1G64160, AT1G59870, AT1G78960	AT5G09360, AT5G36150	AT1G78970, AT2G21330, AT3G27300	AT5G24530, AT4G39330, AT5G25980, AT3G53130, AT4G08920, AT1G09500, AT1G67980, AT1G16410, AT3G02130, AT1G09480, AT5G17220, AT5G45340, AT2G29090, AT1G06570, AT5G07200, AT1G69930, AT2G22990, AT1G65860, AT3G03710, AT4G37980, AT4G36810, AT5G52570, AT4G09820, AT5G25900, AT3G29590, AT1G55670, AT4G14090, AT1G59700, AT4G15560, AT3G21780, AT5G09640, AT3G10230, AT1G56650, AT5G17230, AT5G48100, AT1G33030, AT5…
GO:0042440	pigment metabolic process	0.440642	#N/A	#N/A	#N/A	1	#N/A	#N/A	2.78737e-06	2	#N/A	#N/A	#N/A	1	#N/A	#N/A	21	AT1G71030, AT3G56940	#N/A	#N/A	#N/A	AT4G25080	#N/A	#N/A	AT5G52570, AT3G53130, AT2G20180, AT4G08920, AT2G30390, AT3G29590, AT4G15560, AT5G45930, AT3G44880, AT3G10230, AT1G56650, AT5G17230, AT5G42800, AT1G19670, AT1G06570, AT3G59400, AT1G44446, AT5G13630, AT3G03710, AT4G22880, AT4G36810
GO:0009755	hormone-mediated signaling	0.450413	1	#N/A	0.521135	0.760435	0.71194	#N/A	0.000674236	4	1	#N/A	4	4	3	#N/A	45	AT5G52300, AT5G07310, AT3G20770, AT2G22200	AT3G15730	#N/A	AT1G15550, AT4G03190, AT1G67710, AT1G77200	AT2G38340, AT1G80580, AT1G04370, AT1G15050	AT1G34410, AT5G10510, AT1G31880	#N/A	AT5G01810, AT3G25890, AT1G19850, AT2G20180, AT1G70510, AT5G51190, AT2G44080, AT2G34650, AT5G57390, AT5G25350, AT5G47220, AT2G42620, AT1G68840, AT3G63010, AT1G77640, AT3G23150, AT3G24650, AT1G12890, AT1G71520, AT5G61600, AT3G23240, AT5G61890, AT5G61590, AT3G62980, AT1G22985, AT1G72360, AT1G53170, AT1G25560, AT3G14230, AT2G36270, AT2G01570, AT5G17490, AT5G25900, AT5G13330, AT4G18010, AT1G19210, AT1…
GO:0032870	cellular response to hormone stimulus	0.450413	1	#N/A	0.521135	0.760435	0.71194	#N/A	0.000674236	4	1	#N/A	4	4	3	#N/A	45	AT5G52300, AT5G07310, AT3G20770, AT2G22200	AT3G15730	#N/A	AT1G15550, AT4G03190, AT1G67710, AT1G77200	AT2G38340, AT1G80580, AT1G04370, AT1G15050	AT1G34410, AT5G10510, AT1G31880	#N/A	AT5G01810, AT3G25890, AT1G19850, AT2G20180, AT1G70510, AT5G51190, AT2G44080, AT2G34650, AT5G57390, AT5G25350, AT5G47220, AT2G42620, AT1G68840, AT3G63010, AT1G77640, AT3G23150, AT3G24650, AT1G12890, AT1G71520, AT5G61600, AT3G23240, AT5G61890, AT5G61590, AT3G62980, AT1G22985, AT1G72360, AT1G53170, AT1G25560, AT3G14230, AT2G36270, AT2G01570, AT5G17490, AT5G25900, AT5G13330, AT4G18010, AT1G19210, AT1…
GO:0006955	immune response	0.501635	#N/A	#N/A	0.559043	0.0523113	0.816794	1	2.41607e-07	3	#N/A	#N/A	3	7	2	1	43	AT3G11660, AT4G16860, AT3G07040	#N/A	#N/A	AT2G27040, AT1G64280, AT4G37460	AT1G63880, AT4G19925, AT3G44630, AT1G59870, AT3G44670, AT5G43470, AT5G26920	AT3G44480, AT1G60860	AT1G75040	AT3G46530, AT1G69550, AT5G11250, AT5G36970, AT5G45110, AT1G72850, AT1G31540, AT1G72940, AT1G72840, AT5G47220, AT5G49140, AT2G26560, AT5G40100, AT1G28380, AT3G44880, AT5G45050, AT5G40090, AT5G41740, AT1G57630, AT3G57260, AT4G37980, AT5G58120, AT4G19510, AT2G40000, AT4G16890, AT1G65390, AT5G46450, AT5G38850, AT1G72930, AT1G12220, AT1G63750, AT5G54250, AT4G16950, AT2G37220, AT5G44870, AT5G46270, AT2…
GO:0006073	cellular glucan metabolic process	0.510248	#N/A	1	1	1	0.510248	#N/A	0.079356	2	#N/A	1	1	1	2	#N/A	13	AT3G55800, AT4G24000	#N/A	AT3G02230	AT5G13870	AT2G31960	AT2G36390, AT1G32900	#N/A	AT3G52180, AT4G23990, AT1G10760, AT5G57560, AT2G32530, AT4G04970, AT2G32540, AT4G17090, AT4G18990, AT2G40220, AT1G03310, AT4G39210, AT1G55850
GO:0009699	phenylpropanoid biosynthetic process	0.521448	#N/A	#N/A	1	1	#N/A	#N/A	0.0256787	2	#N/A	#N/A	1	1	#N/A	#N/A	15	AT1G71030, AT4G36220	#N/A	#N/A	AT4G00040	AT1G64160	#N/A	#N/A	AT4G39330, AT5G24530, AT4G09820, AT1G09500, AT3G29590, AT1G67980, AT1G56650, AT1G33030, AT5G48100, AT5G42800, AT1G09480, AT2G21890, AT4G37980, AT4G22880, AT2G21730
GO:0006355	regulation of transcription, DNA-dependent	0.597767	0.288194	1	0.254756	0.0398059	0.167983	#N/A	0.030053	7	5	1	10	17	10	#N/A	83	AT2G04038, AT5G02810, AT1G71030, AT3G24310, AT2G35940, AT5G07310, AT2G22200	AT4G31690, AT3G12980, AT3G01470, AT1G08320, AT2G01810	AT1G35490	AT2G03060, AT2G27040, AT5G12400, AT4G03190, AT1G70060, AT1G67710, AT1G77200, AT4G37940, AT5G38140, AT5G17430	AT5G59780, AT3G53200, AT1G80580, AT3G06490, AT1G72830, AT5G05770, AT1G04370, AT3G18960, AT1G34650, AT5G06250, AT5G11060, AT5G66700, AT3G05690, AT2G38340, AT2G34210, AT5G49420, AT1G10450	AT1G34410, AT3G48360, AT5G50490, AT5G10510, AT2G42380, AT1G26310, AT2G36010, AT5G40120, AT5G51860, AT3G18010	#N/A	AT1G75490, AT5G51190, AT3G01080, AT5G28770, AT2G36990, AT5G24120, AT1G77640, AT3G11260, AT3G23150, AT3G23240, AT3G53920, AT3G61150, AT2G20570, AT5G07690, AT5G10140, AT2G23760, AT4G04890, AT5G22570, AT4G26370, AT5G13330, AT1G19210, AT4G24540, AT1G74840, AT4G00730, AT3G04580, AT1G13260, AT1G07530, AT1G56650, AT2G40220, AT4G06746, AT4G25490, AT4G18880, AT5G63900, AT1G46768, AT2G02710, AT3G25890, AT1…
GO:0051252	regulation of RNA metabolic process	0.603256	0.291634	1	0.259837	0.0415209	0.171828	#N/A	0.0345552	7	5	1	10	17	10	#N/A	83	AT2G04038, AT5G02810, AT1G71030, AT3G24310, AT2G35940, AT5G07310, AT2G22200	AT4G31690, AT3G12980, AT3G01470, AT1G08320, AT2G01810	AT1G35490	AT2G03060, AT2G27040, AT5G12400, AT4G03190, AT1G70060, AT1G67710, AT1G77200, AT4G37940, AT5G38140, AT5G17430	AT5G59780, AT3G53200, AT1G80580, AT3G06490, AT1G72830, AT5G05770, AT1G04370, AT3G18960, AT1G34650, AT5G06250, AT5G11060, AT5G66700, AT3G05690, AT2G38340, AT2G34210, AT5G49420, AT1G10450	AT1G34410, AT3G48360, AT5G50490, AT5G10510, AT2G42380, AT1G26310, AT2G36010, AT5G40120, AT5G51860, AT3G18010	#N/A	AT1G75490, AT5G51190, AT3G01080, AT5G28770, AT2G36990, AT5G24120, AT1G77640, AT3G11260, AT3G23150, AT3G23240, AT3G53920, AT3G61150, AT2G20570, AT5G07690, AT5G10140, AT2G23760, AT4G04890, AT5G22570, AT4G26370, AT5G13330, AT1G19210, AT4G24540, AT1G74840, AT4G00730, AT3G04580, AT1G13260, AT1G07530, AT1G56650, AT2G40220, AT4G06746, AT4G25490, AT4G18880, AT5G63900, AT1G46768, AT2G02710, AT3G25890, AT1…
GO:0009698	phenylpropanoid metabolic process	0.615994	0.341671	1	1	1	1	#N/A	0.0136341	2	2	1	1	1	1	#N/A	19	AT1G71030, AT4G36220	AT5G01050, AT2G30210	AT2G48110	AT4G00040	AT1G64160	AT5G09360	#N/A	AT4G39330, AT5G24530, AT4G09820, AT4G08920, AT1G09500, AT3G29590, AT4G14090, AT1G67980, AT3G02130, AT1G56650, AT5G48100, AT1G33030, AT5G42800, AT1G09480, AT2G21890, AT2G22990, AT4G37980, AT4G22880, AT2G21730
GO:0045449	regulation of transcription	0.62024	0.765615	0.99836	0.137094	0.00109735	0.370258	0.997589	0.000241417	12	5	2	18	33	14	4	162	AT2G04038, AT5G02810, AT1G71030, AT3G24310, AT2G35940, AT5G07310, AT3G20770, AT2G43010, AT5G57660, AT4G38340, AT5G15850, AT2G22200	AT4G31690, AT3G12980, AT3G01470, AT1G08320, AT2G01810	AT3G10040, AT1G35490	AT2G03060, AT2G27040, AT3G26744, AT1G76510, AT4G03190, AT1G69180, AT5G38140, AT4G21030, AT1G74500, AT5G12400, AT1G49770, AT1G70060, AT1G67710, AT1G62830, AT4G37940, AT1G77200, AT5G17430, AT4G37460	AT1G80580, AT5G50915, AT1G55110, AT5G05770, AT1G04370, AT1G34650, AT3G18960, AT1G15050, AT5G66700, AT1G03790, AT3G05690, AT2G43140, AT1G25440, AT5G49420, AT5G59780, AT1G07705, AT3G53200, AT4G00050, AT4G28790, AT3G06490, AT5G56960, AT1G72830, AT4G17980, AT3G59060, AT2G32645, AT5G06250, AT5G11060, AT2G38340, AT2G01940, AT1G04880, AT2G34210, AT2G25900, AT1G10450	AT3G48360, AT1G53160, AT2G42380, AT1G26310, AT5G40120, AT3G10390, AT5G51860, AT3G18010, AT1G34410, AT5G50490, AT5G10510, AT2G36010, AT3G61910, AT2G37740	AT5G58620, AT4G30980, AT5G12850, AT5G11510	AT3G24140, AT5G51190, AT2G43500, AT3G16350, AT5G28770, AT2G36990, AT3G28920, AT5G47390, AT3G53920, AT1G33060, AT5G07690, AT5G59570, AT3G53820, AT5G56840, AT4G09820, AT2G23760, AT1G09530, AT1G74840, AT3G01600, AT3G04580, AT1G13260, AT4G17810, AT1G07530, AT4G25490, AT3G03450, AT5G63900, AT3G50330, AT3G25710, AT2G20180, AT1G70510, AT2G39810, AT3G53310, AT4G18170, AT1G66600, AT5G57390, AT2G26580, AT1…
GO:0006915	apoptosis	0.629131	#N/A	#N/A	1	0.00498127	1	#N/A	6.3488e-07	2	#N/A	#N/A	1	7	1	#N/A	30	AT4G16860, AT3G07040	#N/A	#N/A	AT4G17580	AT1G63880, AT3G44630, AT1G59218, AT3G44670, AT5G48620, AT5G40060, AT5G43470	AT3G44480	#N/A	AT3G46530, AT1G69550, AT5G11250, AT1G72850, AT1G31540, AT1G72840, AT5G49140, AT5G40100, AT5G45050, AT5G40090, AT5G41740, AT1G63360, AT5G58120, AT3G50950, AT4G19510, AT4G16890, AT5G46450, AT5G38850, AT1G12220, AT1G63750, AT4G16950, AT5G44870, AT5G46270, AT5G45060, AT2G14080, AT5G63020, AT5G41750, AT4G26090, AT4G19500, AT4G36150
GO:0050832	defense response to fungus	0.669742	#N/A	0.326965	0.924375	0.301524	0.026492	#N/A	0.961403	3	#N/A	3	2	6	7	#N/A	18	AT2G37130, AT4G16860, AT2G34930	#N/A	AT4G12480, AT1G67865, AT3G05730	AT2G30770, AT1G64280	AT1G63880, AT4G32714, AT1G59870, AT2G15890, AT3G61172, AT2G42530	AT1G76954, AT1G32763, AT3G44480, AT2G12465, AT4G10603, AT2G17723, AT3G27831	#N/A	AT2G43530, AT1G52400, AT2G14560, AT5G45110, AT2G43520, AT2G36255, AT2G43510, AT4G16950, AT4G31800, AT1G15010, AT2G26330, AT3G49110, AT1G19610, AT5G61600, AT2G26010, AT5G25110, AT5G61890, AT5G44430
GO:0019438	aromatic compound biosynthetic process	0.711141	#N/A	#N/A	0.748917	0.863354	1	#N/A	0.0710804	2	#N/A	#N/A	2	2	1	#N/A	20	AT1G71030, AT4G36220	#N/A	#N/A	AT2G30770, AT4G00040	AT1G64160, AT5G26920	AT5G05730	#N/A	AT4G39330, AT5G24530, AT4G09820, AT1G09500, AT3G29590, AT4G15560, AT1G67980, AT1G56650, AT5G48100, AT1G33030, AT2G29630, AT5G42800, AT5G59430, AT1G09480, AT2G21890, AT5G54770, AT5G51110, AT4G37980, AT4G22880, AT2G21730
GO:0012501	programmed cell death	0.724288	#N/A	1	0.761601	0.0166176	1	#N/A	2.74806e-07	2	#N/A	1	2	7	1	#N/A	36	AT4G16860, AT3G07040	#N/A	AT5G02190	AT1G64280, AT4G17580	AT1G63880, AT3G44630, AT1G59218, AT3G44670, AT5G48620, AT5G40060, AT5G43470	AT3G44480	#N/A	AT3G46530, AT1G69550, AT5G11250, AT4G08920, AT1G72850, AT1G31540, AT1G72840, AT5G49140, AT5G40100, AT2G26560, AT1G28380, AT5G45050, AT5G40090, AT5G41740, AT1G63360, AT4G37980, AT5G58120, AT3G50950, AT4G19510, AT4G16890, AT5G46450, AT5G38850, AT1G12220, AT1G63750, AT5G54250, AT4G16950, AT5G44870, AT5G46270, AT2G14080, AT5G45060, AT5G63020, AT5G20480, AT5G41750, AT4G26090, AT4G19500, AT4G36150
GO:0009617	response to bacterium	0.756052	0.46002	#N/A	0.00459524	0.656904	1	0.319985	0.0273739	2	2	#N/A	7	3	1	3	24	AT3G55800, AT3G45140	AT1G01580, AT3G14210	#N/A	AT2G27040, AT4G03190, AT1G33960, AT2G30770, AT1G72520, AT1G64280, AT4G37460	AT1G59870, AT3G44670, AT5G26920	AT5G05730	AT1G32060, AT2G39730, AT3G43300	AT2G30750, AT5G24530, AT2G40000, AT4G16890, AT5G45110, AT1G12220, AT4G26850, AT5G22570, AT3G44300, AT2G23150, AT5G47220, AT4G31800, AT1G20980, AT5G66570, AT4G03280, AT4G15760, AT3G44880, AT3G49110, AT5G20480, AT5G46050, AT4G26090, AT3G62980, AT1G09340, AT4G37980
GO:0008219	cell death	0.76988	#N/A	1	0.805042	0.029201	1	#N/A	8.43046e-07	2	#N/A	1	2	7	1	#N/A	38	AT4G16860, AT3G07040	#N/A	AT5G02190	AT1G64280, AT4G17580	AT1G63880, AT3G44630, AT1G59218, AT3G44670, AT5G48620, AT5G40060, AT5G43470	AT3G44480	#N/A	AT3G46530, AT1G69550, AT5G11250, AT4G08920, AT1G72850, AT1G31540, AT1G72840, AT5G49140, AT2G26560, AT5G40100, AT1G28380, AT3G44880, AT5G45050, AT5G40090, AT5G41740, AT1G63360, AT4G37980, AT5G58120, AT3G50950, AT4G19510, AT4G16890, AT5G46450, AT5G38850, AT1G12220, AT1G63750, AT5G54250, AT4G16950, AT5G44870, AT5G46270, AT2G14080, AT5G45060, AT5G63020, AT5G20480, AT1G42560, AT5G41750, AT4G26090, AT4…
GO:0016265	death	0.76988	#N/A	1	0.805042	0.029201	1	#N/A	8.43046e-07	2	#N/A	1	2	7	1	#N/A	38	AT4G16860, AT3G07040	#N/A	AT5G02190	AT1G64280, AT4G17580	AT1G63880, AT3G44630, AT1G59218, AT3G44670, AT5G48620, AT5G40060, AT5G43470	AT3G44480	#N/A	AT3G46530, AT1G69550, AT5G11250, AT4G08920, AT1G72850, AT1G31540, AT1G72840, AT5G49140, AT2G26560, AT5G40100, AT1G28380, AT3G44880, AT5G45050, AT5G40090, AT5G41740, AT1G63360, AT4G37980, AT5G58120, AT3G50950, AT4G19510, AT4G16890, AT5G46450, AT5G38850, AT1G12220, AT1G63750, AT5G54250, AT4G16950, AT5G44870, AT5G46270, AT2G14080, AT5G45060, AT5G63020, AT5G20480, AT1G42560, AT5G41750, AT4G26090, AT4…
GO:0006350	transcription	0.771907	0.85257	#N/A	0.126168	0.00372249	0.125779	1	0.00179799	7	3	#N/A	13	23	12	1	107	AT5G02810, AT2G35940, AT5G07310, AT3G20770, AT2G43010, AT5G15850, AT2G22200	AT4G31690, AT3G12980, AT3G01470	#N/A	AT2G03060, AT3G26744, AT1G69180, AT5G38140, AT2G16485, AT4G21030, AT1G74500, AT1G49770, AT4G37940, AT1G77200, AT1G62830, AT1G67710, AT5G17430	AT5G59780, AT1G80580, AT4G00050, AT4G28790, AT5G56960, AT1G72830, AT5G50915, AT3G59060, AT5G05770, AT2G32645, AT1G04370, AT1G34650, AT3G18960, AT2G24120, AT1G15050, AT5G06250, AT5G66700, AT1G03790, AT3G05690, AT2G38340, AT2G34210, AT2G43140, AT5G49420	AT1G34410, AT5G50490, AT5G10510, AT1G53160, AT1G26310, AT2G36010, AT3G61910, AT3G10390, AT5G40120, AT5G51860, AT3G57290, AT3G18010	AT4G30980	AT5G05130, AT5G51190, AT4G18740, AT3G24140, AT2G36990, AT3G53920, AT5G11430, AT4G09820, AT2G23760, AT1G09530, AT1G13260, AT1G07530, AT4G25490, AT3G03450, AT3G25710, AT3G50330, AT2G20180, AT3G53310, AT1G66600, AT4G18170, AT5G57390, AT1G02230, AT1G68840, AT4G31800, AT4G24660, AT3G24650, AT1G71520, AT4G32890, AT4G17230, AT1G01720, AT3G02380, AT5G13730, AT2G46870, AT1G22985, AT4G01460, AT1G72360, AT2…
GO:0045087	innate immune response	0.796449	#N/A	#N/A	0.524629	0.040581	0.796449	1	3.92823e-08	2	#N/A	#N/A	3	7	2	1	43	AT4G16860, AT3G07040	#N/A	#N/A	AT2G27040, AT1G64280, AT4G37460	AT1G63880, AT4G19925, AT3G44630, AT1G59870, AT3G44670, AT5G43470, AT5G26920	AT3G44480, AT1G60860	AT1G75040	AT3G46530, AT1G69550, AT5G11250, AT5G36970, AT5G45110, AT1G72850, AT1G31540, AT1G72940, AT1G72840, AT5G47220, AT5G49140, AT2G26560, AT5G40100, AT1G28380, AT3G44880, AT5G45050, AT5G40090, AT5G41740, AT1G57630, AT3G57260, AT4G37980, AT5G58120, AT4G19510, AT2G40000, AT4G16890, AT1G65390, AT5G46450, AT5G38850, AT1G72930, AT1G12220, AT1G63750, AT5G54250, AT4G16950, AT2G37220, AT5G44870, AT5G46270, AT2…
GO:0007047	cell wall organization	0.798815	#N/A	0.194477	0.258135	0.466569	0.798815	0.0416003	0.958117	2	#N/A	3	4	4	2	5	12	AT4G24000, AT3G15370	#N/A	AT1G76930, AT3G02230, AT3G07330	AT3G07850, AT3G15720, AT1G43080, AT5G13870	AT2G38540, AT1G64390, AT2G37640, AT2G31960	AT5G39290, AT3G62170	AT1G70710, AT1G60590, AT5G42100, AT1G10640, AT4G02290	AT4G33220, AT1G53840, AT4G23990, AT5G05290, AT4G18990, AT5G57560, AT2G32530, AT1G32860, AT4G04970, AT2G32540, AT1G55850, AT2G26440
GO:0051186	cofactor metabolic process	0.801154	1	1	#N/A	1	#N/A	0.736021	0.0603723	2	1	1	#N/A	1	#N/A	2	25	AT5G09660, AT3G56940	AT4G01660	AT4G32210	#N/A	AT4G25080	#N/A	AT2G21330, AT3G27300	AT2G20180, AT2G43820, AT4G25910, AT2G42600, AT3G44880, AT5G01410, AT3G06850, AT1G06570, AT3G59400, AT3G10160, AT5G13630, AT3G03710, AT2G30390, AT1G55670, AT5G03860, AT4G15560, AT5G58330, AT5G45930, AT2G42790, AT5G65165, AT1G60550, AT1G23310, AT1G19670, AT1G13700, AT1G44446
GO:0045229	external encapsulating structure organization	0.816794	#N/A	0.211609	0.285736	0.280226	0.816794	0.0493475	0.952598	2	#N/A	3	4	5	2	5	13	AT4G24000, AT3G15370	#N/A	AT1G76930, AT3G02230, AT3G07330	AT3G07850, AT3G15720, AT1G43080, AT5G13870	AT2G38540, AT1G64390, AT3G11980, AT2G37640, AT2G31960	AT5G39290, AT3G62170	AT1G70710, AT1G60590, AT5G42100, AT1G10640, AT4G02290	AT1G53840, AT5G05290, AT4G23990, AT5G57560, AT1G32860, AT2G32530, AT4G04970, AT2G32540, AT4G33220, AT4G18990, AT1G55850, AT2G26440, AT5G58100
GO:0009733	response to auxin stimulus	0.858456	#N/A	#N/A	0.886484	0.371311	0.126936	#N/A	0.0959897	2	#N/A	#N/A	2	5	5	#N/A	28	AT2G14960, AT4G27260	#N/A	#N/A	AT4G03190, AT1G29500	AT5G66700, AT5G18010, AT5G59780, AT1G29430, AT1G15050	AT1G34410, AT3G48360, AT2G47750, AT1G79130, AT1G31880	#N/A	AT1G19850, AT2G34650, AT3G16350, AT2G42620, AT5G13360, AT1G17345, AT1G20470, AT3G11260, AT3G24650, AT5G59430, AT2G23170, AT3G62980, AT5G20620, AT2G25930, AT4G37610, AT2G46830, AT4G16890, AT1G48660, AT4G14430, AT5G57560, AT4G38840, AT5G20820, AT1G01060, AT1G56150, AT1G74840, AT5G13370, AT2G26740, AT1G56650
GO:0009791	post-embryonic development	0.87218	0.888974	0.923873	0.17288	0.95635	0.359189	0.916514	0.000377241	4	2	2	9	5	7	3	78	AT1G08090, AT1G21210, AT3G46330, AT2G43010	AT3G15730, AT3G12980	AT5G02190, AT4G13230	AT2G34220, AT3G20630, AT3G26744, AT2G34780, AT4G03190, AT3G05680, AT1G69180, AT2G28290, AT1G69040	AT5G03840, AT5G07180, AT2G15890, AT1G65620, AT4G23250	AT2G35340, AT5G10510, AT1G26310, AT5G05730, AT1G31880, AT3G61910, AT3G57290	AT3G51550, AT3G18290, AT5G23150	AT4G26740, AT3G51060, AT1G80080, AT4G00060, AT3G24140, AT3G08010, AT1G49320, AT5G26742, AT3G63010, AT2G26330, AT5G64050, AT3G03090, AT5G63050, AT5G07280, AT2G34870, AT4G10560, AT5G23940, AT5G53950, AT2G42560, AT5G10140, AT3G27660, AT4G04890, AT2G18340, AT4G24540, AT1G09530, AT4G36600, AT1G13260, AT3G42170, AT1G56200, AT3G19580, AT2G35300, AT2G40220, AT3G03450, AT5G49360, AT3G50330, AT1G19850, AT4…
GO:0006869	lipid transport	1	1	1	#N/A	0.742697	1	0.0321101	0.119152	1	1	1	#N/A	2	1	4	14	AT4G12530	AT2G15050	AT4G12480	#N/A	AT2G38540, AT2G38530	AT1G18280	AT3G22120, AT5G44240, AT4G12500, AT2G10940	AT4G33550, AT4G22470, AT4G22490, AT3G43720, AT3G11670, AT1G27950, AT2G45180, AT1G17840, AT3G22142, AT2G37870, AT1G73550, AT1G21360, AT4G27140, AT3G21260
GO:0042214	terpene metabolic process	1	#N/A	#N/A	#N/A	#N/A	#N/A	#N/A	0.074347	1	#N/A	#N/A	#N/A	#N/A	#N/A	#N/A	6	AT3G14440	#N/A	#N/A	#N/A	#N/A	#N/A	#N/A	AT5G52570, AT3G10230, AT5G45340, AT2G29090, AT3G03710, AT3G21780
GO:0009809	lignin biosynthetic process	1	#N/A	#N/A	#N/A	#N/A	#N/A	#N/A	0.00560531	1	#N/A	#N/A	#N/A	#N/A	#N/A	#N/A	9	AT4G36220	#N/A	#N/A	#N/A	#N/A	#N/A	#N/A	AT4G39330, AT5G48100, AT1G33030, AT1G09500, AT1G09480, AT2G21890, AT1G67980, AT4G37980, AT2G21730
GO:0009626	plant-type hypersensitive response	1	#N/A	#N/A	1	1	#N/A	#N/A	0.00560531	1	#N/A	#N/A	1	1	#N/A	#N/A	9	AT3G07040	#N/A	#N/A	AT1G64280	AT5G43470	#N/A	#N/A	AT3G46530, AT1G28380, AT5G20480, AT5G45050, AT1G12220, AT5G54250, AT4G26090, AT2G26560, AT4G37980
GO:0015994	chlorophyll metabolic process	1	#N/A	#N/A	#N/A	1	#N/A	#N/A	0.00144127	1	#N/A	#N/A	#N/A	1	#N/A	#N/A	10	AT3G56940	#N/A	#N/A	#N/A	AT4G25080	#N/A	#N/A	AT3G44880, AT2G20180, AT5G01410, AT1G19670, AT3G59400, AT4G15560, AT1G44446, AT5G13630, AT3G03710, AT5G45930
GO:0048316	seed development	1	#N/A	0.723938	0.295113	0.982246	1	1	0.00374184	1	#N/A	2	5	2	1	1	42	AT3G46330	#N/A	AT5G02190, AT4G13230	AT2G34220, AT3G20630, AT2G34780, AT3G05680, AT1G69040	AT2G15890, AT4G23250	AT2G35340	AT3G18290	AT4G26740, AT1G19850, AT4G00060, AT1G60870, AT2G34650, AT1G49320, AT5G59340, AT5G26742, AT3G02130, AT5G48160, AT4G21020, AT3G51810, AT4G24660, AT1G32560, AT5G67360, AT1G70070, AT5G63050, AT2G29090, AT5G13010, AT2G34870, AT4G10560, AT1G55540, AT5G23940, AT3G22490, AT5G53950, AT2G42560, AT2G36270, AT3G27660, AT4G04890, AT2G18340, AT1G08840, AT3G53700, AT1G72100, AT3G53040, AT5G22800, AT4G36600, AT1…
GO:0009739	response to gibberellin stimulus	1	#N/A	#N/A	1	0.2969	1	#N/A	0.000957865	1	#N/A	#N/A	1	3	1	#N/A	18	AT1G71030	#N/A	#N/A	AT1G15550	AT5G59780, AT5G50915, AT2G37640	AT5G24860	#N/A	AT4G36880, AT2G36270, AT2G01570, AT2G20180, AT5G17490, AT5G25900, AT3G16350, AT1G09530, AT1G01060, AT1G74840, AT3G63010, AT5G47390, AT5G59430, AT1G67100, AT3G58070, AT3G03450, AT5G07690, AT2G46830
GO:0048608	reproductive structure development	1	1	0.889447	0.182771	0.804938	0.606977	0.971228	0.00102308	1	1	2	8	6	5	2	67	AT3G46330	AT3G12980	AT5G02190, AT4G13230	AT2G34220, AT3G20630, AT2G34780, AT4G03190, AT3G05680, AT1G69180, AT2G28290, AT1G69040	AT3G49700, AT5G03840, AT5G07180, AT2G15890, AT1G65620, AT4G23250	AT2G35340, AT5G10510, AT1G26310, AT3G61910, AT3G57290	AT3G18290, AT5G23150	AT4G26740, AT3G51060, AT4G00060, AT5G65380, AT1G49320, AT5G26742, AT3G63010, AT5G64050, AT5G63050, AT5G07280, AT2G34870, AT4G10560, AT5G23940, AT5G53950, AT2G42560, AT5G10140, AT3G27660, AT4G04890, AT2G18340, AT4G24540, AT4G36600, AT1G56200, AT3G19580, AT2G35300, AT2G40220, AT3G03450, AT5G49360, AT3G50330, AT1G19850, AT1G70510, AT1G60870, AT2G34650, AT4G00180, AT5G59340, AT3G02130, AT4G21020, AT5…
GO:0046351	disaccharide biosynthetic process	1	#N/A	#N/A	1	1	#N/A	#N/A	0.0550625	1	#N/A	#N/A	1	1	#N/A	#N/A	6	AT3G55800	#N/A	#N/A	AT2G22190	AT4G02280	#N/A	#N/A	AT5G20830, AT1G80070, AT1G70290, AT2G18700, AT1G23870, AT4G17090
GO:0006790	sulfur metabolic process	1	1	#N/A	0.296571	0.0718207	1	1	0.832972	1	1	#N/A	3	5	1	1	9	AT5G43780	AT3G14210	#N/A	AT2G30770, AT3G03630, AT1G64660	AT5G23010, AT3G49700, AT1G59870, AT3G59060, AT3G22740	AT1G31230	AT3G22890	AT5G25980, AT2G29630, AT1G23310, AT1G55920, AT5G54770, AT3G16390, AT4G15560, AT1G65860, AT1G16410
GO:0046283	anthocyanin metabolic process	1	#N/A	#N/A	#N/A	#N/A	#N/A	#N/A	0.00865653	1	#N/A	#N/A	#N/A	#N/A	#N/A	#N/A	5	AT1G71030	#N/A	#N/A	#N/A	#N/A	#N/A	#N/A	AT4G08920, AT1G56650, AT5G42800, AT3G29590, AT4G22880
GO:0003006	reproductive developmental process	1	1	0.692984	0.252782	0.867701	0.314026	0.900495	0.00132794	1	1	3	8	6	7	3	72	AT3G46330	AT3G12980	AT5G02190, AT4G13230, AT3G07330	AT2G34220, AT3G20630, AT2G34780, AT4G03190, AT3G05680, AT1G69180, AT2G28290, AT1G69040	AT3G49700, AT5G03840, AT5G07180, AT2G15890, AT1G65620, AT4G23250	AT2G35340, AT5G10510, AT1G26310, AT3G61910, AT2G35070, AT3G57290, AT1G76850	AT3G10380, AT3G18290, AT5G23150	AT4G26740, AT3G51060, AT4G00060, AT5G65380, AT1G49320, AT5G59030, AT5G26742, AT3G63010, AT5G64050, AT5G63050, AT5G07280, AT2G34870, AT4G10560, AT5G23940, AT5G53950, AT2G42560, AT5G10140, AT3G27660, AT4G04890, AT2G18340, AT4G24540, AT4G36600, AT5G57800, AT1G56200, AT3G19580, AT2G35300, AT2G40220, AT3G03450, AT1G25450, AT5G49360, AT3G50330, AT1G19850, AT1G70510, AT1G60870, AT2G34650, AT1G06520, AT4…
GO:0051187	cofactor catabolic process	1	#N/A	1	#N/A	#N/A	#N/A	#N/A	0.0639813	1	#N/A	1	#N/A	#N/A	#N/A	#N/A	8	AT5G09660	#N/A	AT4G32210	#N/A	#N/A	#N/A	#N/A	AT2G42600, AT2G42790, AT3G44880, AT5G65165, AT1G23310, AT1G19670, AT5G03860, AT5G58330
GO:0034050	host programmed cell death induced by symbiont	1	#N/A	#N/A	1	1	#N/A	#N/A	0.00642836	1	#N/A	#N/A	1	1	#N/A	#N/A	9	AT3G07040	#N/A	#N/A	AT1G64280	AT5G43470	#N/A	#N/A	AT3G46530, AT1G28380, AT5G20480, AT5G45050, AT1G12220, AT5G54250, AT4G26090, AT2G26560, AT4G37980
GO:0018130	heterocycle biosynthetic process	1	#N/A	1	1	1	1	#N/A	0.0625599	1	#N/A	1	1	1	1	#N/A	14	AT3G56940	#N/A	AT1G58080	AT2G39800	AT4G25080	AT5G05730	#N/A	AT1G56430, AT2G20180, AT5G46180, AT2G30390, AT4G15560, AT5G45930, AT2G29630, AT5G59430, AT3G59400, AT5G54770, AT1G44446, AT5G51110, AT3G03710, AT5G13630
GO:0006325	chromatin organization	1	0.424539	1	0.0508843	#N/A	0.71779	#N/A	0.993726	1	2	1	5	#N/A	2	#N/A	7	AT5G08780	AT3G12980, AT1G17770	AT5G64630	AT2G27040, AT4G26110, AT1G62830, AT2G28290, AT2G16485	#N/A	AT2G23740, AT3G10390	#N/A	AT2G06210, AT1G20900, AT1G79000, AT5G05130, AT5G02570, AT2G47450, AT5G11530
GO:0015995	chlorophyll biosynthetic process	1	#N/A	#N/A	#N/A	1	#N/A	#N/A	0.0162884	1	#N/A	#N/A	#N/A	1	#N/A	#N/A	7	AT3G56940	#N/A	#N/A	#N/A	AT4G25080	#N/A	#N/A	AT2G20180, AT3G59400, AT4G15560, AT1G44446, AT5G13630, AT3G03710, AT5G45930
GO:0007568	aging	1	#N/A	#N/A	#N/A	#N/A	#N/A	#N/A	0.0343862	1	#N/A	#N/A	#N/A	#N/A	#N/A	#N/A	10	AT2G29350	#N/A	#N/A	#N/A	#N/A	#N/A	#N/A	AT3G49620, AT4G27700, AT1G20900, AT3G60140, AT5G39610, AT2G42620, AT4G35770, AT5G11520, AT2G17850, AT3G49630
GO:0019252	starch biosynthetic process	1	#N/A	#N/A	#N/A	#N/A	0.0928898	#N/A	0.660346	1	#N/A	#N/A	#N/A	#N/A	2	#N/A	2	AT3G55800	#N/A	#N/A	#N/A	#N/A	AT2G36390, AT1G32900	#N/A	AT1G03310, AT4G39210
GO:0016114	terpenoid biosynthetic process	1	#N/A	1	1	1	1	1	0.0494131	1	#N/A	1	1	1	1	1	10	AT3G14440	#N/A	AT3G45130	AT1G15550	AT1G78960	AT5G36150	AT1G78970	AT5G52570, AT3G53130, AT3G10230, AT5G17230, AT5G25900, AT5G07200, AT1G06570, AT4G15560, AT3G03710, AT4G36810
GO:0033013	tetrapyrrole metabolic process	1	#N/A	#N/A	#N/A	1	#N/A	#N/A	0.00427991	1	#N/A	#N/A	#N/A	1	#N/A	#N/A	11	AT3G56940	#N/A	#N/A	#N/A	AT4G25080	#N/A	#N/A	AT3G44880, AT2G20180, AT5G01410, AT2G30390, AT1G19670, AT3G59400, AT4G15560, AT1G44446, AT5G13630, AT3G03710, AT5G45930
GO:0006721	terpenoid metabolic process	1	#N/A	1	1	1	1	1	0.0168856	1	#N/A	1	1	1	1	1	13	AT3G14440	#N/A	AT3G45130	AT1G15550	AT1G78960	AT5G36150	AT1G78970	AT5G52570, AT3G53130, AT5G25900, AT4G15560, AT3G21780, AT3G10230, AT5G17230, AT5G45340, AT2G29090, AT1G06570, AT5G07200, AT3G03710, AT4G36810
GO:0010876	lipid localization	1	1	1	#N/A	0.446884	1	0.0428976	0.00616379	1	1	1	#N/A	3	1	4	20	AT4G12530	AT2G15050	AT4G12480	#N/A	AT2G38540, AT2G38530, AT5G07530	AT1G18280	AT3G22120, AT5G44240, AT4G12500, AT2G10940	AT4G33550, AT4G22470, AT5G56100, AT3G27660, AT4G22490, AT3G01570, AT3G43720, AT3G11670, AT1G27950, AT5G51210, AT2G45180, AT1G17840, AT5G61610, AT3G22142, AT2G37870, AT1G48990, AT1G73550, AT1G21360, AT4G27140, AT3G21260
GO:0009312	oligosaccharide biosynthetic process	1	#N/A	#N/A	1	1	#N/A	#N/A	0.0271869	1	#N/A	#N/A	1	1	#N/A	#N/A	7	AT3G55800	#N/A	#N/A	AT2G22190	AT4G02280	#N/A	#N/A	AT3G63010, AT5G20830, AT1G80070, AT1G70290, AT2G18700, AT1G23870, AT4G17090
GO:0033014	tetrapyrrole biosynthetic process	1	#N/A	#N/A	#N/A	1	#N/A	#N/A	0.0322434	1	#N/A	#N/A	#N/A	1	#N/A	#N/A	8	AT3G56940	#N/A	#N/A	#N/A	AT4G25080	#N/A	#N/A	AT2G20180, AT2G30390, AT3G59400, AT4G15560, AT1G44446, AT5G13630, AT3G03710, AT5G45930
GO:0044275	cellular carbohydrate catabolic process	1	1	1	#N/A	0.383435	1	0.497844	0.062595	1	1	1	#N/A	3	1	2	15	AT5G09660	AT3G14210	AT5G42740	#N/A	AT1G59870, AT3G49160, AT1G14520	AT1G12000	AT2G21330, AT3G27300	AT5G25980, AT2G19800, AT1G10760, AT5G47810, AT4G17090, AT4G26260, AT5G58330, AT4G26530, AT3G26650, AT1G42970, AT4G24040, AT2G40220, AT1G13700, AT1G12900, AT3G16390
GO:0006779	porphyrin biosynthetic process	1	#N/A	#N/A	#N/A	1	#N/A	#N/A	0.0237648	1	#N/A	#N/A	#N/A	1	#N/A	#N/A	8	AT3G56940	#N/A	#N/A	#N/A	AT4G25080	#N/A	#N/A	AT2G20180, AT2G30390, AT3G59400, AT4G15560, AT1G44446, AT5G13630, AT3G03710, AT5G45930
GO:0006979	response to oxidative stress	1	#N/A	1	1	1	#N/A	#N/A	0.0307151	1	#N/A	1	1	1	#N/A	#N/A	27	AT2G37130	#N/A	AT3G13750	AT2G39800	AT4G27670	#N/A	#N/A	AT5G16980, AT1G20620, AT5G59820, AT3G16670, AT3G10020, AT1G72060, AT4G35770, AT5G56550, AT2G24150, AT1G03680, AT3G49110, AT2G04795, AT5G01410, AT1G27730, AT4G33420, AT2G40000, AT3G17070, AT1G27510, AT1G80130, AT5G16990, AT5G39610, AT5G16970, AT3G15360, AT1G56650, AT3G30775, AT1G23310, AT2G29450
GO:0042538	hyperosmotic salinity response	1	#N/A	#N/A	0.23531	#N/A	#N/A	#N/A	0.000855707	1	#N/A	#N/A	2	#N/A	#N/A	#N/A	10	AT3G14440	#N/A	#N/A	AT2G39800, AT4G23600	#N/A	#N/A	#N/A	AT3G04290, AT5G59820, AT3G19580, AT2G01570, AT2G38905, AT5G46180, AT5G01410, AT5G46050, AT5G62490, AT3G03450
GO:0016052	carbohydrate catabolic process	1	1	1	#N/A	0.28649	0.692048	0.0716284	0.189877	1	1	1	#N/A	4	2	4	17	AT5G09660	AT3G14210	AT5G42740	#N/A	AT1G59870, AT1G64390, AT3G49160, AT1G14520	AT1G12000, AT4G19750	AT1G70710, AT2G21330, AT3G27300, AT4G02290	AT5G25980, AT2G19800, AT1G10760, AT2G43610, AT5G47810, AT4G17090, AT4G26260, AT5G58330, AT4G26530, AT3G26650, AT1G42970, AT4G24040, AT1G56680, AT2G40220, AT1G13700, AT1G12900, AT3G16390
GO:0009751	response to salicylic acid stimulus	1	#N/A	1	1	0.749765	0.578673	#N/A	0.00493375	1	#N/A	1	1	2	2	#N/A	19	AT1G71030	#N/A	AT1G76930	AT1G64280	AT3G20470, AT5G59780	AT1G60860, AT2G05520	#N/A	AT2G40000, AT1G14790, AT2G32690, AT4G16890, AT5G36970, AT2G14560, AT5G22570, AT1G01060, AT4G23170, AT1G74840, AT4G31800, AT3G04290, AT5G47390, AT5G59430, AT5G46050, AT3G03450, AT5G20620, AT5G07690, AT2G46830
GO:0009743	response to carbohydrate stimulus	1	1	#N/A	#N/A	0.27406	1	#N/A	0.0109511	1	1	#N/A	#N/A	4	1	#N/A	22	AT3G20770	AT3G62410	#N/A	#N/A	AT5G03840, AT5G59780, AT3G53200, AT5G56960	AT3G48360	#N/A	AT5G59820, AT4G26400, AT2G36270, AT1G75490, AT5G51190, AT1G66160, AT5G47220, AT2G24150, AT4G31800, AT3G26650, AT1G42970, AT1G28330, AT3G19580, AT1G71520, AT1G56650, AT2G40220, AT4G17230, AT1G27730, AT4G23550, AT1G61800, AT4G37610, AT4G18880
GO:0009808	lignin metabolic process	1	0.150494	#N/A	#N/A	#N/A	1	#N/A	0.0174319	1	2	#N/A	#N/A	#N/A	1	#N/A	10	AT4G36220	AT5G01050, AT2G30210	#N/A	#N/A	#N/A	AT5G09360	#N/A	AT4G39330, AT5G48100, AT1G33030, AT1G09500, AT1G09480, AT2G21890, AT1G67980, AT3G02130, AT4G37980, AT2G21730
GO:0055085	transmembrane transport	1	#N/A	#N/A	#N/A	0.585432	1	#N/A	0.0407248	1	#N/A	#N/A	#N/A	3	1	#N/A	21	AT1G30220	#N/A	#N/A	#N/A	AT1G59870, AT5G18840, AT2G04040	AT1G11670	#N/A	AT1G80830, AT1G54730, AT5G65380, AT1G34580, AT1G66760, AT1G15150, AT4G00895, AT4G36670, AT5G61520, AT5G26340, AT2G48020, AT3G03090, AT2G26910, AT3G18830, AT1G15180, AT4G04640, AT3G03620, AT3G05400, AT1G77210, AT2G04080, AT1G71140
GO:0005984	disaccharide metabolic process	1	#N/A	#N/A	1	0.326727	#N/A	#N/A	0.0150365	1	#N/A	#N/A	1	2	#N/A	#N/A	8	AT3G55800	#N/A	#N/A	AT2G22190	AT4G10120, AT4G02280	#N/A	#N/A	AT1G04920, AT5G20830, AT1G80070, AT1G70290, AT2G18700, AT1G23870, AT4G17090, AT4G24040
GO:0005982	starch metabolic process	1	#N/A	#N/A	#N/A	#N/A	0.177249	#N/A	0.0550625	1	#N/A	#N/A	#N/A	#N/A	2	#N/A	6	AT3G55800	#N/A	#N/A	#N/A	#N/A	AT2G36390, AT1G32900	#N/A	AT3G52180, AT1G10760, AT2G40220, AT1G03310, AT4G39210, AT4G17090
GO:0006720	isoprenoid metabolic process	1	#N/A	1	1	1	1	1	0.0688035	1	#N/A	1	1	1	1	1	14	AT3G14440	#N/A	AT3G45130	AT1G15550	AT1G78960	AT5G36150	AT1G78970	AT5G52570, AT3G53130, AT5G25900, AT4G15560, AT3G21780, AT3G10230, AT5G17230, AT5G45340, AT2G29090, AT1G06570, AT5G07200, AT4G34350, AT3G03710, AT4G36810
GO:0051276	chromosome organization	1	0.478951	1	0.0820414	#N/A	0.775192	#N/A	0.996673	1	2	1	5	#N/A	2	#N/A	8	AT5G08780	AT3G12980, AT1G17770	AT5G64630	AT2G27040, AT4G26110, AT1G62830, AT2G28290, AT2G16485	#N/A	AT2G23740, AT3G10390	#N/A	AT2G06210, AT1G20900, AT1G79000, AT5G13820, AT5G05130, AT5G02570, AT2G47450, AT5G11530
GO:0009793	embryonic development ending in seed dormancy	1	#N/A	0.669096	0.211795	0.968683	1	1	0.021786	1	#N/A	2	5	2	1	1	34	AT3G46330	#N/A	AT5G02190, AT4G13230	AT2G34220, AT3G20630, AT2G34780, AT3G05680, AT1G69040	AT2G15890, AT4G23250	AT2G35340	AT3G18290	AT4G26740, AT1G19850, AT4G00060, AT1G60870, AT2G34650, AT5G59340, AT5G26742, AT3G02130, AT5G48160, AT4G21020, AT3G51810, AT4G24660, AT1G32560, AT1G70070, AT5G63050, AT5G13010, AT2G34870, AT4G10560, AT1G55540, AT5G23940, AT5G53950, AT3G22490, AT2G42560, AT4G04890, AT2G18340, AT1G08840, AT3G53700, AT1G72100, AT3G53040, AT5G22800, AT4G36600, AT1G56200, AT3G19580, AT2G35300, AT1G32200
GO:0009311	oligosaccharide metabolic process	1	#N/A	#N/A	1	0.374585	#N/A	#N/A	0.0119823	1	#N/A	#N/A	1	2	#N/A	#N/A	9	AT3G55800	#N/A	#N/A	AT2G22190	AT4G10120, AT4G02280	#N/A	#N/A	AT3G63010, AT1G04920, AT5G20830, AT1G80070, AT1G70290, AT2G18700, AT1G23870, AT4G17090, AT4G24040
GO:0006972	hyperosmotic response	1	#N/A	#N/A	0.268807	#N/A	#N/A	#N/A	0.00268144	1	#N/A	#N/A	2	#N/A	#N/A	#N/A	10	AT3G14440	#N/A	#N/A	AT2G39800, AT4G23600	#N/A	#N/A	#N/A	AT3G04290, AT5G59820, AT3G19580, AT2G01570, AT2G38905, AT5G46180, AT5G01410, AT5G46050, AT5G62490, AT3G03450
GO:0016137	glycoside metabolic process	1	1	#N/A	1	0.0416659	#N/A	#N/A	0.0329352	1	1	#N/A	1	4	#N/A	#N/A	11	AT3G55800	AT3G14210	#N/A	AT2G22190	AT5G23010, AT4G10120, AT1G59870, AT4G02280	#N/A	#N/A	AT5G25980, AT1G04920, AT5G20830, AT1G80070, AT1G70290, AT2G18700, AT1G23870, AT3G16390, AT1G65860, AT1G16410, AT4G24040
GO:0048878	chemical homeostasis	1	0.03553	#N/A	#N/A	#N/A	#N/A	#N/A	0.196515	1	3	#N/A	#N/A	#N/A	#N/A	#N/A	11	AT4G27260	AT4G01660, AT1G01580, AT2G26710	#N/A	#N/A	#N/A	#N/A	#N/A	AT1G80830, AT4G08920, AT3G51060, AT5G13740, AT2G23170, AT2G23150, AT1G20340, AT3G09390, AT4G16370, AT3G53720, AT2G29120
GO:0048580	regulation of post-embryonic development	1	#N/A	#N/A	#N/A	0.735431	0.00928808	1	0.0597636	1	#N/A	#N/A	#N/A	2	5	1	15	AT5G15850	#N/A	#N/A	#N/A	AT5G03840, AT1G03790	AT5G24860, AT5G10510, AT1G53160, AT1G26310, AT3G10390	AT5G23150	AT2G06210, AT2G36270, AT5G10140, AT2G20180, AT2G01570, AT4G04885, AT1G62750, AT1G68640, AT5G11530, AT1G13260, AT3G03090, AT2G20570, AT3G02380, AT3G03450, AT2G25930
GO:0009664	plant-type cell wall organization	1	0.000958121	1	#N/A	1	1	1	0.957169	1	4	1	#N/A	1	1	1	3	AT3G15370	AT1G23720, AT4G08410, AT2G24980, AT5G06630	AT1G76930	#N/A	AT2G37640	AT5G39290	AT1G12040	AT4G17030, AT5G05290, AT5G57560
GO:0010154	fruit development	1	#N/A	0.740165	0.323925	0.985314	1	1	0.00290297	1	#N/A	2	5	2	1	1	44	AT3G46330	#N/A	AT5G02190, AT4G13230	AT2G34220, AT3G20630, AT2G34780, AT3G05680, AT1G69040	AT2G15890, AT4G23250	AT2G35340	AT3G18290	AT4G26740, AT1G19850, AT4G00060, AT1G60870, AT2G34650, AT4G00180, AT1G49320, AT5G59340, AT5G26742, AT3G02130, AT5G48160, AT4G21020, AT3G51810, AT4G24660, AT1G32560, AT5G67360, AT3G44880, AT1G70070, AT5G63050, AT2G29090, AT5G13010, AT2G34870, AT4G10560, AT1G55540, AT5G23940, AT3G22490, AT5G53950, AT2G42560, AT2G36270, AT3G27660, AT4G04890, AT2G18340, AT1G08840, AT3G53700, AT1G72100, AT3G53040, AT5…
GO:0009718	anthocyanin biosynthetic process	1	#N/A	#N/A	#N/A	#N/A	#N/A	#N/A	0.0200855	1	#N/A	#N/A	#N/A	#N/A	#N/A	#N/A	4	AT1G71030	#N/A	#N/A	#N/A	#N/A	#N/A	#N/A	AT1G56650, AT5G42800, AT3G29590, AT4G22880
GO:0006778	porphyrin metabolic process	1	#N/A	#N/A	#N/A	1	#N/A	#N/A	0.0037936	1	#N/A	#N/A	#N/A	1	#N/A	#N/A	11	AT3G56940	#N/A	#N/A	#N/A	AT4G25080	#N/A	#N/A	AT3G44880, AT2G20180, AT5G01410, AT2G30390, AT1G19670, AT3G59400, AT4G15560, AT1G44446, AT5G13630, AT3G03710, AT5G45930
GO:0009408	response to heat	1	#N/A	#N/A	0.0471586	1	#N/A	#N/A	0.897586	1	#N/A	#N/A	4	1	#N/A	#N/A	6	AT4G17250	#N/A	#N/A	AT3G23990, AT3G17830, AT3G25230, AT1G64280	AT4G27670	#N/A	#N/A	AT5G59820, AT4G21870, AT4G26850, AT5G57560, AT1G06460, AT5G53170
GO:0018298	protein-chromophore linkage	1	#N/A	#N/A	#N/A	#N/A	#N/A	0.119904	0.0809453	1	#N/A	#N/A	#N/A	#N/A	#N/A	2	5	AT3G47470	#N/A	#N/A	#N/A	#N/A	#N/A	AT1G29920, AT1G29930	AT2G02710, AT4G08920, AT3G45780, AT5G01530, AT2G40100
GO:0009637	response to blue light	1	1	#N/A	#N/A	#N/A	#N/A	5.79206e-06	0.0504571	1	1	#N/A	#N/A	#N/A	#N/A	6	8	AT3G54890	AT3G01470	#N/A	#N/A	#N/A	#N/A	AT1G29920, AT1G67090, AT1G29930, AT5G38430, AT5G38410, AT5G38420	AT5G24120, AT2G05100, AT2G30520, AT4G08920, AT3G45780, AT1G02340, AT5G01530, AT2G40100
GO:0009909	regulation of flower development	1	#N/A	#N/A	#N/A	1	0.0170766	1	0.129514	1	#N/A	#N/A	#N/A	1	4	1	10	AT5G15850	#N/A	#N/A	#N/A	AT5G03840	AT5G24860, AT5G10510, AT1G26310, AT3G10390	AT5G23150	AT1G13260, AT2G06210, AT4G04885, AT5G10140, AT3G03090, AT1G68640, AT2G20570, AT3G02380, AT5G11530, AT2G25930
GO:0055072	iron ion homeostasis	#N/A	0.0416897	#N/A	#N/A	#N/A	#N/A	#N/A	1	#N/A	2	#N/A	#N/A	#N/A	#N/A	#N/A	1	#N/A	AT4G01660, AT1G01580	#N/A	#N/A	#N/A	#N/A	#N/A	AT2G23150
GO:0046274	lignin catabolic process	#N/A	0.0416897	#N/A	#N/A	#N/A	1	#N/A	1	#N/A	2	#N/A	#N/A	#N/A	1	#N/A	1	#N/A	AT5G01050, AT2G30210	#N/A	#N/A	#N/A	AT5G09360	#N/A	AT5G48100
GO:0046271	phenylpropanoid catabolic process	#N/A	0.0416897	#N/A	#N/A	#N/A	1	#N/A	1	#N/A	2	#N/A	#N/A	#N/A	1	#N/A	1	#N/A	AT5G01050, AT2G30210	#N/A	#N/A	#N/A	AT5G09360	#N/A	AT5G48100
GO:0019439	aromatic compound catabolic process	#N/A	0.0677604	#N/A	#N/A	1	1	#N/A	0.831237	#N/A	2	#N/A	#N/A	1	1	#N/A	2	#N/A	AT5G01050, AT2G30210	#N/A	#N/A	AT1G59870	AT5G09360	#N/A	AT5G48100, AT1G06570
GO:0042219	cellular amino acid derivative catabolic process	#N/A	0.070096	#N/A	#N/A	#N/A	1	#N/A	0.841639	#N/A	2	#N/A	#N/A	#N/A	1	#N/A	2	#N/A	AT5G01050, AT2G30210	#N/A	#N/A	#N/A	AT5G09360	#N/A	AT5G48100, AT1G23310
GO:0016042	lipid catabolic process	#N/A	0.0927297	#N/A	#N/A	1	0.693834	#N/A	0.00774387	#N/A	3	#N/A	#N/A	1	2	#N/A	23	#N/A	AT3G15730, AT3G43550, AT3G14210	#N/A	#N/A	AT5G45950	AT3G27950, AT5G45670	#N/A	AT4G28780, AT4G14430, AT3G57140, AT1G54000, AT1G29670, AT2G24560, AT1G31550, AT1G20120, AT1G28600, AT2G26560, AT2G04570, AT3G21780, AT2G33150, AT1G54010, AT3G04290, AT2G42790, AT5G14180, AT2G40220, AT4G18970, AT1G33811, AT3G06860, AT5G45340, AT5G14450
GO:0016568	chromatin modification	#N/A	0.291537	1	0.0567185	#N/A	0.545731	#N/A	0.991864	#N/A	2	1	4	#N/A	2	#N/A	4	#N/A	AT3G12980, AT1G17770	AT5G64630	AT2G27040, AT1G62830, AT2G28290, AT2G16485	#N/A	AT2G23740, AT3G10390	#N/A	AT2G06210, AT1G79000, AT5G05130, AT5G11530
GO:0034285	response to disaccharide stimulus	#N/A	1	#N/A	#N/A	1	#N/A	#N/A	0.0241065	#N/A	1	#N/A	#N/A	1	#N/A	#N/A	7	#N/A	AT3G62410	#N/A	#N/A	AT5G03840	#N/A	#N/A	AT1G28330, AT1G56650, AT2G40220, AT1G61800, AT2G24150, AT3G26650, AT1G42970
GO:0051173	positive regulation of nitrogen compound metabolic process	#N/A	1	#N/A	1	1	#N/A	#N/A	0.0909649	#N/A	1	#N/A	1	1	#N/A	#N/A	8	#N/A	AT3G01470	#N/A	AT3G26744	AT2G34210	#N/A	#N/A	AT1G14790, AT2G06210, AT2G36270, AT1G07530, AT3G24140, AT2G20570, AT5G47220, AT2G36990
GO:0007018	microtubule-based movement	#N/A	1	#N/A	1	#N/A	0.0700952	#N/A	1	#N/A	1	#N/A	1	#N/A	3	#N/A	1	#N/A	AT5G10470	#N/A	AT3G17360	#N/A	AT4G27180, AT3G20150, AT5G62700	#N/A	AT1G64740
GO:0045935	positive regulation of nucleobase, nucleoside, nucleotide and nucleic acid metabolic process	#N/A	1	#N/A	1	1	#N/A	#N/A	0.0909649	#N/A	1	#N/A	1	1	#N/A	#N/A	8	#N/A	AT3G01470	#N/A	AT3G26744	AT2G34210	#N/A	#N/A	AT1G14790, AT2G06210, AT2G36270, AT1G07530, AT3G24140, AT2G20570, AT5G47220, AT2G36990
GO:0070271	protein complex biogenesis	#N/A	1	#N/A	0.697087	#N/A	0.658083	#N/A	0.0660801	#N/A	1	#N/A	2	#N/A	2	#N/A	18	#N/A	AT4G01660	#N/A	AT3G23990, AT2G16485	#N/A	AT5G62700, AT3G57290	#N/A	AT3G60370, AT4G37925, AT5G13820, AT2G47910, AT1G79040, AT2G36990, AT2G15820, AT5G51545, AT5G66570, AT5G24120, AT5G39210, AT5G58260, AT3G53920, AT5G13730, AT5G23120, AT5G36120, AT3G50820, AT1G64740
GO:0010016	shoot morphogenesis	#N/A	1	1	#N/A	0.749765	#N/A	1	0.0429377	#N/A	1	1	#N/A	2	#N/A	1	16	#N/A	AT3G01470	AT5G64630	#N/A	AT1G03060, AT5G07180	#N/A	AT4G38600	AT5G53950, AT2G41940, AT4G09820, AT2G23760, AT1G80080, AT3G24140, AT1G73360, AT2G42620, AT2G27990, AT3G02150, AT3G01140, AT2G26330, AT5G08070, AT3G58070, AT1G05230, AT5G23940
GO:0022621	shoot system development	#N/A	1	1	1	0.929004	#N/A	1	0.02875	#N/A	1	1	1	2	#N/A	1	27	#N/A	AT3G01470	AT5G64630	AT5G28640	AT1G03060, AT5G07180	#N/A	AT4G38600	AT2G41940, AT1G80080, AT1G73360, AT3G24140, AT2G34650, AT5G59510, AT2G42620, AT5G59340, AT3G02150, AT2G26330, AT4G13395, AT2G46870, AT5G64530, AT3G58070, AT5G23940, AT5G53950, AT4G09820, AT4G04890, AT2G23760, AT1G13245, AT5G11530, AT2G27990, AT1G13260, AT3G13960, AT3G01140, AT5G08070, AT1G05230
GO:0048367	shoot development	#N/A	1	1	1	0.926978	#N/A	1	0.0254823	#N/A	1	1	1	2	#N/A	1	27	#N/A	AT3G01470	AT5G64630	AT5G28640	AT1G03060, AT5G07180	#N/A	AT4G38600	AT2G41940, AT1G80080, AT1G73360, AT3G24140, AT2G34650, AT5G59510, AT2G42620, AT5G59340, AT3G02150, AT2G26330, AT4G13395, AT2G46870, AT5G64530, AT3G58070, AT5G23940, AT5G53950, AT4G09820, AT4G04890, AT2G23760, AT1G13245, AT5G11530, AT2G27990, AT1G13260, AT3G13960, AT3G01140, AT5G08070, AT1G05230
GO:0007017	microtubule-based process	#N/A	1	#N/A	1	#N/A	0.0319922	#N/A	0.999554	#N/A	1	#N/A	1	#N/A	4	#N/A	2	#N/A	AT5G10470	#N/A	AT3G17360	#N/A	AT4G27180, AT2G35630, AT3G20150, AT5G62700	#N/A	AT1G65970, AT1G64740
GO:0009744	response to sucrose stimulus	#N/A	1	#N/A	#N/A	1	#N/A	#N/A	0.0212685	#N/A	1	#N/A	#N/A	1	#N/A	#N/A	7	#N/A	AT3G62410	#N/A	#N/A	AT5G03840	#N/A	#N/A	AT1G28330, AT1G56650, AT2G40220, AT1G61800, AT2G24150, AT3G26650, AT1G42970
GO:0006461	protein complex assembly	#N/A	1	#N/A	0.697087	#N/A	0.658083	#N/A	0.0660801	#N/A	1	#N/A	2	#N/A	2	#N/A	18	#N/A	AT4G01660	#N/A	AT3G23990, AT2G16485	#N/A	AT5G62700, AT3G57290	#N/A	AT3G60370, AT4G37925, AT5G13820, AT2G47910, AT1G79040, AT2G36990, AT2G15820, AT5G51545, AT5G66570, AT5G24120, AT5G39210, AT5G58260, AT3G53920, AT5G13730, AT5G23120, AT5G36120, AT3G50820, AT1G64740
GO:0009845	seed germination	#N/A	1	#N/A	#N/A	#N/A	#N/A	#N/A	0.0305168	#N/A	1	#N/A	#N/A	#N/A	#N/A	#N/A	7	#N/A	AT3G15730	#N/A	#N/A	#N/A	#N/A	#N/A	AT5G67360, AT2G36270, AT3G03090, AT3G27660, AT1G62750, AT4G18010, AT5G57390
GO:0010605	negative regulation of macromolecule metabolic process	#N/A	#N/A	1	0.0287262	#N/A	1	#N/A	0.989067	#N/A	#N/A	1	5	#N/A	1	#N/A	6	#N/A	#N/A	AT2G19910	AT2G19930, AT2G27040, AT2G34780, AT4G03190, AT4G37460	#N/A	AT5G61780	#N/A	AT1G14790, AT1G70070, AT5G01400, AT2G39810, AT1G20340, AT4G31877
GO:0001906	cell killing	#N/A	#N/A	1	#N/A	0.935965	0.0271433	#N/A	0.999819	#N/A	#N/A	1	#N/A	2	6	#N/A	7	#N/A	#N/A	AT3G05730	#N/A	AT4G32714, AT3G61172	AT1G76954, AT1G32763, AT2G12465, AT4G10603, AT2G17723, AT3G27831	#N/A	AT2G43530, AT1G19610, AT2G26010, AT5G44430, AT2G43520, AT2G43510, AT2G36255
GO:0009913	epidermal cell differentiation	#N/A	#N/A	1	#N/A	0.647336	#N/A	0.0993573	0.259457	#N/A	#N/A	1	#N/A	2	#N/A	3	10	#N/A	#N/A	AT5G64630	#N/A	AT1G03060, AT2G26250	#N/A	AT4G38600, AT3G62680, AT1G12040	AT3G01140, AT2G41940, AT4G09820, AT4G04890, AT1G73360, AT3G24140, AT2G34650, AT3G58070, AT1G05230, AT5G23940
GO:0010629	negative regulation of gene expression	#N/A	#N/A	1	0.0878638	#N/A	1	#N/A	0.992432	#N/A	#N/A	1	4	#N/A	1	#N/A	5	#N/A	#N/A	AT2G19910	AT2G19930, AT2G27040, AT4G03190, AT4G37460	#N/A	AT5G61780	#N/A	AT1G14790, AT1G70070, AT5G01400, AT2G39810, AT4G31877
GO:0031640	killing of cells of another organism	#N/A	#N/A	1	#N/A	0.935965	0.0271433	#N/A	0.999819	#N/A	#N/A	1	#N/A	2	6	#N/A	7	#N/A	#N/A	AT3G05730	#N/A	AT4G32714, AT3G61172	AT1G76954, AT1G32763, AT2G12465, AT4G10603, AT2G17723, AT3G27831	#N/A	AT2G43530, AT1G19610, AT2G26010, AT5G44430, AT2G43520, AT2G43510, AT2G36255
GO:0022900	electron transport chain	#N/A	#N/A	1	#N/A	0.471249	1	#N/A	0.0100902	#N/A	#N/A	1	#N/A	3	1	#N/A	20	#N/A	#N/A	AT4G32210	#N/A	AT4G15700, AT1G15980, AT1G03020	AT1G32350	#N/A	AT2G46820, AT5G06690, AT5G49740, AT1G55670, AT3G15840, AT1G20340, AT1G03680, AT3G15360, AT3G02730, AT4G03280, AT5G63030, AT5G65165, AT4G14890, AT1G64770, AT5G64040, AT1G76100, AT4G04640, AT1G70760, AT2G05620, AT5G10000
GO:0006457	protein folding	#N/A	#N/A	#N/A	0.00526622	1	#N/A	1	0.988663	#N/A	#N/A	#N/A	7	1	#N/A	1	9	#N/A	#N/A	#N/A	AT3G23990, AT3G13860, AT3G17830, AT3G25230, AT3G13470, AT5G48570, AT5G56000	AT4G36040	#N/A	AT3G55920	AT3G47650, AT3G60370, AT4G09350, AT4G04890, AT5G45680, AT5G18140, AT1G72070, AT1G75690, AT1G11530
GO:0045934	negative regulation of nucleobase, nucleoside, nucleotide and nucleic acid metabolic process	#N/A	#N/A	#N/A	0.0088782	#N/A	#N/A	#N/A	1	#N/A	#N/A	#N/A	4	#N/A	#N/A	#N/A	1	#N/A	#N/A	#N/A	AT2G27040, AT2G34780, AT4G03190, AT4G37460	#N/A	#N/A	#N/A	AT2G39810
GO:0051172	negative regulation of nitrogen compound metabolic process	#N/A	#N/A	#N/A	0.0088782	#N/A	#N/A	#N/A	1	#N/A	#N/A	#N/A	4	#N/A	#N/A	#N/A	1	#N/A	#N/A	#N/A	AT2G27040, AT2G34780, AT4G03190, AT4G37460	#N/A	#N/A	#N/A	AT2G39810
GO:0010558	negative regulation of macromolecule biosynthetic process	#N/A	#N/A	#N/A	0.00962236	#N/A	#N/A	#N/A	0.987615	#N/A	#N/A	#N/A	4	#N/A	#N/A	#N/A	2	#N/A	#N/A	#N/A	AT2G27040, AT2G34780, AT4G03190, AT4G37460	#N/A	#N/A	#N/A	AT2G39810, AT1G20340
GO:0019827	stem cell maintenance	#N/A	#N/A	#N/A	0.010074	#N/A	#N/A	#N/A	0.439389	#N/A	#N/A	#N/A	3	#N/A	#N/A	#N/A	3	#N/A	#N/A	#N/A	AT2G34780, AT5G43810, AT5G63780	#N/A	#N/A	#N/A	AT4G24540, AT5G48160, AT2G27990
GO:0048864	stem cell development	#N/A	#N/A	#N/A	0.0109051	#N/A	#N/A	#N/A	0.460495	#N/A	#N/A	#N/A	3	#N/A	#N/A	#N/A	3	#N/A	#N/A	#N/A	AT2G34780, AT5G43810, AT5G63780	#N/A	#N/A	#N/A	AT4G24540, AT5G48160, AT2G27990
GO:0031327	negative regulation of cellular biosynthetic process	#N/A	#N/A	#N/A	0.0112171	#N/A	#N/A	#N/A	0.944246	#N/A	#N/A	#N/A	4	#N/A	#N/A	#N/A	3	#N/A	#N/A	#N/A	AT2G27040, AT2G34780, AT4G03190, AT4G37460	#N/A	#N/A	#N/A	AT2G39810, AT1G20340, AT3G03710
GO:0009890	negative regulation of biosynthetic process	#N/A	#N/A	#N/A	0.0112171	#N/A	#N/A	#N/A	0.944246	#N/A	#N/A	#N/A	4	#N/A	#N/A	#N/A	3	#N/A	#N/A	#N/A	AT2G27040, AT2G34780, AT4G03190, AT4G37460	#N/A	#N/A	#N/A	AT2G39810, AT1G20340, AT3G03710
GO:0048863	stem cell differentiation	#N/A	#N/A	#N/A	0.0117654	#N/A	#N/A	#N/A	0.48113	#N/A	#N/A	#N/A	3	#N/A	#N/A	#N/A	3	#N/A	#N/A	#N/A	AT2G34780, AT5G43810, AT5G63780	#N/A	#N/A	#N/A	AT4G24540, AT5G48160, AT2G27990
GO:0045596	negative regulation of cell differentiation	#N/A	#N/A	#N/A	0.0126546	#N/A	#N/A	1	0.50127	#N/A	#N/A	#N/A	3	#N/A	#N/A	1	3	#N/A	#N/A	#N/A	AT2G34780, AT5G43810, AT5G63780	#N/A	#N/A	AT5G23150	AT4G24540, AT5G48160, AT2G27990
GO:0010073	meristem maintenance	#N/A	#N/A	#N/A	0.0462137	#N/A	1	#N/A	0.236989	#N/A	#N/A	#N/A	3	#N/A	1	#N/A	6	#N/A	#N/A	#N/A	AT2G34780, AT1G69180, AT5G63780	#N/A	AT5G10510	#N/A	AT4G08920, AT1G71040, AT4G24540, AT5G11530, AT5G48160, AT2G27990
GO:0016570	histone modification	#N/A	#N/A	#N/A	0.0493329	#N/A	1	#N/A	0.971624	#N/A	#N/A	#N/A	3	#N/A	1	#N/A	2	#N/A	#N/A	#N/A	AT2G27040, AT1G62830, AT2G16485	#N/A	AT3G10390	#N/A	AT2G06210, AT5G11530
GO:0016481	negative regulation of transcription	#N/A	#N/A	#N/A	0.0525263	#N/A	#N/A	#N/A	1	#N/A	#N/A	#N/A	3	#N/A	#N/A	#N/A	1	#N/A	#N/A	#N/A	AT2G27040, AT4G03190, AT4G37460	#N/A	#N/A	#N/A	AT2G39810
GO:0016569	covalent chromatin modification	#N/A	#N/A	#N/A	0.0541501	#N/A	1	#N/A	0.976563	#N/A	#N/A	#N/A	3	#N/A	1	#N/A	2	#N/A	#N/A	#N/A	AT2G27040, AT1G62830, AT2G16485	#N/A	AT3G10390	#N/A	AT2G06210, AT5G11530
GO:0034968	histone lysine methylation	#N/A	#N/A	#N/A	0.0677805	#N/A	#N/A	#N/A	#N/A	#N/A	#N/A	#N/A	2	#N/A	#N/A	#N/A	#N/A	#N/A	#N/A	#N/A	AT2G27040, AT1G62830	#N/A	#N/A	#N/A	#N/A
GO:0009816	defense response to bacterium, incompatible interaction	#N/A	#N/A	#N/A	0.152942	1	#N/A	#N/A	0.0723133	#N/A	#N/A	#N/A	2	1	#N/A	#N/A	5	#N/A	#N/A	#N/A	AT2G27040, AT4G37460	AT5G26920	#N/A	#N/A	AT2G40000, AT3G44880, AT4G16890, AT5G45110, AT1G12220
GO:0048585	negative regulation of response to stimulus	#N/A	#N/A	#N/A	0.348425	1	#N/A	#N/A	0.0523433	#N/A	#N/A	#N/A	2	1	#N/A	#N/A	9	#N/A	#N/A	#N/A	AT1G64280, AT4G37460	AT1G59870	#N/A	#N/A	AT5G01810, AT3G23150, AT2G01570, AT2G20180, AT3G51060, AT1G01720, AT5G25350, AT3G03450, AT3G04580
GO:0006397	mRNA processing	#N/A	#N/A	#N/A	0.579049	1	#N/A	#N/A	0.0720733	#N/A	#N/A	#N/A	2	1	#N/A	#N/A	14	#N/A	#N/A	#N/A	AT5G39930, AT1G60200	AT5G16180	#N/A	#N/A	AT4G04885, AT1G80070, AT1G54385, AT2G37220, AT3G53460, AT5G64390, AT3G06900, AT1G08115, AT4G03430, AT2G45350, AT3G09650, AT3G45590, AT1G71770, AT1G61010
GO:0016071	mRNA metabolic process	#N/A	#N/A	#N/A	0.629959	1	#N/A	#N/A	0.0544495	#N/A	#N/A	#N/A	2	1	#N/A	#N/A	16	#N/A	#N/A	#N/A	AT5G39930, AT1G60200	AT5G16180	#N/A	#N/A	AT4G04885, AT1G59720, AT1G80070, AT1G54385, AT2G37220, AT3G53460, AT5G64390, AT3G06900, AT1G08115, AT4G03430, AT2G45350, AT3G09650, AT3G45590, AT3G03710, AT1G71770, AT1G61010
GO:0009740	gibberellic acid mediated signaling	#N/A	#N/A	#N/A	1	#N/A	#N/A	#N/A	0.012177	#N/A	#N/A	#N/A	1	#N/A	#N/A	#N/A	7	#N/A	#N/A	#N/A	AT1G15550	#N/A	#N/A	#N/A	AT3G63010, AT2G01570, AT5G17490, AT2G20180, AT5G25900, AT1G09530, AT3G03450
GO:0015893	drug transport	#N/A	#N/A	#N/A	1	0.521448	1	#N/A	0.0564731	#N/A	#N/A	#N/A	1	2	1	#N/A	10	#N/A	#N/A	#N/A	AT3G55130	AT1G59870, AT2G04040	AT1G11670	#N/A	AT5G13750, AT2G26910, AT5G65380, AT5G13740, AT1G15180, AT3G03620, AT1G66760, AT1G15150, AT2G04080, AT1G71140
GO:0006555	methionine metabolic process	#N/A	#N/A	#N/A	1	0.0738717	1	#N/A	#N/A	#N/A	#N/A	#N/A	1	3	1	#N/A	#N/A	#N/A	#N/A	#N/A	AT1G64660	AT3G49700, AT3G59060, AT3G22740	AT1G31230	#N/A	#N/A
GO:0031669	cellular response to nutrient levels	#N/A	#N/A	#N/A	1	#N/A	1	#N/A	0.0603912	#N/A	#N/A	#N/A	1	#N/A	1	#N/A	9	#N/A	#N/A	#N/A	AT4G03190	#N/A	AT1G68740	#N/A	AT3G49620, AT5G45380, AT1G20620, AT3G62980, AT1G71040, AT1G55920, AT5G07690, AT3G49630, AT1G09020
GO:0009310	amine catabolic process	#N/A	#N/A	#N/A	1	#N/A	#N/A	#N/A	0.00733978	#N/A	#N/A	#N/A	1	#N/A	#N/A	#N/A	9	#N/A	#N/A	#N/A	AT1G64660	#N/A	#N/A	#N/A	AT1G32470, AT1G08630, AT5G46180, AT3G30775, AT1G06570, AT1G03090, AT3G04520, AT1G11860, AT4G33150
GO:0042493	response to drug	#N/A	#N/A	#N/A	1	0.525849	1	#N/A	0.0602355	#N/A	#N/A	#N/A	1	2	1	#N/A	10	#N/A	#N/A	#N/A	AT3G55130	AT1G59870, AT2G04040	AT1G11670	#N/A	AT5G13750, AT2G26910, AT5G65380, AT5G13740, AT1G15180, AT3G03620, AT1G66760, AT1G15150, AT2G04080, AT1G71140
GO:0048645	organ formation	#N/A	#N/A	#N/A	1	#N/A	#N/A	#N/A	0.0162884	#N/A	#N/A	#N/A	1	#N/A	#N/A	#N/A	7	#N/A	#N/A	#N/A	AT2G28290	#N/A	#N/A	#N/A	AT3G50330, AT5G53950, AT5G64390, AT1G76420, AT1G70510, AT5G07280, AT2G27990
GO:0009068	aspartate family amino acid catabolic process	#N/A	#N/A	#N/A	1	#N/A	#N/A	#N/A	0.0208623	#N/A	#N/A	#N/A	1	#N/A	#N/A	#N/A	3	#N/A	#N/A	#N/A	AT1G64660	#N/A	#N/A	#N/A	AT1G08630, AT3G04520, AT4G33150
GO:0009063	cellular amino acid catabolic process	#N/A	#N/A	#N/A	1	#N/A	#N/A	#N/A	0.00486504	#N/A	#N/A	#N/A	1	#N/A	#N/A	#N/A	9	#N/A	#N/A	#N/A	AT1G64660	#N/A	#N/A	#N/A	AT1G32470, AT1G08630, AT5G46180, AT3G30775, AT1G06570, AT1G03090, AT3G04520, AT1G11860, AT4G33150
GO:0009886	post-embryonic morphogenesis	#N/A	#N/A	#N/A	1	1	#N/A	#N/A	0.0837453	#N/A	#N/A	#N/A	1	1	#N/A	#N/A	9	#N/A	#N/A	#N/A	AT1G69040	AT5G07180	#N/A	#N/A	AT3G50330, AT3G63010, AT2G26330, AT5G64390, AT1G70510, AT1G80080, AT3G24140, AT5G07280, AT3G62980
GO:0031667	response to nutrient levels	#N/A	#N/A	#N/A	1	#N/A	1	1	0.0602355	#N/A	#N/A	#N/A	1	#N/A	1	1	10	#N/A	#N/A	#N/A	AT4G03190	#N/A	AT1G68740	AT3G01090	AT3G49620, AT5G45380, AT1G20620, AT2G29630, AT3G62980, AT1G71040, AT1G55920, AT5G07690, AT3G49630, AT1G09020
GO:0046395	carboxylic acid catabolic process	#N/A	#N/A	#N/A	1	#N/A	#N/A	#N/A	0.000496078	#N/A	#N/A	#N/A	1	#N/A	#N/A	#N/A	15	#N/A	#N/A	#N/A	AT1G64660	#N/A	#N/A	#N/A	AT1G08630, AT4G14430, AT5G46180, AT1G03090, AT3G04520, AT2G33150, AT3G21780, AT2G42790, AT1G32470, AT3G30775, AT3G06860, AT5G45340, AT1G06570, AT1G11860, AT4G33150
GO:0010476	gibberellin-mediated signaling	#N/A	#N/A	#N/A	1	#N/A	#N/A	#N/A	0.012177	#N/A	#N/A	#N/A	1	#N/A	#N/A	#N/A	7	#N/A	#N/A	#N/A	AT1G15550	#N/A	#N/A	#N/A	AT3G63010, AT2G01570, AT5G17490, AT2G20180, AT5G25900, AT1G09530, AT3G03450
GO:0016054	organic acid catabolic process	#N/A	#N/A	#N/A	1	#N/A	#N/A	#N/A	0.000496078	#N/A	#N/A	#N/A	1	#N/A	#N/A	#N/A	15	#N/A	#N/A	#N/A	AT1G64660	#N/A	#N/A	#N/A	AT1G08630, AT4G14430, AT5G46180, AT1G03090, AT3G04520, AT2G33150, AT3G21780, AT2G42790, AT1G32470, AT3G30775, AT3G06860, AT5G45340, AT1G06570, AT1G11860, AT4G33150
GO:0009875	pollen-pistil interaction	#N/A	#N/A	#N/A	#N/A	0.0539703	#N/A	#N/A	0.926215	#N/A	#N/A	#N/A	#N/A	3	#N/A	#N/A	2	#N/A	#N/A	#N/A	#N/A	AT1G61400, AT5G07530, AT1G11330	#N/A	#N/A	AT4G27300, AT1G11350
GO:0015691	cadmium ion transport	#N/A	#N/A	#N/A	#N/A	0.0708716	#N/A	#N/A	0.398293	#N/A	#N/A	#N/A	#N/A	2	#N/A	#N/A	2	#N/A	#N/A	#N/A	#N/A	AT1G59870, AT2G04040	#N/A	#N/A	AT1G80830, AT2G23150
GO:0010200	response to chitin	#N/A	#N/A	#N/A	#N/A	0.323865	#N/A	#N/A	0.0241837	#N/A	#N/A	#N/A	#N/A	3	#N/A	#N/A	15	#N/A	#N/A	#N/A	#N/A	AT5G59780, AT3G53200, AT5G56960	#N/A	#N/A	AT5G59820, AT4G26400, AT2G36270, AT1G75490, AT5G51190, AT1G66160, AT5G47220, AT4G31800, AT3G19580, AT1G71520, AT4G17230, AT1G27730, AT4G23550, AT4G18880, AT4G37610
GO:0048581	negative regulation of post-embryonic development	#N/A	#N/A	#N/A	#N/A	0.397233	#N/A	1	0.00597398	#N/A	#N/A	#N/A	#N/A	2	#N/A	1	10	#N/A	#N/A	#N/A	#N/A	AT5G03840, AT1G03790	#N/A	AT5G23150	AT1G13260, AT2G06210, AT2G36270, AT5G10140, AT2G01570, AT2G20180, AT1G62750, AT2G20570, AT3G03450, AT5G11530
GO:0009767	photosynthetic electron transport chain	#N/A	#N/A	#N/A	#N/A	1	#N/A	#N/A	0.000266887	#N/A	#N/A	#N/A	#N/A	1	#N/A	#N/A	9	#N/A	#N/A	#N/A	#N/A	AT1G15980	#N/A	#N/A	AT4G03280, AT2G46820, AT1G64770, AT5G64040, AT1G70760, AT4G04640, AT5G49740, AT2G05620, AT1G55670
GO:0042364	water-soluble vitamin biosynthetic process	#N/A	#N/A	#N/A	#N/A	1	#N/A	#N/A	0.00226705	#N/A	#N/A	#N/A	#N/A	1	#N/A	#N/A	11	#N/A	#N/A	#N/A	#N/A	AT1G14520	#N/A	#N/A	AT5G28840, AT1G67070, AT2G19800, AT5G01410, AT5G59750, AT2G29630, AT4G26850, AT5G54770, AT4G15560, AT2G38230, AT4G26260
GO:0019915	lipid storage	#N/A	#N/A	#N/A	#N/A	1	#N/A	#N/A	0.00380374	#N/A	#N/A	#N/A	#N/A	1	#N/A	#N/A	6	#N/A	#N/A	#N/A	#N/A	AT5G07530	#N/A	#N/A	AT5G56100, AT3G27660, AT5G61610, AT3G01570, AT1G48990, AT5G51210
GO:0006766	vitamin metabolic process	#N/A	#N/A	#N/A	#N/A	1	#N/A	#N/A	3.61313e-05	#N/A	#N/A	#N/A	#N/A	1	#N/A	#N/A	16	#N/A	#N/A	#N/A	#N/A	AT1G14520	#N/A	#N/A	AT2G19800, AT4G26850, AT1G64970, AT2G43820, AT4G15560, AT2G38230, AT4G26260, AT5G28840, AT1G67070, AT1G60550, AT5G59750, AT5G01410, AT2G29630, AT1G06570, AT5G54770, AT5G53970
GO:0000904	cell morphogenesis involved in differentiation	#N/A	#N/A	#N/A	#N/A	1	1	0.0807526	0.74427	#N/A	#N/A	#N/A	#N/A	1	1	3	6	#N/A	#N/A	#N/A	#N/A	AT1G03060	AT1G76850	AT3G10380, AT4G38600, AT1G12040	AT3G01140, AT1G73360, AT5G01180, AT3G58070, AT1G05230, AT5G23940
GO:0051241	negative regulation of multicellular organismal process	#N/A	#N/A	#N/A	#N/A	1	#N/A	#N/A	0.00221278	#N/A	#N/A	#N/A	#N/A	1	#N/A	#N/A	5	#N/A	#N/A	#N/A	#N/A	AT1G03790	#N/A	#N/A	AT2G36270, AT2G01570, AT2G20180, AT1G62750, AT3G03450
GO:0019852	L-ascorbic acid metabolic process	#N/A	#N/A	#N/A	#N/A	1	#N/A	#N/A	0.0064952	#N/A	#N/A	#N/A	#N/A	1	#N/A	#N/A	5	#N/A	#N/A	#N/A	#N/A	AT1G14520	#N/A	#N/A	AT5G28840, AT1G67070, AT2G19800, AT4G26850, AT4G26260
GO:0010187	negative regulation of seed germination	#N/A	#N/A	#N/A	#N/A	1	#N/A	#N/A	0.00221278	#N/A	#N/A	#N/A	#N/A	1	#N/A	#N/A	5	#N/A	#N/A	#N/A	#N/A	AT1G03790	#N/A	#N/A	AT2G36270, AT2G01570, AT2G20180, AT1G62750, AT3G03450
GO:0008643	carbohydrate transport	#N/A	#N/A	#N/A	#N/A	1	#N/A	1	0.0124877	#N/A	#N/A	#N/A	#N/A	1	#N/A	1	12	#N/A	#N/A	#N/A	#N/A	AT5G18840	#N/A	AT5G46110	AT5G61520, AT5G26340, AT1G54730, AT2G48020, AT3G03090, AT3G18830, AT1G71880, AT3G05400, AT1G34580, AT1G77210, AT1G61800, AT4G36670
GO:0009642	response to light intensity	#N/A	#N/A	#N/A	#N/A	1	#N/A	#N/A	0.0135024	#N/A	#N/A	#N/A	#N/A	1	#N/A	#N/A	11	#N/A	#N/A	#N/A	#N/A	AT4G27670	#N/A	#N/A	AT4G30950, AT5G59820, AT1G02340, AT1G27730, AT2G05620, AT2G47450, AT2G30950, AT3G50820, AT5G53170, AT5G02120, AT5G66570
GO:0019853	L-ascorbic acid biosynthetic process	#N/A	#N/A	#N/A	#N/A	1	#N/A	#N/A	0.0064952	#N/A	#N/A	#N/A	#N/A	1	#N/A	#N/A	5	#N/A	#N/A	#N/A	#N/A	AT1G14520	#N/A	#N/A	AT5G28840, AT1G67070, AT2G19800, AT4G26850, AT4G26260
GO:0009644	response to high light intensity	#N/A	#N/A	#N/A	#N/A	1	#N/A	#N/A	0.00486504	#N/A	#N/A	#N/A	#N/A	1	#N/A	#N/A	9	#N/A	#N/A	#N/A	#N/A	AT4G27670	#N/A	#N/A	AT4G30950, AT1G27730, AT2G05620, AT2G47450, AT2G30950, AT3G50820, AT5G53170, AT5G02120, AT5G66570
GO:0009110	vitamin biosynthetic process	#N/A	#N/A	#N/A	#N/A	1	#N/A	#N/A	8.968e-05	#N/A	#N/A	#N/A	#N/A	1	#N/A	#N/A	15	#N/A	#N/A	#N/A	#N/A	AT1G14520	#N/A	#N/A	AT2G19800, AT4G26850, AT1G64970, AT4G15560, AT2G38230, AT4G26260, AT5G28840, AT1G67070, AT1G60550, AT5G59750, AT5G01410, AT2G29630, AT1G06570, AT5G54770, AT5G53970
GO:0006767	water-soluble vitamin metabolic process	#N/A	#N/A	#N/A	#N/A	1	#N/A	#N/A	0.000953899	#N/A	#N/A	#N/A	#N/A	1	#N/A	#N/A	12	#N/A	#N/A	#N/A	#N/A	AT1G14520	#N/A	#N/A	AT5G28840, AT1G67070, AT2G19800, AT5G01410, AT5G59750, AT2G29630, AT4G26850, AT2G43820, AT5G54770, AT4G15560, AT2G38230, AT4G26260
GO:0010029	regulation of seed germination	#N/A	#N/A	#N/A	#N/A	1	#N/A	#N/A	0.0900607	#N/A	#N/A	#N/A	#N/A	1	#N/A	#N/A	5	#N/A	#N/A	#N/A	#N/A	AT1G03790	#N/A	#N/A	AT2G36270, AT2G01570, AT2G20180, AT1G62750, AT3G03450
GO:0009773	photosynthetic electron transport in photosystem I	#N/A	#N/A	#N/A	#N/A	1	#N/A	#N/A	0.00109186	#N/A	#N/A	#N/A	#N/A	1	#N/A	#N/A	6	#N/A	#N/A	#N/A	#N/A	AT1G15980	#N/A	#N/A	AT2G46820, AT1G64770, AT5G64040, AT1G70760, AT2G05620, AT1G55670
GO:0009911	positive regulation of flower development	#N/A	#N/A	#N/A	#N/A	#N/A	0.0126502	#N/A	0.851399	#N/A	#N/A	#N/A	#N/A	#N/A	3	#N/A	2	#N/A	#N/A	#N/A	#N/A	#N/A	AT5G24860, AT1G26310, AT3G10390	#N/A	AT4G04885, AT3G03090
GO:0048582	positive regulation of post-embryonic development	#N/A	#N/A	#N/A	#N/A	#N/A	0.0188761	#N/A	0.904817	#N/A	#N/A	#N/A	#N/A	#N/A	3	#N/A	2	#N/A	#N/A	#N/A	#N/A	#N/A	AT5G24860, AT1G26310, AT3G10390	#N/A	AT4G04885, AT3G03090
GO:0051094	positive regulation of developmental process	#N/A	#N/A	#N/A	#N/A	#N/A	0.0250369	#N/A	0.751374	#N/A	#N/A	#N/A	#N/A	#N/A	3	#N/A	3	#N/A	#N/A	#N/A	#N/A	#N/A	AT5G24860, AT1G26310, AT3G10390	#N/A	AT4G04885, AT3G03090, AT3G24140
GO:0042594	response to starvation	#N/A	#N/A	#N/A	#N/A	#N/A	1	#N/A	0.0523433	#N/A	#N/A	#N/A	#N/A	#N/A	1	#N/A	9	#N/A	#N/A	#N/A	#N/A	#N/A	AT1G68740	#N/A	AT3G49620, AT5G45380, AT1G20620, AT3G62980, AT1G71040, AT1G55920, AT5G07690, AT3G49630, AT1G09020
GO:0009267	cellular response to starvation	#N/A	#N/A	#N/A	#N/A	#N/A	1	#N/A	0.0324709	#N/A	#N/A	#N/A	#N/A	#N/A	1	#N/A	9	#N/A	#N/A	#N/A	#N/A	#N/A	AT1G68740	#N/A	AT3G49620, AT5G45380, AT1G20620, AT3G62980, AT1G71040, AT1G55920, AT5G07690, AT3G49630, AT1G09020
GO:0042126	nitrate metabolic process	#N/A	#N/A	#N/A	#N/A	#N/A	#N/A	0.0728671	1	#N/A	#N/A	#N/A	#N/A	#N/A	#N/A	2	1	#N/A	#N/A	#N/A	#N/A	#N/A	#N/A	AT3G01090, AT1G37130	AT4G16360
GO:0042128	nitrate assimilation	#N/A	#N/A	#N/A	#N/A	#N/A	#N/A	0.0728671	1	#N/A	#N/A	#N/A	#N/A	#N/A	#N/A	2	1	#N/A	#N/A	#N/A	#N/A	#N/A	#N/A	AT3G01090, AT1G37130	AT4G16360
GO:0042548	regulation of photosynthesis, light reaction	#N/A	#N/A	#N/A	#N/A	#N/A	#N/A	#N/A	0.000104207	#N/A	#N/A	#N/A	#N/A	#N/A	#N/A	#N/A	7	#N/A	#N/A	#N/A	#N/A	#N/A	#N/A	#N/A	AT4G30950, AT1G55670, AT2G30950, AT3G11670, AT3G50820, AT1G68830, AT5G66570
GO:0043467	regulation of generation of precursor metabolites and energy	#N/A	#N/A	#N/A	#N/A	#N/A	#N/A	#N/A	0.000164663	#N/A	#N/A	#N/A	#N/A	#N/A	#N/A	#N/A	7	#N/A	#N/A	#N/A	#N/A	#N/A	#N/A	#N/A	AT4G30950, AT1G55670, AT2G30950, AT3G11670, AT3G50820, AT1G68830, AT5G66570
GO:0010109	regulation of photosynthesis	#N/A	#N/A	#N/A	#N/A	#N/A	#N/A	#N/A	0.000249804	#N/A	#N/A	#N/A	#N/A	#N/A	#N/A	#N/A	7	#N/A	#N/A	#N/A	#N/A	#N/A	#N/A	#N/A	AT4G30950, AT1G55670, AT2G30950, AT3G11670, AT3G50820, AT1G68830, AT5G66570
GO:0009657	plastid organization	#N/A	#N/A	#N/A	#N/A	#N/A	#N/A	#N/A	0.000461403	#N/A	#N/A	#N/A	#N/A	#N/A	#N/A	#N/A	16	#N/A	#N/A	#N/A	#N/A	#N/A	#N/A	#N/A	AT5G50920, AT1G62750, AT3G08010, AT4G25910, AT1G15510, AT2G33150, AT3G24650, AT5G64050, AT3G45780, AT2G01110, AT2G20570, AT1G11870, AT5G23120, AT2G30950, AT3G48870, AT1G09340
GO:0010207	photosystem II assembly	#N/A	#N/A	#N/A	#N/A	#N/A	#N/A	#N/A	0.0013953	#N/A	#N/A	#N/A	#N/A	#N/A	#N/A	#N/A	5	#N/A	#N/A	#N/A	#N/A	#N/A	#N/A	#N/A	AT3G60370, AT1G79040, AT3G50820, AT5G51545, AT5G66570
GO:0009658	chloroplast organization	#N/A	#N/A	#N/A	#N/A	#N/A	#N/A	#N/A	0.00226705	#N/A	#N/A	#N/A	#N/A	#N/A	#N/A	#N/A	11	#N/A	#N/A	#N/A	#N/A	#N/A	#N/A	#N/A	AT5G50920, AT5G64050, AT3G45780, AT1G62750, AT3G08010, AT1G11870, AT2G20570, AT1G15510, AT1G09340, AT3G48870, AT4G25910
GO:0016117	carotenoid biosynthetic process	#N/A	#N/A	#N/A	#N/A	#N/A	#N/A	#N/A	0.00343213	#N/A	#N/A	#N/A	#N/A	#N/A	#N/A	#N/A	7	#N/A	#N/A	#N/A	#N/A	#N/A	#N/A	#N/A	AT5G52570, AT3G53130, AT3G10230, AT5G17230, AT1G06570, AT3G03710, AT4G36810
GO:0016109	tetraterpenoid biosynthetic process	#N/A	#N/A	#N/A	#N/A	#N/A	#N/A	#N/A	0.00343213	#N/A	#N/A	#N/A	#N/A	#N/A	#N/A	#N/A	7	#N/A	#N/A	#N/A	#N/A	#N/A	#N/A	#N/A	AT5G52570, AT3G53130, AT3G10230, AT5G17230, AT1G06570, AT3G03710, AT4G36810
GO:0010205	photoinhibition	#N/A	#N/A	#N/A	#N/A	#N/A	#N/A	#N/A	0.0067311	#N/A	#N/A	#N/A	#N/A	#N/A	#N/A	#N/A	4	#N/A	#N/A	#N/A	#N/A	#N/A	#N/A	#N/A	AT4G30950, AT2G30950, AT3G50820, AT5G66570
GO:0043155	negative regulation of photosynthesis, light reaction	#N/A	#N/A	#N/A	#N/A	#N/A	#N/A	#N/A	0.0067311	#N/A	#N/A	#N/A	#N/A	#N/A	#N/A	#N/A	4	#N/A	#N/A	#N/A	#N/A	#N/A	#N/A	#N/A	AT4G30950, AT2G30950, AT3G50820, AT5G66570
GO:0010648	negative regulation of cell communication	#N/A	#N/A	#N/A	#N/A	#N/A	#N/A	#N/A	0.0116624	#N/A	#N/A	#N/A	#N/A	#N/A	#N/A	#N/A	8	#N/A	#N/A	#N/A	#N/A	#N/A	#N/A	#N/A	AT5G01810, AT3G23150, AT2G01570, AT3G51060, AT1G01720, AT5G25350, AT3G03450, AT3G04580
GO:0009968	negative regulation of signal transduction	#N/A	#N/A	#N/A	#N/A	#N/A	#N/A	#N/A	0.0116624	#N/A	#N/A	#N/A	#N/A	#N/A	#N/A	#N/A	8	#N/A	#N/A	#N/A	#N/A	#N/A	#N/A	#N/A	AT5G01810, AT3G23150, AT2G01570, AT3G51060, AT1G01720, AT5G25350, AT3G03450, AT3G04580
GO:0016108	tetraterpenoid metabolic process	#N/A	#N/A	#N/A	#N/A	#N/A	#N/A	#N/A	0.012177	#N/A	#N/A	#N/A	#N/A	#N/A	#N/A	#N/A	7	#N/A	#N/A	#N/A	#N/A	#N/A	#N/A	#N/A	AT5G52570, AT3G53130, AT3G10230, AT5G17230, AT1G06570, AT3G03710, AT4G36810
GO:0016116	carotenoid metabolic process	#N/A	#N/A	#N/A	#N/A	#N/A	#N/A	#N/A	0.012177	#N/A	#N/A	#N/A	#N/A	#N/A	#N/A	#N/A	7	#N/A	#N/A	#N/A	#N/A	#N/A	#N/A	#N/A	AT5G52570, AT3G53130, AT3G10230, AT5G17230, AT1G06570, AT3G03710, AT4G36810
GO:0046677	response to antibiotic	#N/A	#N/A	#N/A	#N/A	#N/A	#N/A	#N/A	0.0333629	#N/A	#N/A	#N/A	#N/A	#N/A	#N/A	#N/A	3	#N/A	#N/A	#N/A	#N/A	#N/A	#N/A	#N/A	AT5G13750, AT5G13740, AT4G34350
GO:0031124	mRNA 3'-end processing	#N/A	#N/A	#N/A	#N/A	#N/A	#N/A	#N/A	0.0333629	#N/A	#N/A	#N/A	#N/A	#N/A	#N/A	#N/A	3	#N/A	#N/A	#N/A	#N/A	#N/A	#N/A	#N/A	AT4G04885, AT1G71770, AT1G61010
GO:0009937	regulation of gibberellic acid mediated signaling	#N/A	#N/A	#N/A	#N/A	#N/A	#N/A	#N/A	0.041724	#N/A	#N/A	#N/A	#N/A	#N/A	#N/A	#N/A	4	#N/A	#N/A	#N/A	#N/A	#N/A	#N/A	#N/A	AT3G63010, AT2G01570, AT3G51060, AT3G03450
GO:0045036	protein targeting to chloroplast	#N/A	#N/A	#N/A	#N/A	#N/A	#N/A	#N/A	0.0428565	#N/A	#N/A	#N/A	#N/A	#N/A	#N/A	#N/A	5	#N/A	#N/A	#N/A	#N/A	#N/A	#N/A	#N/A	AT5G50920, AT4G02510, AT5G57180, AT2G47450, AT3G48870
GO:0009942	longitudinal axis specification	#N/A	#N/A	#N/A	#N/A	#N/A	#N/A	#N/A	0.0480295	#N/A	#N/A	#N/A	#N/A	#N/A	#N/A	#N/A	3	#N/A	#N/A	#N/A	#N/A	#N/A	#N/A	#N/A	AT1G19850, AT5G59340, AT3G02130
GO:0042362	fat-soluble vitamin biosynthetic process	#N/A	#N/A	#N/A	#N/A	#N/A	#N/A	#N/A	0.0507424	#N/A	#N/A	#N/A	#N/A	#N/A	#N/A	#N/A	4	#N/A	#N/A	#N/A	#N/A	#N/A	#N/A	#N/A	AT1G60550, AT1G64970, AT1G06570, AT5G53970
GO:0006775	fat-soluble vitamin metabolic process	#N/A	#N/A	#N/A	#N/A	#N/A	#N/A	#N/A	0.0507424	#N/A	#N/A	#N/A	#N/A	#N/A	#N/A	#N/A	4	#N/A	#N/A	#N/A	#N/A	#N/A	#N/A	#N/A	AT1G60550, AT1G64970, AT1G06570, AT5G53970
GO:0042360	vitamin E metabolic process	#N/A	#N/A	#N/A	#N/A	#N/A	#N/A	#N/A	0.0645488	#N/A	#N/A	#N/A	#N/A	#N/A	#N/A	#N/A	3	#N/A	#N/A	#N/A	#N/A	#N/A	#N/A	#N/A	AT1G64970, AT1G06570, AT5G53970
GO:0009228	thiamin biosynthetic process	#N/A	#N/A	#N/A	#N/A	#N/A	#N/A	#N/A	0.0645488	#N/A	#N/A	#N/A	#N/A	#N/A	#N/A	#N/A	3	#N/A	#N/A	#N/A	#N/A	#N/A	#N/A	#N/A	AT2G29630, AT5G54770, AT4G15560
GO:0010189	vitamin E biosynthetic process	#N/A	#N/A	#N/A	#N/A	#N/A	#N/A	#N/A	0.0645488	#N/A	#N/A	#N/A	#N/A	#N/A	#N/A	#N/A	3	#N/A	#N/A	#N/A	#N/A	#N/A	#N/A	#N/A	AT1G64970, AT1G06570, AT5G53970
GO:0048573	photoperiodism, flowering	#N/A	#N/A	#N/A	#N/A	#N/A	#N/A	#N/A	0.074347	#N/A	#N/A	#N/A	#N/A	#N/A	#N/A	#N/A	6	#N/A	#N/A	#N/A	#N/A	#N/A	#N/A	#N/A	AT1G25560, AT3G09190, AT1G79000, AT1G01060, AT2G25930, AT2G46830
GO:0048563	post-embryonic organ morphogenesis	#N/A	#N/A	#N/A	#N/A	#N/A	#N/A	#N/A	0.0809453	#N/A	#N/A	#N/A	#N/A	#N/A	#N/A	#N/A	5	#N/A	#N/A	#N/A	#N/A	#N/A	#N/A	#N/A	AT3G50330, AT3G63010, AT5G64390, AT1G70510, AT5G07280
GO:0048444	floral organ morphogenesis	#N/A	#N/A	#N/A	#N/A	#N/A	#N/A	#N/A	0.0809453	#N/A	#N/A	#N/A	#N/A	#N/A	#N/A	#N/A	5	#N/A	#N/A	#N/A	#N/A	#N/A	#N/A	#N/A	AT3G50330, AT3G63010, AT5G64390, AT1G70510, AT5G07280
GO:0009938	negative regulation of gibberellic acid mediated signaling	#N/A	#N/A	#N/A	#N/A	#N/A	#N/A	#N/A	0.0826381	#N/A	#N/A	#N/A	#N/A	#N/A	#N/A	#N/A	3	#N/A	#N/A	#N/A	#N/A	#N/A	#N/A	#N/A	AT2G01570, AT3G51060, AT3G03450
GO:0000578	embryonic axis specification	#N/A	#N/A	#N/A	#N/A	#N/A	#N/A	#N/A	0.0826381	#N/A	#N/A	#N/A	#N/A	#N/A	#N/A	#N/A	3	#N/A	#N/A	#N/A	#N/A	#N/A	#N/A	#N/A	AT1G19850, AT5G59340, AT3G02130
GO:0045893	positive regulation of transcription, DNA-dependent	#N/A	#N/A	#N/A	#N/A	#N/A	#N/A	#N/A	0.0949941	#N/A	#N/A	#N/A	#N/A	#N/A	#N/A	#N/A	4	#N/A	#N/A	#N/A	#N/A	#N/A	#N/A	#N/A	AT2G06210, AT2G36270, AT1G07530, AT2G20570
GO:0009648	photoperiodism	#N/A	#N/A	#N/A	#N/A	#N/A	#N/A	#N/A	0.0968298	#N/A	#N/A	#N/A	#N/A	#N/A	#N/A	#N/A	6	#N/A	#N/A	#N/A	#N/A	#N/A	#N/A	#N/A	AT1G25560, AT3G09190, AT1G79000, AT1G01060, AT2G25930, AT2G46830
