# Supplementary material for: Gene duplication of type-B ARR transcription factors systematically extends transcriptional regulatory structures in Arabidopsis
Source: Sci Rep. 2014 Nov 26;4:7197. doi: 10.1038/srep07197 (PMC4244629; doi:10.1038/srep07197)
Supplement: Supplementary Information — Dataset 4 [file srep07197-s5.xls]

## Sheet: GOBPs
Title: GOBPs represented by up_dwG2 and up_dwG4 in Fig. 5B (The results of enrichment analysis of GOBPs in Fig.5D)
Annotation		P-value		Count		Genes
Term	Description	up_dwG2	up_dwG4	up_dwG2	up_dwG4	up_dwG2	up_dwG4
GO:0019748	secondary metabolic process	0.000373818	0.195685	9	6	AT1G66800, AT5G58910, AT4G18350, AT5G48000, AT4G10500, AT1G78390, AT5G48010, AT2G41290, AT1G17190	AT3G21070, AT3G14550, AT5G60890, AT1G78440, AT1G77530, AT3G13610
GO:0055114	oxidation reduction	0.00344773	0.000839345	13	20	AT5G62420, AT4G15680, AT5G56970, AT2G25160, AT3G51680, AT4G18350, AT4G10500, AT1G78390, AT3G02620, AT5G58910, AT1G64930, AT5G48000, AT2G28860	AT3G44550, AT2G43480, AT1G75450, AT5G42580, AT4G15660, AT3G50660, AT5G42590, AT1G31710, AT3G13610, AT3G03910, AT3G61880, AT3G21420, AT1G09400, AT5G36110, AT1G78440, AT1G06830, AT5G38970, AT2G34060, AT3G63440, AT3G29250
GO:0006721	terpenoid metabolic process	0.0081477	0.512868	4	2	AT4G18350, AT5G48000, AT1G78390, AT5G48010	AT3G14550, AT1G78440
GO:0016042	lipid catabolic process	0.0108542	0.779162	5	2	AT4G29800, AT4G37070, AT2G31540, AT2G19050, AT2G19060	AT2G39220, AT1G78440
GO:0080003	thalianol metabolic process	0.0125923	#N/A	2	#N/A	AT5G48000, AT5G48010	#N/A
GO:0010683	tricyclic triterpenoid metabolic process	0.016755	#N/A	2	#N/A	AT5G48000, AT5G48010	#N/A
GO:0006720	isoprenoid metabolic process	0.0188852	0.62645	4	2	AT4G18350, AT5G48000, AT1G78390, AT5G48010	AT3G14550, AT1G78440
GO:0006857	oligopeptide transport	0.0351232	0.401429	3	2	AT3G21670, AT3G45680, AT3G45700	AT5G11570, AT3G45710
GO:0015833	peptide transport	0.0351232	0.401429	3	2	AT3G21670, AT3G45680, AT3G45700	AT5G11570, AT3G45710
GO:0009725	response to hormone stimulus	0.0359455	0.00609405	9	15	AT4G36110, AT5G62380, AT1G74740, AT5G65800, AT1G13740, AT1G74890, AT2G34340, AT4G27410, AT1G04240	AT2G26980, AT4G34750, AT4G34760, AT2G01830, AT3G50660, AT5G51470, AT1G16060, AT5G11590, AT3G57040, AT5G60890, AT1G59940, AT5G03310, AT1G04250, AT1G12420, AT2G41310
GO:0016114	terpenoid biosynthetic process	0.042755	1	3	1	AT4G18350, AT1G78390, AT5G48010	AT3G14550
GO:0009735	response to cytokinin stimulus	0.0447518	0.00275054	3	5	AT5G62380, AT5G65800, AT1G74890	AT2G26980, AT2G01830, AT1G59940, AT3G57040, AT2G41310
GO:0009835	ripening	0.0494414	#N/A	2	#N/A	AT5G65800, AT4G26200	#N/A
GO:0009719	response to endogenous stimulus	0.0508779	0.0109904	9	15	AT4G36110, AT5G62380, AT1G74740, AT5G65800, AT1G13740, AT1G74890, AT2G34340, AT4G27410, AT1G04240	AT2G26980, AT4G34750, AT4G34760, AT2G01830, AT3G50660, AT5G51470, AT1G16060, AT5G11590, AT3G57040, AT5G60890, AT1G59940, AT5G03310, AT1G04250, AT1G12420, AT2G41310
GO:0043289	apocarotenoid biosynthetic process	0.0534514	#N/A	2	#N/A	AT4G18350, AT1G78390	#N/A
GO:0009688	abscisic acid biosynthetic process	0.0534514	#N/A	2	#N/A	AT4G18350, AT1G78390	#N/A
GO:0010033	response to organic substance	0.0564954	0.00474128	10	18	AT4G36110, AT5G62380, AT1G74740, AT5G65800, AT1G13740, AT1G74890, AT1G69440, AT2G34340, AT4G27410, AT1G04240	AT2G26980, AT4G34750, AT4G34760, AT2G01830, AT1G78580, AT3G50660, AT5G51470, AT1G16060, AT5G11590, AT3G57040, AT5G60890, AT1G59940, AT5G03680, AT5G03310, AT2G17770, AT1G04250, AT1G12420, AT2G41310
GO:0006722	triterpenoid metabolic process	0.0574447	#N/A	2	#N/A	AT5G48000, AT5G48010	#N/A
GO:0051762	sesquiterpene biosynthetic process	0.0693255	#N/A	2	#N/A	AT4G18350, AT1G78390	#N/A
GO:0016106	sesquiterpenoid biosynthetic process	0.0693255	#N/A	2	#N/A	AT4G18350, AT1G78390	#N/A
GO:0043288	apocarotenoid metabolic process	0.0771641	#N/A	2	#N/A	AT4G18350, AT1G78390	#N/A
GO:0009687	abscisic acid metabolic process	0.0771641	#N/A	2	#N/A	AT4G18350, AT1G78390	#N/A
GO:0009693	ethylene biosynthetic process	0.0810591	#N/A	2	#N/A	AT5G65800, AT4G26200	#N/A
GO:0009692	ethylene metabolic process	0.0810591	#N/A	2	#N/A	AT5G65800, AT4G26200	#N/A
GO:0008299	isoprenoid biosynthetic process	0.0821339	1	3	1	AT4G18350, AT1G78390, AT5G48010	AT3G14550
GO:0043449	cellular alkene metabolic process	0.0849378	#N/A	2	#N/A	AT5G65800, AT4G26200	#N/A
GO:0043450	alkene biosynthetic process	0.0849378	#N/A	2	#N/A	AT5G65800, AT4G26200	#N/A
GO:0006714	sesquiterpenoid metabolic process	0.0926472	#N/A	2	#N/A	AT4G18350, AT1G78390	#N/A
GO:0051761	sesquiterpene metabolic process	0.0926472	#N/A	2	#N/A	AT4G18350, AT1G78390	#N/A
GO:0006350	transcription	0.0968443	0.245146	10	13	AT1G27740, AT1G74890, AT4G25410, AT4G27410, AT1G04240, AT5G57150, AT1G62975, AT2G22750, AT1G70920, AT2G22760	AT5G26950, AT4G37750, AT1G16060, AT5G11590, AT4G25400, AT4G29930, AT3G57040, AT4G39410, AT3G13840, AT1G59940, AT5G65320, AT1G04250, AT2G41310
GO:0045449	regulation of transcription	0.136477	0.00481219	13	26	AT4G25410, AT1G62975, AT2G22750, AT1G70920, AT2G22760, AT4G17785, AT5G62380, AT1G27740, AT5G14340, AT1G74890, AT4G27410, AT1G04240, AT5G57150	AT5G26950, AT4G37750, AT2G01830, AT5G10970, AT1G16060, AT3G57040, AT3G10470, AT2G21650, AT4G39410, AT1G10480, AT5G60890, AT1G59940, AT3G47710, AT5G03680, AT2G41310, AT5G11590, AT4G25400, AT4G29930, AT2G33550, AT1G13300, AT3G13840, AT2G31280, AT1G49560, AT2G17770, AT5G65320, AT1G04250
GO:0032870	cellular response to hormone stimulus	0.547626	0.0383598	3	8	AT1G74740, AT1G74890, AT1G04240	AT2G26980, AT2G01830, AT1G59940, AT1G16060, AT5G11590, AT1G04250, AT3G57040, AT2G41310
GO:0009755	hormone-mediated signaling	0.547626	0.0383598	3	8	AT1G74740, AT1G74890, AT1G04240	AT2G26980, AT2G01830, AT1G59940, AT1G16060, AT5G11590, AT1G04250, AT3G57040, AT2G41310
GO:0048589	developmental growth	1	0.0425359	1	5	AT2G40610	AT1G75780, AT3G50660, AT2G03090, AT2G33460, AT2G20750
GO:0042545	cell wall modification	1	0.0757585	1	4	AT2G40610	AT2G21610, AT2G03090, AT1G10550, AT2G20750
GO:0009664	plant-type cell wall organization	1	0.0192661	1	4	AT2G40610	AT2G03090, AT1G10550, AT2G33460, AT2G20750
GO:0032535	regulation of cellular component size	1	0.0300162	1	6	AT2G40610	AT1G75780, AT3G50660, AT2G03090, AT1G10550, AT2G33460, AT2G20750
GO:0060560	developmental growth involved in morphogenesis	1	0.0271954	1	5	AT2G40610	AT1G75780, AT3G50660, AT2G03090, AT2G33460, AT2G20750
GO:0000902	cell morphogenesis	1	0.0655091	1	5	AT2G40610	AT1G75780, AT3G50660, AT2G03090, AT2G33460, AT2G20750
GO:0008361	regulation of cell size	1	0.0247345	1	6	AT2G40610	AT1G75780, AT3G50660, AT2G03090, AT1G10550, AT2G33460, AT2G20750
GO:0009823	cytokinin catabolic process	1	0.0499162	1	2	AT5G56970	AT1G75450, AT3G63440
GO:0010817	regulation of hormone levels	1	0.0561316	1	4	AT5G56970	AT1G75450, AT3G50660, AT5G38970, AT3G63440
GO:0032989	cellular component morphogenesis	1	0.088357	1	5	AT2G40610	AT1G75780, AT3G50660, AT2G03090, AT2G33460, AT2G20750
GO:0040007	growth	1	0.0339053	1	6	AT2G40610	AT1G75780, AT3G50660, AT2G03090, AT1G10550, AT2G33460, AT2G20750
GO:0016049	cell growth	1	0.0200941	1	6	AT2G40610	AT1G75780, AT3G50660, AT2G03090, AT1G10550, AT2G33460, AT2G20750
GO:0009826	unidimensional cell growth	1	0.0271954	1	5	AT2G40610	AT1G75780, AT3G50660, AT2G03090, AT2G33460, AT2G20750
GO:0042445	hormone metabolic process	1	0.0155823	1	4	AT5G56970	AT1G75450, AT3G50660, AT5G38970, AT3G63440
GO:0000160	two-component signal transduction system (phosphorelay)	1	0.0215713	1	6	AT1G74890	AT2G01830, AT1G59940, AT1G16060, AT5G11590, AT3G57040, AT2G41310
GO:0009827	plant-type cell wall modification	1	0.0424944	1	3	AT2G40610	AT2G03090, AT1G10550, AT2G20750
GO:0009736	cytokinin mediated signaling	1	0.00542828	1	4	AT1G74890	AT2G01830, AT1G59940, AT3G57040, AT2G41310
GO:0042447	hormone catabolic process	1	0.0499162	1	2	AT5G56970	AT1G75450, AT3G63440
GO:0007623	circadian rhythm	#N/A	0.03271	#N/A	3	#N/A	AT1G59940, AT3G57040, AT2G41310
GO:0048511	rhythmic process	#N/A	0.0495469	#N/A	3	#N/A	AT1G59940, AT3G57040, AT2G41310
GO:0016129	phytosteroid biosynthetic process	#N/A	0.0637191	#N/A	2	#N/A	AT3G50660, AT5G38970
GO:0016132	brassinosteroid biosynthetic process	#N/A	0.0637191	#N/A	2	#N/A	AT3G50660, AT5G38970
GO:0016138	glycoside biosynthetic process	#N/A	0.0750154	#N/A	3	#N/A	AT1G78580, AT5G60890, AT4G39770
